# Supplementary material for: A genomic view of the microbiome of coral reef demosponges
Source: ISME J. 2021 Jan 19;15(6):1641–54. doi: 10.1038/s41396-020-00876-9 (PMC8163846; doi:10.1038/s41396-020-00876-9)
Supplement: Supplementary file 5 — File S5 [file 41396_2020_876_MOESM5_ESM.txt]

[
Tue Sep 17 13:16:46 2019: Loaded from /srv/projects1/marine_sponge/analyses/EMP_DATA/20190911_trees_for_funcitonal_mapping/trees_for_MAGs_over85pctComp/nodrep_gtdbtk_classify_output_iqtree/gtdbtk.ar122.user_msa.fasta.treefile
Tue Sep 17 13:26:23 2019: tree_gtdbtkar122user_msafastafile saved to /srv/projects1/marine_sponge/analyses/EMP_DATA/20190911_trees_for_funcitonal_mapping/trees_for_MAGs_over85pctComp/nodrep_gtdbtk_classify_output_iqtree/85pctcomp_noDrep_gtdbtkar122user_msafastafile_rootedNanoarchaeota.tree
]
(seawater_seasim_SB9152_S1_bin_12:0.01192,
(((COS4_bin_17:0.00007,
COS1_bin_11:0.00004
):0.00155,
((COS36387_bin_15:0.00000,
COS36406_bin_13:0.00000
):0.00003,
COS36386_bin_19:0.00003
):0.00146
):0.00291,
((((((STY3_bin_6:0.00001,
STY2_bin_4:0.00001
):0.00000,
STY1_bin_5:0.00000
):0.00001,
STY4_bin_7:0.00002
):0.00467,
((RHO2_bin_25:0.00002,
RHO1_bin_37:0.00003
):0.00003,
RHO3_bin_43:0.00000
):0.00283
):0.00066,
(IRC_PAM_SB0663_bin_5:0.00081,
(IRC_PAM_SB0677_bin_16:0.00001,
(IRC_PAM_SB0662_bin_33:0.00001,
(IRC_PAM_SB0666_bin_15:0.00000,
IRC_PAM_SB0667_bin_13:0.00001
):0.00000
):0.00000
):0.00096
):0.00380
):0.00055,
APA_bin_56:0.00209
):0.00115
):0.01192
);
