# Supplementary material for: A genomic view of the microbiome of coral reef demosponges
Source: ISME J. 2021 Jan 19;15(6):1641–54. doi: 10.1038/s41396-020-00876-9 (PMC8163846; doi:10.1038/s41396-020-00876-9)
Supplement: Supplementary file 6 — File S6 [file 41396_2020_876_MOESM6_ESM.txt]

[
Tue Sep 17 11:53:18 2019: Loaded from /srv/projects1/marine_sponge/analyses/EMP_DATA/20190911_trees_for_funcitonal_mapping/trees_for_MAGs_over85pctComp/nodrep_gtdbtk_classify_output_iqtree/gtdbtk.bac120.user_msa.fasta.treefile
Tue Sep 17 13:08:24 2019: tree_gtdbtkbac120user_msafastafile saved to /srv/projects1/marine_sponge/analyses/EMP_DATA/20190911_trees_for_funcitonal_mapping/trees_for_MAGs_over85pctComp/nodrep_gtdbtk_classify_output_iqtree/85pctcomp_noDrep_gtdbtkbac120user_msafastafile_rootedPoribacteria.tree
]
((((((((((((((((((((((COS36386_bin_9:0.00000,
COS36405_bin_12:0.00000
):0.00000,
COS36406_bin_7:0.00000
):0.00000,
COS36388_bin_13:0.00003
):0.00007,
((RHO1_bin_1:0.00000,
RHO3_bin_1:0.00000
):0.00007,
IRC_PAM_SB0664_bin_5:0.00011
):0.00008
):0.00037,
((IRC3_bin_7:0.00008,
IRC_PAM_SB0667_bin_14:0.00007
):0.00003,
COS4_bin_28:0.00004
):0.00045
):0.00029,
APA_bin_87:0.00059
):0.00080,
CAR2_bin_5:0.00178
):0.00282,
((seawater_seasim_SB9156_S5_bin_8:0.00001,
seawater_seasim_SB9157_S6_bin_13:0.00011
):0.00000,
seawater_seasim_SB9152_S1_bin_8:0.00001
):0.00317
):0.00040,
(RHO1_bin_29:0.00301,
seawater_seasim_SB9158_S7_bin_9:0.00326
):0.00072
):0.00034,
((((RHO1_bin_59:0.00001,
RHO3_bin_57:0.00000
):0.00037,
APA_bin_3:0.00039
):0.00061,
(RHO2_bin_2:0.00000,
RHO3_bin_11:0.00000
):0.00070
):0.00263,
((CAR1_bin_3:0.00000,
CAR2_bin_9:0.00003
):0.00072,
(COS4_bin_55:0.00012,
RHO1_bin_82:0.00028
):0.00052
):0.00385
):0.00067
):0.00028,
(((((((COS2_bin_12:0.00013,
IRC_PAM_SB0662_bin_7:0.00003
):0.00001,
COS1_bin_15:0.00004
):0.00001,
COS4_bin_19:0.00007
):0.00001,
RHO1_bin_85:0.00008
):0.00012,
(IRC1_bin_17:0.00002,
IRC4_bin_42:0.00001
):0.00020
):0.00632,
(((RHO2_bin_62:0.00002,
RHO3_bin_59:0.00011
):0.00003,
RHO1_bin_48:0.00001
):0.00027,
APA_bin_22:0.00036
):0.00494
):0.00071,
((((RHO1_bin_60:0.00000,
RHO3_bin_58:0.00014
):0.00053,
RHO3_bin_80:0.00060
):0.00031,
(COS36404_bin_6:0.00001,
COS36405_bin_11:0.00001
):0.00052
):0.00330,
APA_bin_55:0.00366
):0.00054
):0.00040
):0.00041,
(((((((seawater_bettina_36326_bin_6:0.00001,
seawater_bettina_36327_bin_3:0.00002
):0.00002,
seawater_bettina_36328_bin_7:0.00002
):0.00100,
(seawater_bettina_36308_bin_18:0.00001,
seawater_bettina_36309_bin_17:0.00001
):0.00141
):0.00142,
((seawater_42618_bin_29:0.00338,
seawater_bettina_36308_bin_5:0.00172
):0.00055,
seawater_42618_bin_9:0.00246
):0.00029
):0.00079,
(((((seawater_42616_bin_2:0.00001,
seawater_bettina_36328_bin_2:0.00002
):0.00000,
seawater_bettina_36309_bin_3:0.00000
):0.00001,
seawater_22112_bin_4:0.00003
):0.00001,
seawater_bettina_36326_bin_1:0.00002
):0.00090,
seawater_42618_bin_5:0.00104
):0.00147
):0.00080,
seawater_bettina_36310_bin_4:0.00280
):0.00188,
APA_bin_27:0.00435
):0.00087
):0.00042,
seawater_seasim_SB9155_S4_bin_4:0.00559
):0.00040,
(((((((((((((seawater_bettina_36308_bin_3:0.00003,
seawater_bettina_36328_bin_3:0.00002
):0.00001,
seawater_bettina_36309_bin_6:0.00003
):0.00002,
seawater_bettina_36310_bin_3:0.00006
):0.00146,
((seawater_22112_bin_29:0.00011,
seawater_bettina_36328_bin_30:0.00001
):0.00167,
seawater_22112_bin_28:0.00174
):0.00074
):0.00053,
(((CAR1_bin_12:0.00000,
CAR2_bin_10:0.00000
):0.00002,
(CAR3_bin_18:0.00001,
CAR4_bin_16:0.00000
):0.00005
):0.00267,
(CAR1_bin_6:0.00207,
CAR1_bin_7:0.00205
):0.00078
):0.00115
):0.00024,
(((CAR1_bin_4:0.00002,
CAR3_bin_17:0.00002
):0.00001,
CAR2_bin_16:0.00001
):0.00000,
CAR4_bin_18:0.00000
):0.00286
):0.00023,
(((IRC3_bin_8:0.00035,
IRC_PAM_SB0665_bin_10:0.00032
):0.00185,
(seawater_seasim_SB9152_S1_bin_18:0.00000,
seawater_seasim_SB9153_S2_bin_10:0.00011
):0.00116
):0.00073,
CAR1_bin_18:0.00186
):0.00027
):0.00041,
(((CAR1_bin_13:0.00002,
CAR4_bin_8:0.00000
):0.00001,
CAR3_bin_9:0.00001
):0.00000,
CAR2_bin_7:0.00001
):0.00265
):0.00084,
((((((((RHO1_bin_39:0.00000,
RHO3_bin_24:0.00000
):0.00008,
COS4_bin_7:0.00007
):0.00011,
(IRC3_bin_5:0.00004,
IRC_PAM_SB0666_bin_13:0.00003
):0.00015
):0.00020,
(((CAR2_bin_2:0.00001,
CAR3_bin_4:0.00000
):0.00001,
CAR4_bin_5:0.00001
):0.00000,
CAR1_bin_2:0.00000
):0.00034
):0.00224,
APA_bin_71:0.00330
):0.00176,
APA_bin_40:0.00431
):0.00137,
((CAR3_bin_1:0.00000,
CAR4_bin_1:0.00000
):0.00291,
COS4_bin_11:0.00258
):0.00142
):0.00062,
((RHO1_bin_2:0.00001,
RHO2_bin_1:0.00003
):0.00100,
APA_bin_70:0.00125
):0.00235
):0.00083
):0.00038,
((COS2_bin_10:0.00000,
COS4_bin_12:0.00000
):0.00214,
(RHO1_bin_6:0.00000,
RHO3_bin_10:0.00004
):0.00176
):0.00206
):0.00219,
seawater_42615_bin_2:0.00517
):0.00042,
(((CLI1_bin_3:0.00006,
CLI2_bin_1:0.00004
):0.00057,
CLI1_bin_4:0.00040
):0.00589,
(COS36387_bin_14:0.00297,
seawater_seasim_SB9154_S3_bin_1:0.00326
):0.00138
):0.00065
):0.00049,
(seawater_22112_bin_10:0.00042,
seawater_42617_bin_1:0.00061
):0.00529
):0.00045
):0.00132,
((seawater_seasim_SB9152_S1_bin_3:0.00003,
seawater_seasim_SB9153_S2_bin_2:0.00000
):0.00686,
APA_bin_82:0.01347
):0.00112
):0.00211,
(((((((((((((((((((IRC1_bin_7:0.00044,
RHO1_bin_58:0.00049
):0.00014,
IRC4_bin_41:0.00059
):0.00037,
RHO1_bin_53:0.00074
):0.00082,
IRC_PAM_SB0662_bin_58:0.00149
):0.00091,
(COS1_bin_18:0.00025,
COS4_bin_44:0.00021
):0.00176
):0.00096,
((IRC_PAM_SB0664_bin_12:0.00005,
IRC_PAM_SB0665_bin_27:0.00006
):0.00018,
IRC4_bin_23:0.00017
):0.00247
):0.00069,
(COS1_bin_8:0.00069,
COS4_bin_15:0.00049
):0.00654
):0.00051,
((COS4_bin_29:0.00032,
RHO1_bin_43:0.00013
):0.00231,
IRC_PAM_SB0662_bin_59:0.00215
):0.00103
):0.00070,
(((((((RHO2_bin_33:0.00013,
RHO3_bin_9:0.00003
):0.00007,
IRC_PAM_SB0677_bin_7:0.00006
):0.00002,
IRC_PAM_SB0678_bin_15:0.00006
):0.00003,
IRC_PAM_SB0675_bin_3:0.00004
):0.00028,
(CAR1_bin_1:0.00004,
CAR3_bin_15:0.00006
):0.00050
):0.00226,
RHO1_bin_72:0.00215
):0.00098,
seawater_42618_bin_3:0.00368
):0.00055
):0.00168,
APA_bin_45:0.00464
):0.00066,
((((((IRC_PAM_SB0664_bin_2:0.00006,
IRC_PAM_SB0668_bin_11:0.00005
):0.00001,
(IRC_PAM_SB0677_bin_1:0.00003,
IRC_PAM_SB0678_bin_2:0.00003
):0.00002
):0.00002,
(IRC1_bin_1:0.00003,
IRC3_bin_2:0.00003
):0.00003
):0.00001,
IRC_PAM_SB0675_bin_1:0.00005
):0.00107,
CAR3_bin_2:0.00133
):0.00188,
(((seawater_seasim_SB9156_S5_bin_3:0.00002,
seawater_seasim_SB9157_S6_bin_7:0.00001
):0.00000,
seawater_seasim_SB9152_S1_bin_1:0.00000
):0.00161,
(CAR1_bin_10:0.00000,
CAR2_bin_22:0.00001
):0.00234
):0.00071
):0.00210
):0.00050,
(((seawater_22112_bin_15:0.00547,
seawater_42618_bin_25:0.00421
):0.00074,
seawater_22112_bin_16:0.00329
):0.00043,
(CLI1_bin_2:0.00347,
seawater_22112_bin_6:0.00324
):0.00092
):0.00031
):0.00047,
(seawater_22112_bin_12:0.00235,
seawater_22112_bin_3:0.00207
):0.00229
):0.00042,
(COS36386_bin_8:0.00000,
COS36387_bin_11:0.00000
):0.00630
):0.00042,
((APA_bin_61:0.00451,
seawater_bettina_36328_bin_8:0.00371
):0.00092,
seawater_seasim_SB9156_S5_bin_6:0.00462
):0.00055
):0.00040,
(((((RHO1_bin_31:0.00006,
RHO3_bin_19:0.00007
):0.00080,
APA_bin_93:0.00123
):0.00043,
((CAR1_bin_14:0.00000,
CAR2_bin_11:0.00001
):0.00001,
CAR3_bin_14:0.00004
):0.00126
):0.00280,
((STY2_bin_6:0.00001,
STY4_bin_3:0.00002
):0.00002,
STY1_bin_6:0.00000
):0.00544
):0.00092,
(((CAR1_bin_11:0.00001,
CAR3_bin_13:0.00003
):0.00001,
CAR2_bin_14:0.00001
):0.00331,
APA_bin_69:0.00399
):0.00125
):0.00058
):0.00024,
((((COS36386_bin_20:0.00002,
RHO1_bin_52:0.00005
):0.00159,
IRC_PAM_SB0662_bin_53:0.00133
):0.00268,
(COS4_bin_16:0.00018,
RHO3_bin_14:0.00014
):0.00575
):0.00092,
(COS1_bin_17:0.00039,
COS4_bin_26:0.00024
):0.00685
):0.00048
):0.00050,
(((((((((CAR2_bin_18:0.00002,
CAR4_bin_9:0.00001
):0.00001,
CAR3_bin_12:0.00000
):0.00112,
(CAR2_bin_8:0.00001,
CAR4_bin_15:0.00001
):0.00080
):0.00147,
IRC_PAM_SB0678_bin_7:0.00109
):0.00235,
(COS36386_bin_3:0.00003,
COS4_bin_4:0.00001
):0.00248
):0.00072,
(((IRC_PAM_SB0675_bin_10:0.00004,
RHO2_bin_23:0.00002
):0.00001,
RHO3_bin_41:0.00003
):0.00001,
IRC_PAM_SB0677_bin_2:0.00002
):0.00265
):0.00040,
(((STY1_bin_2:0.00007,
STY2_bin_1:0.00006
):0.00003,
STY4_bin_8:0.00003
):0.00123,
STY4_bin_4:0.00110
):0.00179
):0.00151,
(((STY2_bin_2:0.00002,
STY4_bin_1:0.00003
):0.00001,
STY1_bin_1:0.00002
):0.00001,
(CAR2_bin_26:0.00000,
STY3_bin_1:0.00001
):0.00000
):0.00501
):0.00077,
(COS36386_bin_15:0.00304,
RHO2_bin_12:0.00276
):0.00406
):0.00110
):0.00058,
seawater_22112_bin_8:0.00615
):0.00230
):0.00168,
((((((((((((RHO1_bin_23:0.00000,
RHO3_bin_15:0.00000
):0.00009,
RHO2_bin_35:0.00014
):0.00004,
(IRC_PAM_SB0661_bin_5:0.00011,
IRC_PAM_SB0666_bin_17:0.00006
):0.00011
):0.00001,
(IRC1_bin_3:0.00000,
IRC4_bin_3:0.00000
):0.00016
):0.00005,
COS4_bin_24:0.00016
):0.00020,
APA_bin_8:0.00037
):0.00019,
((IRC_PAM_SB0665_bin_2:0.00000,
IRC_PAM_SB0670_bin_12:0.00000
):0.00008,
IRC_PAM_SB0662_bin_19:0.00015
):0.00048
):0.00039,
CAR2_bin_20:0.00102
):0.00402,
((CLI1_bin_1:0.00004,
CLI3_bin_1:0.00005
):0.00002,
CLI4_bin_2:0.00002
):0.00606
):0.00422,
((((APA_bin_73:0.00081,
RHO3_bin_65:0.00055
):0.00015,
COS36386_bin_28:0.00093
):0.00033,
(APA_bin_59:0.00040,
RHO3_bin_64:0.00029
):0.00051
):0.00464,
(((COS36386_bin_27:0.00023,
COS36406_bin_18:0.00026
):0.00020,
APA_bin_90:0.00049
):0.00203,
(COS36405_bin_20:0.00000,
COS36406_bin_19:0.00012
):0.00244
):0.00349
):0.00179
):0.00054,
((((((((((((COS36388_bin_3:0.00000,
COS36405_bin_1:0.00000
):0.00001,
COS36406_bin_2:0.00000
):0.00001,
COS36404_bin_5:0.00001
):0.00000,
COS4_bin_5:0.00002
):0.00001,
((COS36386_bin_2:0.00003,
COS36387_bin_1:0.00001
):0.00002,
COS3_bin_8:0.00003
):0.00001
):0.00001,
COS2_bin_3:0.00005
):0.00001,
COS1_bin_7:0.00003
):0.00017,
(((IRC_PAM_SB0667_bin_9:0.00002,
IRC_PAM_SB0677_bin_15:0.00005
):0.00002,
IRC_PAM_SB0675_bin_23:0.00003
):0.00019,
((RHO1_bin_24:0.00008,
RHO2_bin_11:0.00001
):0.00003,
RHO3_bin_20:0.00002
):0.00020
):0.00008
):0.00015,
IRC_PAM_SB0662_bin_26:0.00023
):0.00036,
APA_bin_24:0.00051
):0.00130,
((STY3_bin_3:0.00002,
STY4_bin_2:0.00004
):0.00001,
STY1_bin_3:0.00002
):0.00185
):0.00575,
(((COS36386_bin_35:0.00016,
IRC_PAM_SB0662_bin_51:0.00016
):0.00028,
APA_bin_91:0.00044
):0.00011,
COS4_bin_23:0.00037
):0.00731
):0.00085
):0.00044,
((((((seawater_seasim_SB9152_S1_bin_2:0.00000,
seawater_seasim_SB9153_S2_bin_4:0.00007
):0.00001,
seawater_seasim_SB9154_S3_bin_3:0.00000
):0.00232,
(seawater_seasim_SB9153_S2_bin_13:0.00012,
seawater_seasim_SB9155_S4_bin_12:0.00008
):0.00237
):0.00468,
seawater_seasim_SB9152_S1_bin_19:0.01073
):0.00084,
((RHO3_bin_17:0.00535,
RHO3_bin_33:0.00572
):0.00570,
APA_bin_12:0.01002
):0.00177
):0.00066,
STY1_bin_8:0.00809
):0.00054
):0.00036
):0.00046,
(((((((((((IRC3_bin_16:0.00003,
IRC_PAM_SB0664_bin_31:0.00002
):0.00025,
(IRC_PAM_SB0661_bin_30:0.00004,
IRC_PAM_SB0662_bin_39:0.00003
):0.00014
):0.00016,
((RHO1_bin_10:0.00003,
RHO2_bin_31:0.00002
):0.00003,
RHO3_bin_40:0.00002
):0.00019
):0.00158,
RHO3_bin_37:0.00271
):0.00070,
(RHO1_bin_19:0.00002,
RHO3_bin_36:0.00001
):0.00207
):0.00292,
(((RHO2_bin_27:0.00000,
RHO3_bin_12:0.00000
):0.00006,
RHO1_bin_42:0.00003
):0.00023,
APA_bin_29:0.00020
):0.00304
):0.00310,
((IRC_PAM_SB0661_bin_38:0.00018,
RHO1_bin_34:0.00022
):0.00018,
IRC4_bin_1:0.00043
):0.00471
):0.00086,
((RHO1_bin_12:0.00000,
RHO3_bin_16:0.00000
):0.00027,
COS4_bin_49:0.00022
):0.00651
):0.00064,
((((((((IRC_PAM_SB0661_bin_3:0.00016,
IRC_PAM_SB0675_bin_19:0.00004
):0.00004,
COS36404_bin_19:0.00039
):0.00014,
APA_bin_23:0.00022
):0.00046,
COS36386_bin_12:0.00073
):0.00064,
(((IRC_PAM_SB0661_bin_1:0.00002,
IRC_PAM_SB0664_bin_3:0.00001
):0.00001,
IRC_PAM_SB0665_bin_9:0.00001
):0.00216,
COS4_bin_20:0.00126
):0.00033
):0.00086,
(((COS2_bin_23:0.00025,
COS4_bin_27:0.00016
):0.00011,
COS1_bin_16:0.00024
):0.00039,
APA_bin_102:0.00055
):0.00154
):0.00079,
APA_bin_28:0.00232
):0.00080,
(APA_bin_58:0.00064,
RHO1_bin_81:0.00053
):0.00237
):0.00345
):0.00063,
((((((IRC3_bin_32:0.00003,
IRC_PAM_SB0668_bin_14:0.00002
):0.00001,
IRC4_bin_40:0.00002
):0.00001,
(IRC_PAM_SB0665_bin_13:0.00004,
IRC_PAM_SB0676_bin_21:0.00003
):0.00001
):0.00032,
(((IRC_PAM_SB0661_bin_8:0.00004,
IRC_PAM_SB0675_bin_12:0.00003
):0.00001,
COS4_bin_6:0.00003
):0.00003,
IRC_PAM_SB0672_bin_11:0.00004
):0.00020
):0.00008,
(RHO1_bin_67:0.00010,
RHO2_bin_55:0.00011
):0.00013
):0.00036,
APA_bin_19:0.00056
):0.00860
):0.00051,
(((((((IRC4_bin_12:0.00016,
IRC_PAM_SB0675_bin_5:0.00006
):0.00015,
IRC_PAM_SB0665_bin_19:0.00025
):0.00005,
((IRC_PAM_SB0662_bin_22:0.00004,
IRC_PAM_SB0667_bin_1:0.00002
):0.00011,
IRC_PAM_SB0670_bin_39:0.00012
):0.00013
):0.00002,
(((COS36388_bin_9:0.00000,
COS36404_bin_10:0.00000
):0.00000,
COS36387_bin_6:0.00000
):0.00000,
(COS36405_bin_10:0.00000,
COS36406_bin_9:0.00000
):0.00000
):0.00027
):0.00005,
(((COS4_bin_3:0.00002,
IRC2_bin_5:0.00001
):0.00001,
IRC_PAM_SB0666_bin_22:0.00002
):0.00021,
((RHO1_bin_33:0.00000,
RHO3_bin_27:0.00000
):0.00004,
RHO2_bin_3:0.00002
):0.00027
):0.00005
):0.00009,
(COS3_bin_14:0.00029,
IRC3_bin_4:0.00028
):0.00015
):0.00054,
((((((COS36386_bin_5:0.00000,
COS36405_bin_3:0.00000
):0.00000,
COS36404_bin_2:0.00000
):0.00000,
COS36387_bin_3:0.00000
):0.00000,
COS36388_bin_1:0.00000
):0.00000,
COS36406_bin_4:0.00001
):0.00022,
((COS2_bin_5:0.00004,
COS3_bin_13:0.00014
):0.00011,
COS1_bin_13:0.00014
):0.00013
):0.00076
):0.00734
):0.00133
):0.00049,
(((((((((((((((COS2_bin_22:0.00015,
COS36387_bin_20:0.00014
):0.00028,
(COS3_bin_1:0.00005,
COS4_bin_13:0.00012
):0.00037
):0.00018,
COS36386_bin_32:0.00038
):0.00038,
(RHO1_bin_26:0.00000,
RHO2_bin_8:0.00000
):0.00089
):0.00023,
((COS4_bin_42:0.00009,
IRC3_bin_35:0.00013
):0.00008,
COS1_bin_20:0.00009
):0.00089
):0.00015,
(((RHO1_bin_14:0.00000,
RHO3_bin_50:0.00000
):0.00005,
RHO2_bin_40:0.00004
):0.00028,
(COS36387_bin_9:0.00000,
COS36388_bin_16:0.00000
):0.00034
):0.00080
):0.00050,
(((COS36387_bin_16:0.00000,
COS36388_bin_17:0.00000
):0.00069,
IRC_PAM_SB0661_bin_21:0.00063
):0.00071,
(COS36386_bin_31:0.00064,
COS4_bin_43:0.00074
):0.00057
):0.00027
):0.00031,
((((((COS36387_bin_19:0.00000,
COS36388_bin_6:0.00000
):0.00005,
COS36386_bin_4:0.00003
):0.00022,
(COS1_bin_19:0.00030,
COS4_bin_32:0.00076
):0.00009
):0.00011,
COS2_bin_19:0.00021
):0.00006,
APA_bin_42:0.00039
):0.00010,
((RHO1_bin_15:0.00004,
RHO3_bin_49:0.00004
):0.00001,
RHO2_bin_41:0.00003
):0.00027
):0.00150
):0.00046,
((((((((IRC_PAM_SB0661_bin_17:0.00008,
IRC_PAM_SB0662_bin_10:0.00000
):0.00000,
IRC_PAM_SB0664_bin_16:0.00000
):0.00000,
IRC4_bin_15:0.00000
):0.00000,
(IRC_PAM_SB0665_bin_12:0.00001,
IRC_PAM_SB0678_bin_6:0.00006
):0.00000
):0.00000,
(IRC1_bin_10:0.00000,
IRC3_bin_10:0.00000
):0.00000
):0.00000,
IRC2_bin_6:0.00000
):0.00004,
IRC_PAM_SB0675_bin_18:0.00002
):0.00056,
((CAR2_bin_3:0.00000,
CAR4_bin_14:0.00000
):0.00066,
APA_bin_63:0.00055
):0.00022
):0.00120
):0.00307,
(((((RHO2_bin_22:0.00001,
RHO3_bin_8:0.00000
):0.00007,
RHO1_bin_18:0.00007
):0.00006,
(COS3_bin_2:0.00012,
COS4_bin_8:0.00002
):0.00007
):0.00022,
(COS1_bin_10:0.00008,
COS2_bin_7:0.00006
):0.00009
):0.00374,
((((COS36386_bin_18:0.00001,
COS36387_bin_22:0.00000
):0.00005,
COS1_bin_12:0.00006
):0.00002,
(COS2_bin_16:0.00002,
COS4_bin_36:0.00005
):0.00001
):0.00001,
COS3_bin_12:0.00005
):0.00507
):0.00063
):0.00324,
((((((((((COS36388_bin_5:0.00008,
IRC_PAM_SB0668_bin_21:0.00013
):0.00005,
COS36404_bin_3:0.00000
):0.00005,
(COS36387_bin_2:0.00001,
COS36406_bin_1:0.00000
):0.00000
):0.00007,
RHO2_bin_67:0.00012
):0.00013,
COS36405_bin_14:0.00020
):0.00017,
(((COS1_bin_2:0.00003,
RHO3_bin_53:0.00003
):0.00003,
COS3_bin_9:0.00002
):0.00020,
(COS2_bin_18:0.00004,
IRC_PAM_SB0675_bin_29:0.00009
):0.00017
):0.00019
):0.00018,
((((IRC1_bin_15:0.00004,
IRC_PAM_SB0665_bin_25:0.00003
):0.00001,
IRC4_bin_8:0.00003
):0.00007,
IRC_PAM_SB0661_bin_32:0.00008
):0.00014,
((RHO2_bin_18:0.00000,
RHO3_bin_26:0.00000
):0.00003,
IRC_PAM_SB0664_bin_27:0.00005
):0.00024
):0.00028
):0.00033,
APA_bin_89:0.00079
):0.00055,
(((((COS1_bin_1:0.00001,
COS2_bin_17:0.00001
):0.00001,
RHO2_bin_9:0.00004
):0.00001,
COS3_bin_4:0.00002
):0.00001,
(RHO1_bin_40:0.00004,
RHO3_bin_52:0.00003
):0.00001
):0.00014,
(COS36386_bin_1:0.00003,
COS36388_bin_11:0.00016
):0.00014
):0.00078
):0.00334,
(((((IRC4_bin_33:0.00002,
IRC_PAM_SB0662_bin_9:0.00002
):0.00003,
IRC_PAM_SB0666_bin_21:0.00005
):0.00005,
(IRC_PAM_SB0661_bin_34:0.00001,
IRC_PAM_SB0664_bin_22:0.00002
):0.00004
):0.00018,
IRC1_bin_30:0.00019
):0.00009,
APA_bin_52:0.00019
):0.00708
):0.00238
):0.00174,
((((((((((((((((IRC1_bin_21:0.00003,
IRC3_bin_11:0.00000
):0.00001,
IRC4_bin_17:0.00000
):0.00001,
IRC2_bin_3:0.00000
):0.00005,
IRC_PAM_SB0670_bin_19:0.00008
):0.00002,
(IRC_PAM_SB0662_bin_21:0.00006,
IRC_PAM_SB0666_bin_6:0.00010
):0.00002
):0.00001,
RHO3_bin_67:0.00009
):0.00003,
IRC_PAM_SB0661_bin_16:0.00008
):0.00037,
(RHO1_bin_20:0.00000,
RHO2_bin_59:0.00007
):0.00041
):0.00018,
RHO3_bin_68:0.00046
):0.00030,
(COS3_bin_18:0.00012,
RHO2_bin_60:0.00015
):0.00081
):0.00019,
APA_bin_1:0.00092
):0.00031,
(((((IRC1_bin_19:0.00000,
IRC3_bin_13:0.00000
):0.00003,
IRC_PAM_SB0661_bin_19:0.00006
):0.00001,
IRC_PAM_SB0664_bin_15:0.00003
):0.00002,
IRC_PAM_SB0665_bin_11:0.00004
):0.00019,
IRC2_bin_8:0.00046
):0.00059
):0.00407,
COS3_bin_15:0.00305
):0.00072,
COS3_bin_3:0.00362
):0.00250,
((((((IRC1_bin_31:0.00011,
IRC4_bin_21:0.00009
):0.00006,
(IRC2_bin_13:0.00018,
IRC3_bin_22:0.00007
):0.00007
):0.00008,
(IRC_PAM_SB0661_bin_22:0.00010,
RHO3_bin_25:0.00008
):0.00005
):0.00038,
((COS4_bin_10:0.00007,
IRC_PAM_SB0666_bin_11:0.00005
):0.00003,
IRC_PAM_SB0662_bin_5:0.00007
):0.00046
):0.00025,
APA_bin_86:0.00039
):0.00594,
((((IRC1_bin_25:0.00005,
IRC4_bin_20:0.00011
):0.00027,
IRC_PAM_SB0661_bin_44:0.00029
):0.00152,
IRC_PAM_SB0661_bin_43:0.00162
):0.00151,
APA_bin_13:0.00373
):0.00255
):0.00072
):0.00131,
((((((((((IRC1_bin_20:0.00000,
IRC4_bin_11:0.00000
):0.00030,
IRC_PAM_SB0662_bin_27:0.00046
):0.00026,
APA_bin_80:0.00086
):0.00036,
(IRC_PAM_SB0661_bin_15:0.00000,
IRC_PAM_SB0666_bin_1:0.00000
):0.00086
):0.00038,
((RHO1_bin_68:0.00000,
RHO3_bin_54:0.00000
):0.00035,
APA_bin_43:0.00063
):0.00083
):0.00280,
(((((RHO1_bin_4:0.00011,
RHO2_bin_36:0.00018
):0.00026,
APA_bin_96:0.00037
):0.00048,
RHO3_bin_2:0.00087
):0.00039,
IRC_PAM_SB0662_bin_28:0.00094
):0.00172,
IRC_PAM_SB0661_bin_45:0.00301
):0.00073
):0.00259,
(APA_bin_15:0.00068,
RHO3_bin_79:0.00070
):0.00507
):0.00056,
(((IRC_PAM_SB0664_bin_11:0.00005,
IRC_PAM_SB0668_bin_27:0.00008
):0.00030,
APA_bin_6:0.00037
):0.00036,
(RHO1_bin_8:0.00000,
RHO2_bin_6:0.00001
):0.00048
):0.00569
):0.00039,
((((((IRC3_bin_15:0.00004,
IRC4_bin_22:0.00004
):0.00005,
IRC_PAM_SB0662_bin_20:0.00008
):0.00084,
APA_bin_33:0.00085
):0.00283,
IRC_PAM_SB0664_bin_33:0.00347
):0.00075,
((IRC4_bin_30:0.00037,
IRC_PAM_SB0662_bin_34:0.00006
):0.00029,
APA_bin_48:0.00058
):0.00356
):0.00157,
(((RHO2_bin_42:0.00000,
RHO3_bin_34:0.00000
):0.00000,
RHO1_bin_9:0.00000
):0.00455,
(APA_bin_5:0.00105,
IRC_PAM_SB0664_bin_6:0.00110
):0.00774
):0.00070
):0.00052
):0.00090,
(APA_bin_32:0.00055,
IRC_PAM_SB0661_bin_39:0.00040
):0.00628
):0.00083
):0.00107
):0.00043,
(((((((RHO2_bin_43:0.00000,
RHO3_bin_23:0.00000
):0.00026,
COS4_bin_51:0.00029
):0.00012,
(COS36386_bin_13:0.00008,
RHO1_bin_32:0.00011
):0.00038
):0.00019,
COS2_bin_4:0.00042
):0.00289,
(((COS3_bin_17:0.00018,
COS4_bin_40:0.00017
):0.00013,
COS1_bin_3:0.00022
):0.00025,
RHO3_bin_74:0.00047
):0.00322
):0.00325,
(((((IRC3_bin_6:0.00001,
IRC_PAM_SB0662_bin_1:0.00001
):0.00001,
RHO3_bin_28:0.00006
):0.00000,
IRC_PAM_SB0665_bin_1:0.00003
):0.00002,
(IRC1_bin_18:0.00008,
IRC_PAM_SB0661_bin_6:0.00006
):0.00005
):0.00622,
((COS3_bin_10:0.00000,
COS4_bin_22:0.00000
):0.00018,
COS1_bin_21:0.00037
):0.00424
):0.00163
):0.00186,
((RHO1_bin_7:0.00014,
RHO3_bin_22:0.00008
):0.00055,
APA_bin_72:0.00087
):0.00554
):0.00159
):0.00140,
(((((((((((((((((IRC4_bin_9:0.00007,
IRC_PAM_SB0666_bin_10:0.00006
):0.00001,
IRC_PAM_SB0662_bin_30:0.00006
):0.00001,
IRC_PAM_SB0664_bin_14:0.00004
):0.00003,
IRC_PAM_SB0677_bin_11:0.00006
):0.00020,
((COS1_bin_6:0.00003,
COS2_bin_2:0.00004
):0.00001,
(COS3_bin_6:0.00004,
COS4_bin_14:0.00006
):0.00001
):0.00018
):0.00037,
(IRC1_bin_38:0.00003,
IRC2_bin_7:0.00006
):0.00039
):0.00009,
(IRC1_bin_37:0.00032,
RHO3_bin_35:0.00051
):0.00023
):0.00012,
APA_bin_74:0.00070
):0.00015,
CAR2_bin_19:0.00092
):0.00045,
((CAR2_bin_1:0.00002,
CAR3_bin_7:0.00003
):0.00119,
(IRC_PAM_SB0662_bin_12:0.00000,
IRC_PAM_SB0675_bin_2:0.00003
):0.00121
):0.00072
):0.00220,
((((((COS1_bin_5:0.00002,
COS4_bin_34:0.00007
):0.00000,
COS2_bin_6:0.00003
):0.00035,
(IRC1_bin_26:0.00003,
IRC_PAM_SB0668_bin_6:0.00005
):0.00026
):0.00038,
(((IRC3_bin_12:0.00001,
IRC4_bin_38:0.00009
):0.00002,
IRC_PAM_SB0661_bin_55:0.00004
):0.00092,
IRC4_bin_37:0.00050
):0.00015
):0.00015,
APA_bin_18:0.00073
):0.00043,
COS3_bin_16:0.00096
):0.00333
):0.00075,
((((((((((IRC_PAM_SB0664_bin_4:0.00000,
IRC_PAM_SB0665_bin_5:0.00000
):0.00002,
IRC4_bin_35:0.00001
):0.00002,
(IRC1_bin_35:0.00002,
IRC3_bin_26:0.00010
):0.00001
):0.00002,
IRC2_bin_10:0.00003
):0.00035,
APA_bin_7:0.00047
):0.00053,
((((IRC1_bin_34:0.00001,
IRC3_bin_25:0.00007
):0.00002,
IRC_PAM_SB0665_bin_4:0.00002
):0.00018,
IRC_PAM_SB0675_bin_16:0.00022
):0.00020,
(RHO2_bin_26:0.00003,
RHO3_bin_18:0.00002
):0.00047
):0.00040
):0.00041,
(((CAR2_bin_13:0.00008,
CAR4_bin_4:0.00000
):0.00000,
CAR1_bin_9:0.00000
):0.00000,
CAR3_bin_3:0.00001
):0.00153
):0.00093,
RHO2_bin_38:0.00375
):0.00090,
((((((((IRC_PAM_SB0661_bin_26:0.00002,
IRC_PAM_SB0668_bin_5:0.00001
):0.00001,
IRC_PAM_SB0670_bin_1:0.00001
):0.00001,
IRC4_bin_10:0.00002
):0.00023,
COS4_bin_1:0.00039
):0.00012,
((RHO2_bin_39:0.00002,
RHO3_bin_4:0.00001
):0.00000,
RHO1_bin_17:0.00001
):0.00032
):0.00043,
APA_bin_53:0.00087
):0.00045,
APA_bin_68:0.00173
):0.00135,
seawater_22112_bin_2:0.00190
):0.00088
):0.00112,
seawater_42618_bin_6:0.00518
):0.00054
):0.00086,
(((((((((IRC1_bin_9:0.00000,
IRC3_bin_9:0.00000
):0.00003,
IRC_PAM_SB0675_bin_4:0.00003
):0.00001,
IRC_PAM_SB0677_bin_14:0.00001
):0.00001,
((IRC_PAM_SB0667_bin_2:0.00002,
IRC_PAM_SB0668_bin_7:0.00004
):0.00001,
IRC_PAM_SB0678_bin_5:0.00003
):0.00000
):0.00002,
((IRC2_bin_4:0.00003,
IRC_PAM_SB0664_bin_9:0.00004
):0.00001,
IRC4_bin_16:0.00003
):0.00004
):0.00003,
((RHO1_bin_25:0.00004,
RHO3_bin_29:0.00003
):0.00008,
RHO2_bin_37:0.00002
):0.00006
):0.00002,
(((COS2_bin_8:0.00005,
COS36388_bin_18:0.00007
):0.00006,
COS4_bin_25:0.00004
):0.00002,
COS3_bin_5:0.00006
):0.00002
):0.00021,
(COS36386_bin_14:0.00005,
COS36404_bin_9:0.00004
):0.00021
):0.00035,
APA_bin_4:0.00050
):0.00427
):0.00051,
seawater_22112_bin_9:0.00505
):0.00248,
((((((((((COS36387_bin_10:0.00000,
COS36405_bin_8:0.00000
):0.00001,
COS36386_bin_17:0.00004
):0.00019,
RHO1_bin_64:0.00014
):0.00012,
(RHO2_bin_10:0.00000,
RHO3_bin_21:0.00000
):0.00029
):0.00013,
(((COS36388_bin_4:0.00004,
COS36404_bin_8:0.00003
):0.00005,
RHO1_bin_65:0.00013
):0.00002,
IRC_PAM_SB0664_bin_25:0.00008
):0.00023
):0.00022,
(IRC_PAM_SB0661_bin_37:0.00002,
IRC_PAM_SB0662_bin_36:0.00002
):0.00048
):0.00011,
APA_bin_17:0.00056
):0.00083,
(((((IRC_PAM_SB0661_bin_4:0.00002,
IRC_PAM_SB0665_bin_17:0.00003
):0.00003,
IRC1_bin_2:0.00001
):0.00001,
IRC2_bin_2:0.00002
):0.00001,
IRC3_bin_17:0.00002
):0.00001,
IRC4_bin_7:0.00001
):0.00200
):0.00099,
(((RHO2_bin_24:0.00001,
RHO3_bin_13:0.00000
):0.00000,
RHO1_bin_3:0.00000
):0.00130,
APA_bin_98:0.00157
):0.00068
):0.00298,
((((((((((IRC_PAM_SB0665_bin_24:0.00001,
IRC_PAM_SB0668_bin_19:0.00001
):0.00001,
IRC_PAM_SB0666_bin_9:0.00002
):0.00001,
IRC_PAM_SB0661_bin_14:0.00002
):0.00001,
IRC_PAM_SB0664_bin_21:0.00001
):0.00001,
IRC4_bin_24:0.00002
):0.00001,
IRC3_bin_14:0.00002
):0.00058,
(RHO2_bin_57:0.00003,
RHO3_bin_31:0.00002
):0.00021
):0.00006,
(RHO1_bin_22:0.00002,
RHO3_bin_32:0.00014
):0.00016
):0.00019,
(RHO1_bin_21:0.00003,
RHO2_bin_56:0.00002
):0.00030
):0.00109,
APA_bin_10:0.00111
):0.00423
):0.00265
):0.00087,
COS36405_bin_7:0.00828
):0.00098,
COS1_bin_4:0.00868
):0.00120
):0.00047,
((((((((IRC3_bin_20:0.00001,
IRC4_bin_6:0.00001
):0.00001,
IRC_PAM_SB0673_bin_10:0.00003
):0.00001,
IRC_PAM_SB0668_bin_13:0.00002
):0.00001,
IRC_PAM_SB0670_bin_20:0.00001
):0.00032,
(((CAR2_bin_4:0.00001,
CAR4_bin_6:0.00002
):0.00002,
CAR3_bin_5:0.00003
):0.00001,
CAR1_bin_15:0.00001
):0.00039
):0.00276,
(((((COS1_bin_9:0.00003,
COS4_bin_21:0.00002
):0.00000,
STY1_bin_7:0.00002
):0.00001,
(STY2_bin_7:0.00000,
STY4_bin_9:0.00001
):0.00000
):0.00118,
(COS36386_bin_29:0.00089,
COS36386_bin_37:0.00114
):0.00055
):0.00069,
seawater_bettina_36327_bin_2:0.00137
):0.00135
):0.00555,
seawater_seasim_SB9156_S5_bin_14:0.01009
):0.00211,
((APA_bin_97:0.00014,
RHO3_bin_39:0.00009
):0.00004,
RHO1_bin_27:0.00011
):0.01012
):0.00093
):0.00074
):0.00037,
((((((((((COS36406_bin_6:0.00001,
seawater_22112_bin_17:0.00026
):0.00001,
COS36387_bin_7:0.00001
):0.00001,
COS36386_bin_6:0.00001
):0.00001,
(COS36404_bin_1:0.00001,
COS36405_bin_2:0.00001
):0.00001
):0.00001,
COS36388_bin_8:0.00004
):0.00140,
(COS36404_bin_12:0.00000,
COS36405_bin_5:0.00000
):0.00123
):0.00408,
(((((COS36386_bin_11:0.00000,
COS36387_bin_4:0.00000
):0.00000,
seawater_22112_bin_5:0.00003
):0.00001,
COS36388_bin_15:0.00003
):0.00133,
seawater_22112_bin_14:0.00174
):0.00281,
(COS36386_bin_10:0.00001,
COS36387_bin_18:0.00000
):0.00392
):0.00174
):0.00445,
(seawater_42618_bin_2:0.00002,
seawater_bettina_36328_bin_5:0.00002
):0.00907
):0.00225,
((seawater_22112_bin_25:0.00703,
seawater_seasim_SB9160_S9_bin_9:0.00670
):0.00259,
CLI4_bin_1:0.01160
):0.00095
):0.00081,
((((RHO1_bin_44:0.00005,
RHO3_bin_66:0.00003
):0.00002,
RHO2_bin_65:0.00003
):0.00072,
APA_bin_62:0.00050
):0.00424,
(((RHO1_bin_45:0.00000,
RHO2_bin_64:0.00007
):0.00011,
RHO3_bin_84:0.00010
):0.00036,
APA_bin_94:0.00053
):0.00389
):0.00710
):0.00072
):0.00031,
((((((((((((CAR3_bin_10:0.00003,
CAR4_bin_2:0.00003
):0.00009,
CAR1_bin_16:0.00002
):0.00146,
((CAR3_bin_6:0.00001,
CAR4_bin_3:0.00000
):0.00000,
CAR2_bin_6:0.00002
):0.00165
):0.00062,
(CAR3_bin_16:0.00002,
CAR4_bin_10:0.00009
):0.00128
):0.00028,
(((((IRC1_bin_4:0.00001,
IRC4_bin_2:0.00001
):0.00000,
IRC_PAM_SB0662_bin_24:0.00000
):0.00001,
IRC_PAM_SB0667_bin_3:0.00001
):0.00009,
IRC_PAM_SB0664_bin_7:0.00004
):0.00004,
IRC2_bin_1:0.00008
):0.00085
):0.00063,
((((((IRC1_bin_6:0.00000,
IRC3_bin_3:0.00000
):0.00010,
(IRC_PAM_SB0661_bin_24:0.00000,
IRC_PAM_SB0678_bin_9:0.00000
):0.00009
):0.00002,
(IRC4_bin_4:0.00006,
IRC_PAM_SB0677_bin_8:0.00010
):0.00005
):0.00006,
RHO1_bin_46:0.00014
):0.00011,
RHO2_bin_28:0.00018
):0.00047,
APA_bin_26:0.00044
):0.00105
):0.00171,
((RHO2_bin_16:0.00003,
RHO3_bin_5:0.00003
):0.00001,
RHO1_bin_13:0.00001
):0.00329
):0.00207,
(IRC_PAM_SB0668_bin_1:0.00350,
seawater_seasim_SB9156_S5_bin_20:0.00358
):0.00070
):0.00260,
((((((((((((CAR2_bin_15:0.00000,
CAR4_bin_13:0.00000
):0.00003,
CAR1_bin_5:0.00000
):0.00085,
CAR3_bin_11:0.00082
):0.00132,
APA_bin_34:0.00212
):0.00402,
seawater_42615_bin_16:0.00483
):0.00084,
(seawater_bettina_36327_bin_6:0.00199,
seawater_bettina_36327_bin_7:0.00199
):0.00093
):0.00062,
(seawater_bettina_36309_bin_5:0.00001,
seawater_bettina_36327_bin_4:0.00001
):0.00311
):0.00039,
seawater_22112_bin_7:0.00255
):0.00126,
((seawater_42617_bin_7:0.00036,
seawater_bettina_36326_bin_7:0.00020
):0.00094,
seawater_42617_bin_6:0.00128
):0.00319
):0.00094,
(seawater_bettina_36326_bin_26:0.00469,
seawater_bettina_36327_bin_15:0.00373
):0.00086
):0.00101,
seawater_22112_bin_1:0.00582
):0.00063,
(APA_bin_81:0.00834,
IRC4_bin_29:0.00392
):0.00114
):0.00343
):0.00162,
((seawater_seasim_SB9152_S1_bin_4:0.00000,
seawater_seasim_SB9157_S6_bin_2:0.00000
):0.00000,
seawater_seasim_SB9156_S5_bin_4:0.00000
):0.00893
):0.00115,
(((((((((IRC_PAM_SB0661_bin_11:0.00008,
IRC_PAM_SB0662_bin_15:0.00002
):0.00001,
IRC_PAM_SB0664_bin_24:0.00004
):0.00002,
IRC_PAM_SB0665_bin_20:0.00005
):0.00018,
COS4_bin_18:0.00015
):0.00007,
IRC1_bin_23:0.00019
):0.00017,
RHO2_bin_15:0.00037
):0.00322,
((COS4_bin_47:0.00002,
RHO1_bin_28:0.00002
):0.00036,
(RHO2_bin_5:0.00035,
RHO3_bin_7:0.00041
):0.00026
):0.00290
):0.00230,
((((IRC_PAM_SB0662_bin_37:0.00039,
IRC_PAM_SB0673_bin_16:0.00035
):0.00009,
IRC4_bin_45:0.00022
):0.00023,
(IRC1_bin_27:0.00003,
IRC4_bin_44:0.00004
):0.00030
):0.00340,
COS4_bin_9:0.00364
):0.00284
):0.00162,
((((((IRC_PAM_SB0661_bin_27:0.00009,
IRC_PAM_SB0668_bin_20:0.00013
):0.00006,
(IRC_PAM_SB0665_bin_8:0.00003,
IRC_PAM_SB0675_bin_14:0.00003
):0.00013
):0.00003,
(IRC1_bin_16:0.00019,
IRC3_bin_18:0.00023
):0.00006
):0.00003,
(IRC_PAM_SB0670_bin_22:0.00011,
RHO2_bin_30:0.00008
):0.00009
):0.00039,
APA_bin_41:0.00065
):0.00029,
COS4_bin_46:0.00042
):0.00645
):0.00101
):0.00065,
(((((((((COS3_bin_11:0.00008,
COS4_bin_2:0.00001
):0.00293,
RHO3_bin_71:0.00093
):0.00027,
(RHO1_bin_51:0.00000,
RHO2_bin_53:0.00000
):0.00088
):0.00032,
(((IRC_PAM_SB0662_bin_23:0.00003,
IRC_PAM_SB0675_bin_20:0.00001
):0.00052,
RHO1_bin_56:0.00057
):0.00014,
(RHO2_bin_54:0.00014,
RHO3_bin_73:0.00001
):0.00045
):0.00062
):0.00055,
((((((IRC1_bin_22:0.00009,
IRC_PAM_SB0672_bin_21:0.00000
):0.00001,
IRC3_bin_19:0.00002
):0.00001,
IRC2_bin_11:0.00001
):0.00022,
RHO3_bin_72:0.00024
):0.00021,
RHO1_bin_69:0.00031
):0.00106,
APA_bin_85:0.00134
):0.00027
):0.00031,
((((((RHO1_bin_55:0.00006,
RHO2_bin_52:0.00000
):0.00004,
IRC_PAM_SB0662_bin_8:0.00002
):0.00000,
IRC_PAM_SB0664_bin_10:0.00000
):0.00003,
IRC4_bin_49:0.00007
):0.00009,
(IRC_PAM_SB0661_bin_33:0.00000,
IRC_PAM_SB0677_bin_19:0.00001
):0.00008
):0.00157,
((((IRC_PAM_SB0661_bin_2:0.00003,
IRC_PAM_SB0666_bin_34:0.00005
):0.00003,
IRC3_bin_31:0.00017
):0.00001,
IRC4_bin_39:0.00001
):0.00045,
APA_bin_39:0.00053
):0.00116
):0.00036
):0.00262,
(((seawater_seasim_SB9155_S4_bin_5:0.00000,
seawater_seasim_SB9160_S9_bin_11:0.00002
):0.00000,
seawater_seasim_SB9154_S3_bin_4:0.00002
):0.00297,
RHO1_bin_49:0.00290
):0.00072
):0.00032,
((((((RHO2_bin_50:0.00003,
RHO3_bin_47:0.00001
):0.00013,
RHO1_bin_70:0.00012
):0.00005,
(IRC1_bin_14:0.00002,
IRC_PAM_SB0662_bin_11:0.00003
):0.00013
):0.00003,
((IRC3_bin_37:0.00012,
IRC_PAM_SB0661_bin_31:0.00002
):0.00003,
IRC_PAM_SB0676_bin_26:0.00007
):0.00010
):0.00031,
APA_bin_14:0.00046
):0.00306,
((RHO2_bin_51:0.00000,
RHO3_bin_48:0.00000
):0.00012,
RHO1_bin_66:0.00026
):0.00396
):0.00046
):0.00182,
((((((((IRC4_bin_13:0.00000,
IRC_PAM_SB0661_bin_41:0.00002
):0.00007,
IRC_PAM_SB0665_bin_16:0.00005
):0.00027,
(RHO2_bin_49:0.00009,
RHO3_bin_38:0.00010
):0.00021
):0.00014,
(IRC2_bin_12:0.00027,
IRC_PAM_SB0670_bin_18:0.00029
):0.00003
):0.00003,
(IRC1_bin_13:0.00004,
RHO1_bin_50:0.00009
):0.00019
):0.00003,
IRC_PAM_SB0668_bin_12:0.00020
):0.00004,
IRC3_bin_28:0.00023
):0.00009,
IRC_PAM_SB0661_bin_40:0.00015
):0.00505
):0.00386
):0.00055
):0.00121,
((((((((((IRC1_bin_12:0.00009,
IRC_PAM_SB0662_bin_49:0.00002
):0.00006,
IRC4_bin_25:0.00003
):0.00050,
IRC_PAM_SB0661_bin_29:0.00041
):0.00013,
APA_bin_38:0.00044
):0.00033,
((IRC3_bin_21:0.00004,
RHO2_bin_13:0.00005
):0.00018,
RHO1_bin_30:0.00028
):0.00047
):0.00019,
((((IRC_PAM_SB0675_bin_22:0.00012,
RHO3_bin_70:0.00012
):0.00022,
IRC_PAM_SB0664_bin_28:0.00020
):0.00006,
RHO1_bin_62:0.00029
):0.00017,
IRC1_bin_11:0.00038
):0.00051
):0.00022,
(RHO2_bin_19:0.00065,
RHO3_bin_69:0.00058
):0.00043
):0.00109,
(((((IRC4_bin_14:0.00008,
RHO2_bin_17:0.00013
):0.00008,
RHO3_bin_51:0.00018
):0.00037,
RHO1_bin_11:0.00057
):0.00034,
APA_bin_83:0.00127
):0.00028,
IRC_PAM_SB0662_bin_35:0.00140
):0.00104
):0.00183,
(RHO2_bin_20:0.00216,
RHO2_bin_7:0.00281
):0.00092
):0.00348,
RHO3_bin_6:0.00713
):0.00121
);
