# Supplementary material for: A genomic view of the microbiome of coral reef demosponges
Source: ISME J. 2021 Jan 19;15(6):1641–54. doi: 10.1038/s41396-020-00876-9 (PMC8163846; doi:10.1038/s41396-020-00876-9)
Supplement: Supplementary file 19 — Supplemental tables S1 to S5 [file 41396_2020_876_MOESM19_ESM.xlsx]

## Sheet: Table S1.  MAG Stats
Table S1: MAG statistics and taxonomy																									*MAGs were dereplicated at 95% identity to avoid arbitrary mapping between identicle bins from different sponge replicates. Percentages for read mapping are shown for the chosen representative from sets of 95% identicle MAGs as chosen by dRep. Mapping rates from MAGs from previous studies not shown.
Source	Sponge species	GTDB ID	IMG or NCBI Accesion	Publication	MAG ID	GTDB taxonomy	Completeness	Contamination	Strain heterogeneity	Genome size (bp)	#contigs	N50 (contigs)	Largest contig	# scaffolds	Mean scaffold length (bp)	Longest scaffold (bp)	N50 (scaffolds)	# ambiguous bases	GC	GC std (scaffolds > 1kbp)	Coding density	# predicted genes	Assembly quality as per MIMAGS	mapping percentage*
sponge	Agelas tubulata	U_133327	GCA_003635305.1	Podell et al. 2019 ISME	AGET_podellAllen_GCA_003635305.1_ASM363530v1_genomic	d__Bacteria;p__Poribacteria;c__WGA-4E;o__WGA-4E;f__WGA-3G;g__;s__	87.47	2.43	33.33	4351829	435	16239	62599	213	20431	109000	28881	5953	38.8	2.41	81.3	2609	High quality	0.100878
sponge	Amphilectus fucorum	U_133328	GCF_900109375.1	Kennedy et al. 2014	AMPF_kennedyDobson_GCF_900109375.1_IMGID2622736580_genomic	d__Bacteria;p__Bacteroidota;c__Bacteroidia;o__Flavobacteriales;f__Flavobacteriaceae;g__Aquimarina;s__Aquimarina amphilecti	99.62	0.29	0	5309872	19	539579	994276	16	331867	994276	646564	2165	28.7	0.71	93.44	963	High quality	represented by alternative MAG
sponge	Amphimedon Queenslandica	U_133329	GCA_001750625.1	gauthier et al. 2013 Frontiers in Marine Science	AMPHQ_gauthierDegnan_GCA_001750625.1_ASM175062v1_genomic	d__Bacteria;p__Proteobacteria;c__Gammaproteobacteria;o__AqS2;f__AqS2;g__AqS2;s__GCA_001750625.1	71.13	1.52	0	1608671	239	12238	82499	239	6730	82499	12238	0	29.5	1.88	92.6	980	High quality	represented by alternative MAG
sponge	Amphimedon Queenslandica	U_133330	GCA_001750645.1	gauthier et al. 2013 Frontiers in Marine Science	AMPHQ_gauthierDegnan_GCA_001750645.1_ASM175064v1_genomic	d__Bacteria;p__Proteobacteria;c__Gammaproteobacteria;o__AqS3;f__AqS3;g__AqS3;s__GCA_001750645.1	75.68	1.73	0	3161575	234	31828	172753	234	13511	172753	31828	0	31	5.32	92.5	899	Medium quality	represented by alternative MAG
sponge	Aplysina aerophoba	U_133345	SAMN15854883	Slaby et al. 2017 ISME	APA_bin_1	d__Bacteria;p__Chloroflexota;c__Dehalococcoidia;o__bin125;f__bin125;g__bin125;s__GCA_002239025.1	94.72	0.99	0	3601954	120	54486	167934	120	30016	167934	54486	0	29.8	1.81	93.74	893	Medium quality	represented by alternative MAG
sponge	Aplysina aerophoba	U_133336	SAMN15854874	Slaby et al. 2017 ISME	APA_bin_10	d__Bacteria;p__Actinobacteriota;c__Acidimicrobiia;o__bin76;f__bin76;g__bin76;s__GCA_002238785.1	94.02	1.28	0	3065232	71	64779	194287	71	43172	194287	64779	0	29.6	1.93	92.59	975	High quality	0.979621
sponge	Aplysina aerophoba	U_133331	SAMN15854869	This study	APA_bin_100	d__Bacteria;p__Actinobacteriota;c__Actinobacteria;o__Corynebacteriales;f__Corynebacteriaceae;g__Rhodococcus;s__Rhodococcus qingshengii_A	67.29	1.99	0	5226509	1672	3320	21603	1672	3125	21603	3320	0	29.1	9.96	92.77	1044	High quality	1.27019
sponge	Aplysina aerophoba	U_133332	SAMN15854870	Slaby et al. 2017 ISME	APA_bin_101	d__Bacteria;p__Proteobacteria;c__Gammaproteobacteria;o__Pseudomonadales;f__HTCC2089;g__bin55;s__GCA_002238665.1	76.16	4.07	60	3051772	649	5666	34436	649	4702	34436	5666	0	59.7	2.73	84.21	2246	High quality	represented by alternative MAG
sponge	Aplysina aerophoba	U_133333	SAMN15854871	This study	APA_bin_102	d__Bacteria;p__Acidobacteriota;c__Luteitaleia;o__Luteitaleales;f__UBA8438;g__;s__	94.87	3.42	0	5689798	160	79090	223903	160	35561	223903	79090	0	60.4	2.18	83.79	2135	High quality	1.88286
sponge	Aplysina aerophoba	U_133334	SAMN15854872	This study	APA_bin_103	d__Bacteria;p__Actinobacteriota;c__Acidimicrobiia;o__Microtrichales;f__UBA11606;g__;s__	65.66	1.5	33.33	3033945	781	4483	35297	781	3884	35297	4483	0	60.4	2.13	84.04	2049	High quality	represented by alternative MAG
sponge	Aplysina aerophoba	U_133335	SAMN15854873	This study	APA_bin_104	d__Bacteria;p__Proteobacteria;c__Gammaproteobacteria;o__;f__;g__;s__	82.6	0.77	0	1989816	64	166676	298527	64	31090	298527	166676	0	67.6	2.76	88.55	1546	Medium quality	represented by alternative MAG
sponge	Aplysina aerophoba	U_133337	SAMN15854875	This study	APA_bin_11	d__Bacteria;p__Chloroflexota;c__Dehalococcoidia;o__SAR202;f__UBA11138;g__;s__	73.32	1.71	0	3337418	840	4511	26937	840	3973	26937	4511	0	46.5	2.69	82.26	1789	High quality	2.62761
sponge	Aplysina aerophoba	U_133338	SAMN15854876	This study	APA_bin_12	d__Bacteria;p__Bdellovibrionota;c__Bacteriovoracia;o__Bacteriovoracales;f__;g__;s__	89.21	0	0	2344151	235	13931	50746	235	9975	50746	13931	0	45.6	3.63	86.5	1716	High quality	5.54588
sponge	Aplysina aerophoba	U_133339	SAMN15854877	This study	APA_bin_13	d__Bacteria;p__Chloroflexota;c__Dehalococcoidia;o__UBA2979;f__;g__;s__	92.24	0.99	0	2522036	119	59184	171621	119	21193	171621	59184	0	47.8	2.07	88.81	1013	Medium quality	represented by alternative MAG
sponge	Aplysina aerophoba	U_133340	SAMN15854878	Slaby et al. 2017 ISME	APA_bin_14	d__Bacteria;p__Gemmatimonadota;c__Gemmatimonadetes;o__SG8-23;f__BD2-11;g__BD2-11;s__GCA_002238605.1	96.7	5.49	0	4356468	121	132328	684093	121	36003	684093	132328	0	46.7	2.3	83.57	1587	High quality	represented by alternative MAG
sponge	Aplysina aerophoba	U_133341	SAMN15854879	This study	APA_bin_15	d__Bacteria;p__Chloroflexota;c__Dehalococcoidia;o__UBA1127;f__GCA-2717925;g__;s__	98.68	0.99	0	2644287	114	48914	137238	114	23195	137238	48914	0	47.4	3.7	85.23	1520	High quality	represented by alternative MAG
sponge	Aplysina aerophoba	U_133342	SAMN15854880	This study	APA_bin_17	d__Bacteria;p__Actinobacteriota;c__Acidimicrobiia;o__bin76;f__;g__;s__	97.86	3.85	0	3509470	149	62023	182046	149	23553	182046	62023	0	47.3	4.3	84.31	1700	High quality	represented by alternative MAG
sponge	Aplysina aerophoba	U_133343	SAMN15854881	This study	APA_bin_18	d__Bacteria;p__Actinobacteriota;c__Acidimicrobiia;o__Microtrichales;f__Bin134;g__;s__	92.31	1.36	33.33	3791969	635	8812	105186	635	5971	105186	8812	0	67.1	2.46	87.91	2014	High quality	represented by alternative MAG
sponge	Aplysina aerophoba	U_133344	SAMN15854882	Slaby et al. 2017 ISME	APA_bin_19	d__Bacteria;p__Acidobacteriota;c__bin61;o__bin61;f__bin61;g__bin61;s__GCA_002238705.1	87.84	3.42	60	3681658	745	6278	38948	745	4941	38948	6278	0	66.9	2.26	88.66	1788	High quality	represented by alternative MAG
sponge	Aplysina aerophoba	U_133356	SAMN15854894	This study	APA_bin_2	d__Bacteria;p__Chloroflexota;c__Dehalococcoidia;o__UBA2963;f__UBA2963;g__Bin16;s__	81.75	1.65	25	3146544	640	7038	38356	640	4916	38356	7038	0	67.4	2.04	88.69	1622	High quality	18.441
sponge	Aplysina aerophoba	U_133346	SAMN15854884	This study	APA_bin_20	d__Bacteria;p__Chloroflexota;c__Dehalococcoidia;o__UBA2979;f__;g__;s__	56.39	0.5	100	1933615	519	4263	32751	519	3725	32751	4263	0	67.2	1.91	88.79	1668	High quality	represented by alternative MAG
sponge	Aplysina aerophoba	U_133347	SAMN15854885	This study	APA_bin_21	d__Bacteria;p__Proteobacteria;c__Gammaproteobacteria;o__TsSOB;f__TsSOB;g__TsSOB;s__	81.94	0.12	0	1944801	98	36007	128068	98	19844	128068	36007	0	57.4	0	88.72	1924	High quality	N/A
sponge	Aplysina aerophoba	U_133348	SAMN15854886	Slaby et al. 2017 ISME	APA_bin_22	d__Bacteria;p__Proteobacteria;c__Alphaproteobacteria;o__UBA828;f__bin56;g__bin56;s__GCA_002238685.1	88.48	0	0	3441642	61	122246	220042	61	56420	220042	122246	0	38.4	5.1	83.45	2759	High quality	N/A
sponge	Aplysina aerophoba	U_133349	SAMN15854887	This study	APA_bin_23	d__Bacteria;p__Acidobacteriota;c__Luteitaleia;o__Luteitaleales;f__UBA8438;g__;s__	88.03	5.13	50	6540590	370	48310	255027	370	17677	255027	48310	0	31.6	1.6	88.8	2269	High quality	N/A
sponge	Aplysina aerophoba	U_133350	SAMN15854888	Slaby et al. 2017 ISME	APA_bin_24	d__Bacteria;p__Nitrospirota;c__Nitrospiria;o__Nitrospirales;f__UBA8639;g__bin75;s__GCA_002238765.1	95.91	1.82	0	2841560	219	20362	100360	219	12975	100360	20362	0	31.4	0.65	88.44	1735	High quality	N/A
sponge	Aplysina aerophoba	U_133351	SAMN15854889	This study	APA_bin_25	d__Bacteria;p__Patescibacteria;c__Paceibacteria;o__UBA9983;f__Kaiserbacteraceae;g__;s__	77.56	0	0	594491	11	92232	128029	11	54044	128029	92232	0	47.3	1.24	93.61	1933	Medium quality	2.35697
sponge	Aplysina aerophoba	U_133352	SAMN15854890	Slaby et al. 2017 ISME	APA_bin_26	d__Bacteria;p__Bacteroidota;c__Rhodothermia;o__Rhodothermales;f__bin80;g__bin80;s__GCA_002238805.1	94.63	1.41	33.33	3998634	225	27694	180878	225	17771	180878	27694	0	63.3	1.47	91.24	4407	Medium quality	0.18948
sponge	Aplysina aerophoba	U_133353	SAMN15854891	Slaby et al. 2017 ISME	APA_bin_27	d__Bacteria;p__Proteobacteria;c__Alphaproteobacteria;o__Nisaeales;f__Nisaeaceae;g__bin52;s__GCA_002238645.1	97.83	1.52	0	4635742	181	50046	158327	181	25611	158327	50046	0	63	1.98	90.54	4449	High quality	0.236876
sponge	Aplysina aerophoba	U_133354	SAMN15854892	This study	APA_bin_28	d__Bacteria;p__Acidobacteriota;c__Luteitaleia;o__Luteitaleales;f__UBA8438;g__;s__	91.45	5.8	0	4781104	512	15988	59274	512	9338	59274	15988	0	62.9	2.56	90.3	4615	High quality	represented by alternative MAG
sponge	Aplysina aerophoba	U_133355	SAMN15854893	This study	APA_bin_29	d__Bacteria;p__Acidobacteriota;c__Acidobacteriae;o__Solibacterales;f__UBA6623;g__;s__	94.23	2.56	0	5607067	170	69766	199790	170	32982	199790	69766	0	62.2	2.54	88.11	2822	Medium quality	represented by alternative MAG
sponge	Aplysina aerophoba	U_133366	SAMN15854904	Slaby et al. 2017 ISME	APA_bin_3	d__Bacteria;p__Proteobacteria;c__Alphaproteobacteria;o__Defluviicoccales;f__Defluviicoccaceae;g__Defluviicoccus;s__GCA_002239065.1	99.5	0.75	0	5533272	243	64499	258651	243	22770	258651	64499	0	62.1	2.65	87.58	3808	Medium quality	represented by alternative MAG
sponge	Aplysina aerophoba	U_133357	SAMN15854895	This study	APA_bin_30	d__Bacteria;p__Latescibacterota;c__UBA2968;o__UBA8231;f__GCA-002724215;g__GCA-2724215;s__	66.25	9.34	54.55	4404255	1014	5188	33138	1014	4343	33138	5188	0	63.1	2.07	87.75	3677	Medium quality	0.213303
sponge	Aplysina aerophoba	U_133358	SAMN15854896	This study	APA_bin_31	d__Bacteria;p__Acidobacteriota;c__Acidobacteriae;o__Solibacterales;f__UBA6623;g__;s__	78.85	8.55	0	6129578	613	15690	67957	613	9999	67957	15690	0	62.3	1.95	88.03	3598	High quality	0.510981
sponge	Aplysina aerophoba	U_133359	SAMN15854897	This study	APA_bin_32	d__Bacteria;p__Chloroflexota;c__Dehalococcoidia;o__;f__;g__;s__	94.72	0	0	1906520	72	49746	99134	72	26479	99134	49746	0	62.5	2.15	88.31	3338	Medium quality	represented by alternative MAG
sponge	Aplysina aerophoba	U_133360	SAMN15854898	Slaby et al. 2017 ISME	APA_bin_33	d__Bacteria;p__Chloroflexota;c__Dehalococcoidia;o__SAR202;f__UBA11138;g__Bin90;s__GCA_002238855.1	93.44	6.1	50	3676711	649	7063	73058	649	5665	73058	7063	0	61.8	1.35	86.68	3568	High quality	0.957076
sponge	Aplysina aerophoba	U_133361	SAMN15854899	Slaby et al. 2017 ISME	APA_bin_34	d__Bacteria;p__Bacteroidota;c__Bacteroidia;o__Flavobacteriales;f__Flavobacteriaceae;g__bin25;s__GCA_002238525.1	97.06	0	0	2700536	176	23720	90014	176	15343	90014	23720	0	62.5	2.42	87.86	3895	Medium quality	0.225578
sponge	Aplysina aerophoba	U_133362	SAMN15854900	This study	APA_bin_35	d__Bacteria;p__Proteobacteria;c__Gammaproteobacteria;o__Pseudomonadales;f__HTCC2089;g__;s__	78.36	3.24	30	3924838	919	5251	26342	919	4270	26342	5251	0	62.7	2.36	87.13	3711	Medium quality	represented by alternative MAG
sponge	Aplysina aerophoba	U_133363	SAMN15854901	This study	APA_bin_37	d__Bacteria;p__Poribacteria;c__WGA-4E;o__WGA-4E;f__WGA-3G;g__WGA-3G;s__	63.45	3.37	0	3043545	401	10884	35817	401	7589	35817	10884	0	60.8	1.97	87.95	2225	Medium quality	0.316879
sponge	Aplysina aerophoba	U_133364	SAMN15854902	Slaby et al. 2017 ISME	APA_bin_38	d__Bacteria;p__Poribacteria;c__WGA-4E;o__WGA-4E;f__WGA-3G;g__WGA-3G;s__	91.4	8.27	30.77	4980220	749	9343	53502	749	6649	53502	9343	0	60.9	1.38	86.2	4831	High quality	0.150021
sponge	Aplysina aerophoba	U_133365	SAMN15854903	This study	APA_bin_39	d__Bacteria;p__Gemmatimonadota;c__Gemmatimonadetes;o__SG8-23;f__BD2-11;g__bin94;s__	95.6	5.23	57.14	4210986	673	8252	32209	673	6257	32209	8252	0	62	1.85	86.04	5662	Medium quality	0.356551
sponge	Aplysina aerophoba	U_133377	SAMN15854915	This study	APA_bin_4	d__Bacteria;p__Actinobacteriota;c__Acidimicrobiia;o__Microtrichales;f__TK06;g__;s__	98.29	2.99	25	3958302	117	63058	197438	117	33831	197438	63058	0	63.4	1.64	90.08	3069	Medium quality	0.806387
sponge	Aplysina aerophoba	U_133367	SAMN15854905	This study	APA_bin_40	d__Bacteria;p__Proteobacteria;c__Alphaproteobacteria;o__Rhodobacterales;f__Rhodobacteraceae;g__bin36;s__	87.98	1.43	60	3354310	351	15656	53057	351	9556	53057	15656	0	65.2	2.71	86.88	3053	Medium quality	0.476924
sponge	Aplysina aerophoba	U_133368	SAMN15854906	This study	APA_bin_41	d__Bacteria;p__Latescibacterota;c__;o__;f__;g__;s__	90.05	3.6	66.67	3399589	519	9334	50258	519	6550	50258	9334	0	63.6	1.72	89.39	4522	High quality	1.32045
sponge	Aplysina aerophoba	U_133369	SAMN15854907	This study	APA_bin_42	d__Bacteria;p__Chloroflexota;c__Anaerolineae;o__SBR1031;f__A4b;g__UBA6055;s__	91.82	1.82	50	4873758	300	26487	90258	300	16245	90258	26487	0	63.7	1.56	89.54	4446	High quality	represented by alternative MAG
sponge	Aplysina aerophoba	U_133370	SAMN15854908	Slaby et al. 2017 ISME	APA_bin_43	d__Bacteria;p__Chloroflexota;c__Dehalococcoidia;o__UBA3495;f__UBA3495;g__Bin87;s__GCA_002238825.1	96.59	1.72	0	6520131	630	110450	757285	630	10349	757285	110450	0	63.6	2.02	88.93	4654	High quality	0.728455
sponge	Aplysina aerophoba	U_133371	SAMN15854909	This study	APA_bin_44	d__Bacteria;p__Bdellovibrionota;c__Bacteriovoracia;o__Bacteriovoracales;f__Bacteriovoracaceae;g__;s__	62.19	1.79	0	1598548	500	3342	12876	500	3197	12876	3342	0	63.6	1.9	89.23	4672	High quality	represented by alternative MAG
sponge	Aplysina aerophoba	U_133372	SAMN15854910	This study	APA_bin_45	d__Bacteria;p__Proteobacteria;c__Gammaproteobacteria;o__Pseudomonadales;f__HTCC2089;g__;s__	88.83	3.11	28.57	3380913	352	12799	79566	352	9604	79566	12799	0	63.8	1.76	89.21	4685	Medium quality	represented by alternative MAG
sponge	Aplysina aerophoba	U_133373	SAMN15854911	This study	APA_bin_46	d__Bacteria;p__Bdellovibrionota;c__Bdellovibrionia;o__Bdellovibrionales;f__;g__;s__	79.56	0.89	0	1506880	302	6509	22690	302	4989	22690	6509	0	63.5	2.1	88.66	4954	High quality	represented by alternative MAG
sponge	Aplysina aerophoba	U_133374	SAMN15854912	This study	APA_bin_47	d__Bacteria;p__Acidobacteriota;c__Acidobacteriae;o__Solibacterales;f__UBA6623;g__;s__	57.72	4.75	42.86	3050265	857	3971	24952	857	3559	24952	3971	0	65.3	1.82	84.82	5538	High quality	represented by alternative MAG
sponge	Aplysina aerophoba	U_133375	SAMN15854913	This study	APA_bin_48	d__Bacteria;p__Chloroflexota;c__Dehalococcoidia;o__SAR202;f__;g__;s__	96.7	1.82	0	3460236	398	11233	54925	398	8694	54925	11233	0	61.1	1.77	86.94	4577	High quality	0.635583
sponge	Aplysina aerophoba	U_133376	SAMN15854914	This study	APA_bin_49	d__Bacteria;p__Chloroflexota;c__Anaerolineae;o__SBR1031;f__A4b;g__;s__	74.17	1.01	50	2248524	671	3735	13808	671	3351	13808	3735	0	61.1	1.67	86.63	4555	High quality	represented by alternative MAG
sponge	Aplysina aerophoba	U_133388	SAMN15854926	Slaby et al. 2017 ISME	APA_bin_5	d__Bacteria;p__Chloroflexota;c__Dehalococcoidia;o__UBA1151;f__bin127;g__bin127;s__GCA_002239045.1	95.51	0.99	0	2789023	22	218247	726562	22	126773	726562	218247	0	63.6	1.46	88.6	4827	High quality	represented by alternative MAG
sponge	Aplysina aerophoba	U_133378	SAMN15854916	This study	APA_bin_50	d__Bacteria;p__Proteobacteria;c__Alphaproteobacteria;o__Parvibaculales;f__;g__;s__	50.78	2.61	100	860789	366	2330	6626	366	2351	6626	2330	0	61.1	1.5	86.62	4494	High quality	represented by alternative MAG
sponge	Aplysina aerophoba	U_133379	SAMN15854917	This study	APA_bin_51	d__Bacteria;p__Entotheonellota;c__Entotheonellia;o__Entotheonellales;f__;g__;s__	51.65	4.62	100	2212243	368	8054	32094	368	6011	32094	8054	0	65.3	1.63	85.27	5426	High quality	0.245812
sponge	Aplysina aerophoba	U_133380	SAMN15854918	Slaby et al. 2017 ISME	APA_bin_52	d__Bacteria;p__Chloroflexota;c__Anaerolineae;o__Caldilineales;f__bin34;g__bin34;s__GCA_002238555.1	96.36	0	0	4790998	189	45315	162460	189	25349	162460	45315	0	64.1	1.85	84.75	5857	High quality	0.460822
sponge	Aplysina aerophoba	U_133381	SAMN15854919	This study	APA_bin_53	d__Bacteria;p__Actinobacteriota;c__Acidimicrobiia;o__Microtrichales;f__UBA11606;g__;s__	96.58	1.28	0	3693405	361	22391	81091	361	10231	81091	22391	0	63.6	1.9	89.12	4654	High quality	2.21066
sponge	Aplysina aerophoba	U_133382	SAMN15854920	This study	APA_bin_54	d__Bacteria;p__Proteobacteria;c__Gammaproteobacteria;o__UBA6522;f__;g__;s__	67.27	5.42	4.17	2161262	50	590808	648295	50	43225	648295	590808	0	69.3	1.47	91.21	3127	High quality	represented by alternative MAG
sponge	Aplysina aerophoba	U_133383	SAMN15854921	This study	APA_bin_55	d__Bacteria;p__Proteobacteria;c__Alphaproteobacteria;o__Sneathiellales;f__UBA2966;g__;s__	86.34	7.77	4	4338814	573	11146	86674	573	7572	86674	11146	0	69.2	2.89	90.96	2992	High quality	3.87893
sponge	Aplysina aerophoba	U_133384	SAMN15854922	This study	APA_bin_56	d__Archaea;p__Crenarchaeota;c__Nitrososphaeria;o__Nitrososphaerales;f__Nitrosopumilaceae;g__;s__	91.59	0	0	2186878	330	9798	43697	330	6626	43697	9798	0	69.5	1.43	91.9	2860	High quality	represented by alternative MAG
sponge	Aplysina aerophoba	U_133385	SAMN15854923	Slaby et al. 2017 ISME	APA_bin_57	d__Bacteria;p__Proteobacteria;c__Alphaproteobacteria;o__bin95;f__bin95;g__bin95;s__GCA_002238885.1	71.64	4.85	57.89	3883071	1286	3120	28797	1286	3019	28797	3120	0	69.4	1.31	91.61	2835	High quality	represented by alternative MAG
sponge	Aplysina aerophoba	U_133386	SAMN15854924	This study	APA_bin_58	d__Bacteria;p__Acidobacteriota;c__Luteitaleia;o__Luteitaleales;f__UBA8438;g__;s__	91.45	9.07	17.65	6730626	1976	3797	26945	1976	3406	26945	3797	0	69.3	1.36	91.72	2838	High quality	represented by alternative MAG
sponge	Aplysina aerophoba	U_133387	SAMN15854925	This study	APA_bin_59	d__Bacteria;p__UBP10;c__GR-WP33-30;o__UBA9968;f__;g__;s__	96.59	1.68	100	4795951	280	36979	141281	280	17128	141281	36979	0	69.1	1.66	90.76	3033	High quality	represented by alternative MAG
sponge	Aplysina aerophoba	U_133399	SAMN15854937	Slaby et al. 2017 ISME	APA_bin_6	d__Bacteria;p__Chloroflexota;c__Dehalococcoidia;o__UBA2963;f__UBA2963;g__Bin16;s__GCA_002238425.1	96.7	0	0	3241769	147	57624	185329	147	22052	185329	57624	0	69.5	1.67	91.23	2809	Medium quality	represented by alternative MAG
sponge	Aplysina aerophoba	U_133389	SAMN15854927	This study	APA_bin_60	d__Bacteria;p__Proteobacteria;c__Alphaproteobacteria;o__UBA828;f__;g__;s__	71.73	4.23	36.36	2760712	641	5545	31819	641	4306	31819	5545	0	69.6	1.43	91.05	2636	Medium quality	represented by alternative MAG
sponge	Aplysina aerophoba	U_133390	SAMN15854928	This study	APA_bin_61	d__Bacteria;p__Proteobacteria;c__Gammaproteobacteria;o__Xanthomonadales;f__Xanthomonadaceae;g__Stenotrophomonas;s__Stenotrophomonas maltophilia_F	98.21	0.14	0	4500208	182	33792	177145	182	24726	177145	33792	0	69.5	1.36	92.02	2847	High quality	1.51364
sponge	Aplysina aerophoba	U_133391	SAMN15854929	Slaby et al. 2017 ISME	APA_bin_62	d__Bacteria;p__Spirochaetota;c__Spirochaetia;o__Spirochaetales;f__RBG-16-67-19;g__bin103;s__GCA_002238925.1	98.13	1.33	0	4837189	89	106605	291907	89	54350	291907	106605	0	69.6	1.7	90.43	3113	High quality	0.409397
sponge	Aplysina aerophoba	U_133392	SAMN15854930	Slaby et al. 2017 ISME	APA_bin_63	d__Bacteria;p__Chloroflexota;c__Anaerolineae;o__SBR1031;f__A4b;g__UBA6055;s__GCA_002238485.1	90.91	0	0	3638396	46	108538	300196	46	79095	300196	108538	0	69.6	1.8	89.64	3329	High quality	represented by alternative MAG
sponge	Aplysina aerophoba	U_133393	SAMN15854931	This study	APA_bin_64	d__Bacteria;p__Chloroflexota;c__Dehalococcoidia;o__UBA2979;f__;g__;s__	68.07	3.83	90.91	1567386	191	11295	42846	191	8206	42846	11295	0	70	1.43	91.73	2529	Medium quality	represented by alternative MAG
sponge	Aplysina aerophoba	U_133394	SAMN15854932	Slaby et al. 2017 ISME	APA_bin_65	d__Bacteria;p__Bdellovibrionota;c__Oligoflexia;o__Oligoflexales;f__bin106;g__bin106;s__GCA_002238945.1	82.63	0	0	2275261	93	46208	95958	93	24465	95958	46208	0	68.4	1.99	89.28	3522	Medium quality	1.04316
sponge	Aplysina aerophoba	U_133395	SAMN15854933	This study	APA_bin_66	d__Bacteria;p__Proteobacteria;c__Gammaproteobacteria;o__Beggiatoales;f__;g__;s__	65.52	5.17	33.33	4434937	347	20950	105580	347	12780	105580	20950	0	71	1.99	89.21	5013	High quality	0.492793
sponge	Aplysina aerophoba	U_133396	SAMN15854934	Slaby et al. 2017 ISME	APA_bin_67	d__Bacteria;p__Proteobacteria;c__Gammaproteobacteria;o__Pseudomonadales;f__Endozoicomonadaceae;g__Kistimonas;s__GCA_002238585.1	79.4	0.71	100	3413744	438	11574	55089	438	7793	55089	11574	0	69.5	1.9	88.19	6072	Medium quality	1.62631
sponge	Aplysina aerophoba	U_133397	SAMN15854935	This study	APA_bin_68	d__Bacteria;p__Actinobacteriota;c__Acidimicrobiia;o__Microtrichales;f__UBA11606;g__;s__	92.74	2.42	50	2513536	350	9049	43508	350	7181	43508	9049	0	68.7	2.15	91.39	4446	Medium quality	0.145403
sponge	Aplysina aerophoba	U_133398	SAMN15854936	This study	APA_bin_69	d__Bacteria;p__Proteobacteria;c__Gammaproteobacteria;o__Immundisolibacterales;f__;g__;s__	88.23	5.05	0	5055685	82	97460	293491	82	61654	293491	97460	0	71.1	2.28	83.41	7446	Medium quality	0.0956771
sponge	Aplysina aerophoba	U_133409	SAMN15854947	This study	APA_bin_7	d__Bacteria;p__Actinobacteriota;c__Acidimicrobiia;o__Microtrichales;f__UBA11606;g__;s__	93.16	2.99	75	4327641	424	15532	77702	424	10206	77702	15532	0	71.2	1.79	89.1	5977	Medium quality	1.103
sponge	Aplysina aerophoba	U_133400	SAMN15854938	Slaby et al. 2017 ISME	APA_bin_70	d__Bacteria;p__Proteobacteria;c__Alphaproteobacteria;o__Rhodobacterales;f__Rhodobacteraceae;g__bin36;s__GCA_002238565.1	92.71	0.8	100	5677027	336	26619	153346	336	16895	153346	26619	0	71.7	1.73	89.9	4922	Medium quality	0.812935
sponge	Aplysina aerophoba	U_133401	SAMN15854939	Slaby et al. 2017 ISME	APA_bin_71	d__Bacteria;p__Proteobacteria;c__Alphaproteobacteria;o__Rhodobacterales;f__Rhodobacteraceae;g__bin36;s__GCA_002239085.1	86.53	2.2	83.33	2505488	379	9138	35017	379	6610	35017	9138	0	69	1.97	89.22	4540	Medium quality	0.949953
sponge	Aplysina aerophoba	U_133402	SAMN15854940	This study	APA_bin_72	d__Bacteria;p__Chloroflexota;c__UBA2235;o__;f__;g__;s__	96.7	0.99	0	3523909	70	91670	214913	70	50341	214913	91670	0	69.3	2.06	87.43	6781	High quality	0.460552
sponge	Aplysina aerophoba	U_133403	SAMN15854941	This study	APA_bin_73	d__Bacteria;p__UBP10;c__GR-WP33-30;o__UBA9968;f__;g__;s__	88.18	3.3	55.56	4568294	960	5828	82643	960	4758	82643	5828	0	69.6	2.57	88.15	4254	Medium quality	represented by alternative MAG
sponge	Aplysina aerophoba	U_133404	SAMN15854942	Slaby et al. 2017 ISME	APA_bin_74	d__Bacteria;p__Actinobacteriota;c__Acidimicrobiia;o__Microtrichales;f__Bin134;g__Bin134;s__GCA_002239105.1	96.58	1.71	33.33	3822340	347	23404	104250	347	11015	104250	23404	0	69.4	2.41	89	5423	Medium quality	0.606711
sponge	Aplysina aerophoba	U_133405	SAMN15854943	This study	APA_bin_75	d__Bacteria;p__Proteobacteria;c__Gammaproteobacteria;o__Pseudomonadales;f__Halieaceae;g__;s__	84.4	1.13	0	3729892	222	27755	109374	222	16801	109374	27755	0	69.6	1.43	90.43	4312	High quality	2.62421
sponge	Aplysina aerophoba	U_133406	SAMN15854944	This study	APA_bin_76	d__Bacteria;p__Proteobacteria;c__Gammaproteobacteria;o__;f__;g__;s__	84.62	1.23	0	1793239	171	19296	73635	171	10486	73635	19296	0	71.4	1.75	88.6	5474	High quality	1.33521
sponge	Aplysina aerophoba	U_133407	SAMN15854945	This study	APA_bin_78	d__Bacteria;p__Proteobacteria;c__Alphaproteobacteria;o__UBA7887;f__;g__;s__	83.67	2.65	33.33	3270808	534	9385	61511	534	6125	61511	9385	0	67.6	1.04	93.39	3693	High quality	represented by alternative MAG
sponge	Aplysina aerophoba	U_133408	SAMN15854946	Slaby et al. 2017 ISME	APA_bin_79	d__Bacteria;p__Acidobacteriota;c__Thermoanaerobaculia;o__;f__;g__;s__	50.75	0	0	1241027	301	4773	25050	301	4123	25050	4773	0	69.3	2.24	90.03	5478	High quality	represented by alternative MAG
sponge	Aplysina aerophoba	U_133419	SAMN15854957	Slaby et al. 2017 ISME	APA_bin_8	d__Bacteria;p__Dadabacteria;c__UBA1144;o__UBA2774;f__;g__;s__	93.64	2.52	33.33	1830454	174	14959	34189	174	10519	34189	14959	0	69.1	2.47	89.06	4998	Medium quality	represented by alternative MAG
sponge	Aplysina aerophoba	U_133410	SAMN15854948	This study	APA_bin_80	d__Bacteria;p__Chloroflexota;c__Dehalococcoidia;o__UBA3495;f__UBA3495;g__Bin87;s__	93.62	0	0	3862132	137	54381	164464	137	28190	164464	54381	0	67.4	6.66	93.39	3727	High quality	2.33957
sponge	Aplysina aerophoba	U_133411	SAMN15854949	This study	APA_bin_81	d__Bacteria;p__Bacteroidota;c__Bacteroidia;o__Cytophagales;f__;g__;s__	87.85	1.37	0	1628571	152	18584	95090	152	10714	95090	18584	0	69.7	2.19	93.13	3362	Medium quality	0.318164
sponge	Aplysina aerophoba	U_133412	SAMN15854950	Slaby et al. 2017 ISME	APA_bin_82	d__Bacteria;p__Proteobacteria;c__Alphaproteobacteria;o__bin98;f__bin98;g__bin98;s__GCA_002238905.1	92.31	0	0	1487331	114	26002	114731	114	13046	114731	26002	0	67.5	1.55	93.52	3700	High quality	represented by alternative MAG
sponge	Aplysina aerophoba	U_133413	SAMN15854951	Slaby et al. 2017 ISME	APA_bin_83	d__Bacteria;p__Poribacteria;c__WGA-4E;o__WGA-4E;f__WGA-3G;g__;s__	96.46	3.37	0	4701930	114	63543	158329	114	41245	158329	63543	0	69.5	2.05	93.15	2804	Medium quality	represented by alternative MAG
sponge	Aplysina aerophoba	U_133414	SAMN15854952	This study	APA_bin_84	d__Bacteria;p__Proteobacteria;c__Alphaproteobacteria;o__UBA828;f__UBA828;g__;s__	78.41	2.59	29.41	3917011	983	4642	43912	983	3984	43912	4642	0	69.5	1.91	90.37	5294	High quality	1.68194
sponge	Aplysina aerophoba	U_133415	SAMN15854953	Slaby et al. 2017 ISME	APA_bin_85	d__Bacteria;p__Gemmatimonadota;c__Gemmatimonadetes;o__SG8-23;f__BD2-11;g__bin94;s__GCA_002238865.1	85.71	0	0	4012088	102	129957	413834	102	39334	413834	129957	0	71.4	1.62	85.45	5181	Medium quality	0.143028
sponge	Aplysina aerophoba	U_133416	SAMN15854954	This study	APA_bin_86	d__Bacteria;p__Chloroflexota;c__Dehalococcoidia;o__UBA2991;f__UBA2991;g__;s__	94.06	0.99	0	3139899	71	158531	282509	71	44223	282509	158531	0	71.6	1.79	86.73	3976	Medium quality	0.115568
sponge	Aplysina aerophoba	U_133417	SAMN15854955	Slaby et al. 2017 ISME	APA_bin_87	d__Bacteria;p__Proteobacteria;c__Alphaproteobacteria;o__bin65;f__bin65;g__bin65;s__GCA_002238725.1	98.7	1.09	66.67	4479716	213	44941	128989	213	21031	128989	44941	0	68.6	1.41	89.34	4054	Medium quality	0.117321
sponge	Aplysina aerophoba	U_133418	SAMN15854956	Slaby et al. 2017 ISME	APA_bin_89	d__Bacteria;p__Chloroflexota;c__Anaerolineae;o__Caldilineales;f__Caldilineaceae;g__bin5;s__GCA_002238445.1	96.36	2.73	66.67	5369399	625	11759	57597	625	8591	57597	11759	0	69.6	0.92	89.9	3293	Medium quality	represented by alternative MAG
sponge	Aplysina aerophoba	U_133420	SAMN15854958	Slaby et al. 2017 ISME	APA_bin_90	d__Bacteria;p__UBP10;c__GR-WP33-30;o__bin18;f__bin18;g__bin18;s__GCA_002238415.1	94.71	3.36	0	5114102	61	175999	350623	61	83837	350623	175999	0	67.7	1.49	93.55	1228	Medium quality	represented by alternative MAG
sponge	Aplysina aerophoba	U_133421	SAMN15854959	Slaby et al. 2017 ISME	APA_bin_91	d__Bacteria;p__Nitrospinota;c__UBA8248;o__UBA8248;f__UBA8248;g__bin107;s__GCA_002238965.1	94.44	0.85	0	4342434	106	94186	535239	106	40966	535239	94186	0	68	1.55	92.63	4422	Medium quality	14.2948
sponge	Aplysina aerophoba	U_133422	SAMN15854960	This study	APA_bin_92	d__Bacteria;p__Bdellovibrionota;c__Oligoflexia;o__Oligoflexales;f__bin106;g__;s__	75.07	0	0	1820525	328	6925	24950	328	5550	24950	6925	0	68	0.62	94.58	3582	High quality	represented by alternative MAG
sponge	Aplysina aerophoba	U_133423	SAMN15854961	This study	APA_bin_93	d__Bacteria;p__Proteobacteria;c__Gammaproteobacteria;o__UBA4486;f__UBA4486;g__;s__	91.7	3.11	14.29	4425347	129	56608	263552	129	34305	263552	56608	0	64.9	19.84	88.48	3276	High quality	22.069
sponge	Aplysina aerophoba	U_133424	SAMN15854962	This study	APA_bin_94	d__Bacteria;p__Spirochaetota;c__Spirochaetia;o__Spirochaetales;f__RBG-16-67-19;g__;s__	96.93	3.73	14.29	6270300	679	17118	101106	679	9234	101106	17118	0	68.2	1.51	92.55	4360	High quality	5.84382
sponge	Aplysina aerophoba	U_133425	SAMN15854963	Slaby et al. 2017 ISME	APA_bin_95	d__Bacteria;p__Cyanobacteriota;c__Cyanobacteriia;o__Synechococcales_A;f__Cyanobiaceae;g__Synechococcus_B;s__Synechococcus_B spongiarum	77.99	2.2	58.33	1377455	367	4413	15395	367	3753	15395	4413	0	68.1	1.4	94.05	3802	High quality	represented by alternative MAG
sponge	Aplysina aerophoba	U_133426	SAMN15854964	Slaby et al. 2017 ISME	APA_bin_96	d__Bacteria;p__Chloroflexota;c__Dehalococcoidia;o__UBA3495;f__UBA3495;g__Bin22;s__GCA_002238505.1	97.69	0	0	3776830	60	143767	1020735	60	62947	1020735	143767	0	68.1	1.72	92.63	3646	Medium quality	represented by alternative MAG
sponge	Aplysina aerophoba	U_133427	SAMN15854965	Slaby et al. 2017 ISME	APA_bin_97	d__Bacteria;p__Deinococcota;c__Deinococci;o__Deinococcales;f__Trueperaceae;g__Truepera;s__GCA_002239005.1	90.25	1.06	0	3188788	117	46220	184020	117	27254	184020	46220	0	68.5	2.09	94.58	3513	High quality	represented by alternative MAG
sponge	Aplysina aerophoba	U_133428	SAMN15854966	This study	APA_bin_98	d__Bacteria;p__Actinobacteriota;c__Acidimicrobiia;o__bin76;f__;g__;s__	95.73	3.92	0	4914624	270	30964	102667	270	18202	102667	30964	0	68.1	1.76	92.52	3683	Medium quality	14.2024
sponge	Aplysina aerophoba	U_133429	SAMN15854967	This study	APA_bin_99	d__Bacteria;p__Latescibacterota;c__UBA2968;o__UBA2968;f__UBA2968;g__;s__	65.38	3.31	81.82	1563794	453	4401	22464	453	3452	22464	4401	0	68.5	7.29	94.41	3532	High quality	21.1675
sponge	Aplysina aerophoba	U_133430	GCA_001007635.1	Burgsdorf et al. 2015 mBio	APA_burgsdorfSteindler_GCA_001007635.1_ASM100763v1_genomic	d__Bacteria;p__Cyanobacteriota;c__Cyanobacteriia;o__Synechococcales_A;f__Cyanobiaceae;g__Synechococcus_B;s__Synechococcus_B spongiarum	89.95	1.22	0	2209101	274	13139	38129	229	9646	42660	14814	16736	68.5	1.12	94.64	3509	High quality	represented by alternative MAG
sponge	Aplysina aerophoba	U_133431	None	Garcia et al. 2017 Environmental Microbiology	APA_garciaTyalor_SAUL_aplysina_bin	d__Bacteria;p__Latescibacterota;c__UBA2968;o__UBA8231;f__GCA-002724215;g__GCA-2724215;s__	89.13	2.95	0	5755722	632	11669	95973	632	9107	95973	11669	0	68.1	1.73	93.51	3425	Medium quality	represented by alternative MAG
sponge	Aplysina aerophoba	U_133432	GCA_000372285.1	Kamke et al. 2013 ISME	APA_kamkeHentschel_GCA_000372285.1_genomic	d__Bacteria;p__Poribacteria;c__WGA-4E;o__WGA-4E;f__;g__;s__	63.74	2.86	16.67	3647669	521	13035	69798	521	7001	69798	13035	0	68.5	1.6	94.71	3548	High quality	represented by alternative MAG
sponge	Aplysina aerophoba	U_133433	GCA_000406005.1	Kamke et al. 2013 ISME	APA_kamkeHentschel_GCA_000406005.1_genomic	d__Bacteria;p__Poribacteria;c__WGA-4E;o__WGA-4E;f__WGA-3G;g__WGA-3G;s__GCA_000406005.1	84.35	3.7	0	5441554	286	51110	227863	286	19026	227865	51110	247	68	1.79	93.57	3250	High quality	represented by alternative MAG
sponge	Arenosclera brasiliensis	U_133434	GCF_001941685.1	Froes et al. 2018 Frontiers in Microbiology	AREB_froesThompson_GCF_001941685.1_ASM194168v1_genomic	d__Bacteria;p__Proteobacteria;c__Alphaproteobacteria;o__Rhizobiales;f__Stappiaceae;g__Pseudovibrio;s__GCF_001941685.1	100	0	0	5975631	39	382132	503406	39	153221	503406	382132	84	68.1	1.64	92.45	3737	Medium quality	represented by alternative MAG
Sponge	Axinella mexicana	U_133435	GCA_000200715.1	Hallam et al. 2006 PNAS	AXIM_hallam_GCA_000200715.1_genomic	d__Archaea;p__Crenarchaeota;c__Nitrososphaeria;o__Nitrososphaerales;f__Nitrosopumilaceae;g__Cenarchaeum;s__GCA_000200715.1	99.03	0	0	2045086	6	1281157	1281157	1	2045086	2045086	2045086	230	68.5	1.72	94.6	3526	High quality	represented by alternative MAG
sponge	Carteriospongia foliascens	U_133446	SAMN15854978	This study	CAR1_bin_1	d__Bacteria;p__Proteobacteria;c__Gammaproteobacteria;o__Pseudomonadales;f__HTCC2089;g__;s__	85.15	1.41	14.29	3603764	306	19135	65588	246	14649	116027	22626	22606	68.3	1.56	93.91	3643	High quality	12.8744
sponge	Carteriospongia foliascens	U_133436	SAMN15854968	This study	CAR1_bin_10	d__Bacteria;p__Proteobacteria;c__Gammaproteobacteria;o__Pseudomonadales;f__Pseudohongiellaceae;g__UBA9145;s__	92.04	1.42	40	3811771	273	21043	70488	258	14774	70488	21950	1848	68.4	1.22	94.7	3676	High quality	represented by alternative MAG
sponge	Carteriospongia foliascens	U_133437	SAMN15854969	This study	CAR1_bin_11	d__Bacteria;p__Proteobacteria;c__Gammaproteobacteria;o__Beggiatoales;f__;g__;s__	90.27	5.13	4.76	3703261	255	26141	109154	180	20573	147538	39020	21571	68.4	2.29	93.74	3715	High quality	3.09018
sponge	Carteriospongia foliascens	U_133438	SAMN15854970	This study	CAR1_bin_12	d__Bacteria;p__Proteobacteria;c__Alphaproteobacteria;o__Rhodobacterales;f__Rhodobacteraceae;g__Aestuariivita;s__	91.43	0.3	100	3458361	129	50899	196448	117	29558	203506	56858	638	68.3	2.15	93.92	3704	High quality	represented by alternative MAG
sponge	Carteriospongia foliascens	U_133439	SAMN15854971	This study	CAR1_bin_13	d__Bacteria;p__Proteobacteria;c__Alphaproteobacteria;o__Rhodobacterales;f__Rhodobacteraceae;g__Rhodobacter_B;s__	93.46	1.65	28.57	4265340	460	13244	56613	418	10204	56613	14422	11509	68.4	0.93	94.95	3567	High quality	8.12201
sponge	Carteriospongia foliascens	U_133440	SAMN15854972	This study	CAR1_bin_14	d__Bacteria;p__Proteobacteria;c__Gammaproteobacteria;o__UBA4486;f__UBA4486;g__;s__	85.38	1.5	0	2890171	390	9959	38028	332	8705	38350	11251	15422	68.3	0.65	94.62	3546	High quality	4.89879
sponge	Carteriospongia foliascens	U_133441	SAMN15854973	This study	CAR1_bin_15	d__Bacteria;p__Cyanobacteriota;c__Cyanobacteriia;o__Synechococcales_A;f__Cyanobiaceae;g__Synechococcus_B;s__	96.56	1.09	83.33	2276064	87	46050	108705	85	26777	108705	46050	20	68.3	3.25	94.3	3762	High quality	5.20123
sponge	Carteriospongia foliascens	U_133442	SAMN15854974	This study	CAR1_bin_16	d__Bacteria;p__Bacteroidota;c__Rhodothermia;o__Rhodothermales;f__bin80;g__bin80;s__	94.92	0.05	0	3911725	103	57093	171714	103	37977	171714	57093	0	68.4	0.37	93.77	3636	High quality	represented by alternative MAG
sponge	Carteriospongia foliascens	U_133443	SAMN15854975	This study	CAR1_bin_17	d__Bacteria;p__Proteobacteria;c__Gammaproteobacteria;o__UBA11654;f__UBA11654;g__;s__	77.59	2.26	11.11	2526141	68	79054	217801	62	40744	217801	81430	124	68.3	2.37	94.2	3683	High quality	5.62989
sponge	Carteriospongia foliascens	U_133444	SAMN15854976	This study	CAR1_bin_18	d__Bacteria;p__Proteobacteria;c__Alphaproteobacteria;o__Rhodobacterales;f__Rhodobacteraceae;g__Litoreibacter;s__	99.39	0.38	0	4185406	245	26530	79471	240	17439	79471	26530	351	68.2	2.01	93.99	3977	High quality	represented by alternative MAG
sponge	Carteriospongia foliascens	U_133445	SAMN15854977	This study	CAR1_bin_19	d__Bacteria;p__Proteobacteria;c__Gammaproteobacteria;o__AqS2;f__AqS2;g__;s__	76.68	1.22	0	1568479	328	5958	28029	270	5809	31137	6946	826	68.4	1.21	94.11	3547	High quality	represented by alternative MAG
sponge	Carteriospongia foliascens	U_133453	SAMN15854985	This study	CAR1_bin_2	d__Bacteria;p__Proteobacteria;c__Alphaproteobacteria;o__Rhodobacterales;f__Rhodobacteraceae;g__bin36;s__	90.18	0.2	0	3134940	88	58798	139536	83	37770	151229	62659	351	68.4	1.35	93.92	3611	High quality	represented by alternative MAG
sponge	Carteriospongia foliascens	U_133447	SAMN15854979	This study	CAR1_bin_20	d__Bacteria;p__Proteobacteria;c__Gammaproteobacteria;o__Pseudomonadales;f__Endozoicomonadaceae;g__;s__	79.63	1.35	18.18	3528880	646	7054	32685	577	6115	36589	7867	3578	68.4	1.55	93.96	3571	High quality	9.68233
sponge	Carteriospongia foliascens	U_133448	SAMN15854980	This study	CAR1_bin_21	d__Bacteria;p__Bdellovibrionota;c__Bdellovibrionia;o__Bdellovibrionales;f__UBA1609;g__;s__	80.36	2.68	0	1350097	281	6188	21418	251	5378	32724	6725	361	68.6	1.91	90.64	3780	Medium quality	0.618776
sponge	Carteriospongia foliascens	U_133449	SAMN15854981	This study	CAR1_bin_22	d__Bacteria;p__Proteobacteria;c__Gammaproteobacteria;o__Pseudomonadales;f__HTCC2089;g__;s__	72.11	1.33	50	2533082	290	11302	61037	265	9558	61037	12218	7190	65.2	1.69	88.8	3332	High quality	0.789272
sponge	Carteriospongia foliascens	U_133450	SAMN15854982	This study	CAR1_bin_23	d__Bacteria;p__Proteobacteria;c__Alphaproteobacteria;o__Rhodobacterales;f__Rhodobacteraceae;g__bin36;s__	61.95	0.03	0	2434699	701	4071	29342	574	4241	29342	4477	1477	63.9	1.7	84.73	4739	High quality	0.502027
sponge	Carteriospongia foliascens	U_133451	SAMN15854983	This study	CAR1_bin_24	d__Bacteria;p__Proteobacteria;c__Gammaproteobacteria;o__UBA10353;f__LS-SOB;g__;s__	65.51	1.29	0	2246205	650	4030	25901	520	4319	25901	4595	3051	66.7	1.89	89.95	2982	Medium quality	represented by alternative MAG
sponge	Carteriospongia foliascens	U_133452	SAMN15854984	This study	CAR1_bin_25	d__Bacteria;p__Proteobacteria;c__Alphaproteobacteria;o__bin65;f__bin65;g__bin65;s__	66.76	0.43	0	2234839	715	3653	16341	577	3873	16341	4051	2308	66	3.81	89.77	2523	Medium quality	represented by alternative MAG
sponge	Carteriospongia foliascens	U_133454	SAMN15854986	This study	CAR1_bin_3	d__Bacteria;p__Proteobacteria;c__Alphaproteobacteria;o__bin95;f__bin95;g__bin95;s__	97.51	1	0	3354652	262	20865	85406	246	13636	85406	21367	1083	66.6	3.36	89.97	2951	High quality	0.789822
sponge	Carteriospongia foliascens	U_133455	SAMN15854987	This study	CAR1_bin_4	d__Bacteria;p__Proteobacteria;c__Alphaproteobacteria;o__Rhodobacterales;f__Rhodobacteraceae;g__Roseovarius;s__	92.83	0.85	25	3333402	196	23159	101587	194	17182	101709	23159	148	66.9	1.89	90.07	2977	Medium quality	represented by alternative MAG
sponge	Carteriospongia foliascens	U_133456	SAMN15854988	This study	CAR1_bin_5	d__Bacteria;p__Bacteroidota;c__Bacteroidia;o__Flavobacteriales;f__Flavobacteriaceae;g__bin25;s__	96.32	0	0	2743130	183	24876	120480	153	17928	137155	30016	8819	66.8	1.7	90.11	2976	High quality	2.95697
sponge	Carteriospongia foliascens	U_133457	SAMN15854989	This study	CAR1_bin_6	d__Bacteria;p__Proteobacteria;c__Alphaproteobacteria;o__Rhodobacterales;f__Rhodobacteraceae;g__Aestuariivita;s__	92.88	0.06	0	3433136	222	22682	84024	214	16042	84024	22733	1380	66.6	3.04	89.88	2971	Medium quality	represented by alternative MAG
sponge	Carteriospongia foliascens	U_133458	SAMN15854990	This study	CAR1_bin_7	d__Bacteria;p__Proteobacteria;c__Alphaproteobacteria;o__Rhodobacterales;f__Rhodobacteraceae;g__Aestuariivita;s__	91.81	2.37	0	3843542	521	10766	61903	508	7566	61903	10769	785	66.8	1.69	90.2	2757	Medium quality	represented by alternative MAG
sponge	Carteriospongia foliascens	U_133459	SAMN15854991	This study	CAR1_bin_8	d__Bacteria;p__Proteobacteria;c__Gammaproteobacteria;o__Pseudomonadales;f__Pseudohongiellaceae;g__UBA9145;s__	82.5	0.09	0	2632434	452	7233	37499	337	7811	61128	10474	21777	66.6	2.13	89.62	2318	Medium quality	represented by alternative MAG
sponge	Carteriospongia foliascens	U_133460	SAMN15854992	This study	CAR1_bin_9	d__Bacteria;p__Actinobacteriota;c__Acidimicrobiia;o__Microtrichales;f__UBA11606;g__;s__	92.31	1.28	0	2437064	151	27066	93205	121	20141	134934	30425	1473	66.1	1.17	89.91	2842	High quality	1.01041
sponge	Carteriospongia foliascens	U_133471	SAMN15855003	This study	CAR2_bin_1	d__Bacteria;p__Actinobacteriota;c__Acidimicrobiia;o__Microtrichales;f__Bin134;g__Bin134;s__	94.02	2.14	33.33	2265404	48	78960	163858	40	56635	179841	108518	1031	60.8	1.61	91.64	2104	High quality	represented by alternative MAG
sponge	Carteriospongia foliascens	U_133461	SAMN15854993	This study	CAR2_bin_10	d__Bacteria;p__Proteobacteria;c__Alphaproteobacteria;o__Rhodobacterales;f__Rhodobacteraceae;g__Aestuariivita;s__	91.62	0.3	100	3497157	126	52067	203155	121	28902	203155	52067	54	66	1.69	89.87	2916	High quality	represented by alternative MAG
sponge	Carteriospongia foliascens	U_133462	SAMN15854994	This study	CAR2_bin_11	d__Bacteria;p__Proteobacteria;c__Gammaproteobacteria;o__UBA4486;f__UBA4486;g__;s__	87.48	1.53	0	2599898	276	12322	36361	258	10077	36361	12651	4957	66.9	1.84	90.17	2742	High quality	0.464669
sponge	Carteriospongia foliascens	U_133463	SAMN15854995	This study	CAR2_bin_12	d__Bacteria;p__Proteobacteria;c__Gammaproteobacteria;o__Pseudomonadales;f__HTCC2089;g__;s__	79.24	1.39	0	3232687	146	35857	109323	138	23425	128426	36493	376	60.8	1.75	91.79	2071	Medium quality	represented by alternative MAG
sponge	Carteriospongia foliascens	U_133464	SAMN15854996	This study	CAR2_bin_13	d__Bacteria;p__Actinobacteriota;c__Acidimicrobiia;o__Microtrichales;f__UBA11606;g__;s__	90	2.99	25	2552893	238	16766	67490	201	12700	91165	19237	397	66.2	1.63	90.11	2741	Medium quality	represented by alternative MAG
sponge	Carteriospongia foliascens	U_133465	SAMN15854997	This study	CAR2_bin_14	d__Bacteria;p__Proteobacteria;c__Gammaproteobacteria;o__Beggiatoales;f__;g__;s__	92.98	4.78	0	3778391	92	78913	292546	88	42936	292546	78913	1596	60.9	1.96	91.9	2102	Medium quality	represented by alternative MAG
sponge	Carteriospongia foliascens	U_133466	SAMN15854998	This study	CAR2_bin_15	d__Bacteria;p__Bacteroidota;c__Bacteroidia;o__Flavobacteriales;f__Flavobacteriaceae;g__bin25;s__	93.75	0	0	2522923	244	15162	62012	231	10921	62012	15342	3526	60.8	2.14	91.54	2051	Medium quality	represented by alternative MAG
sponge	Carteriospongia foliascens	U_133467	SAMN15854999	This study	CAR2_bin_16	d__Bacteria;p__Proteobacteria;c__Alphaproteobacteria;o__Rhodobacterales;f__Rhodobacteraceae;g__Roseovarius;s__	89.2	0.8	33.33	3196790	371	11594	36834	336	9514	44360	12667	397	60.8	1.41	90.79	2033	High quality	represented by alternative MAG
sponge	Carteriospongia foliascens	U_133468	SAMN15855000	This study	CAR2_bin_17	d__Bacteria;p__Proteobacteria;c__Gammaproteobacteria;o__Pseudomonadales;f__Pseudohongiellaceae;g__UBA9145;s__	78.78	0.19	0	2732032	463	7846	29895	290	9420	61442	12730	51279	60.8	1.45	90.81	2046	High quality	represented by alternative MAG
sponge	Carteriospongia foliascens	U_133469	SAMN15855001	This study	CAR2_bin_18	d__Bacteria;p__Proteobacteria;c__Gammaproteobacteria;o__UBA10353;f__LS-SOB;g__;s__	91.73	1.52	0	2642145	333	9713	48518	309	8550	48518	10562	240	60.8	1.76	91.57	2077	High quality	represented by alternative MAG
sponge	Carteriospongia foliascens	U_133470	SAMN15855002	This study	CAR2_bin_19	d__Bacteria;p__Actinobacteriota;c__Acidimicrobiia;o__Microtrichales;f__Bin134;g__Bin134;s__	89.94	1.28	0	2798765	274	14558	70676	244	11470	70676	15402	300	66.3	1.63	90.58	1796	Medium quality	represented by alternative MAG
sponge	Carteriospongia foliascens	U_133479	SAMN15855011	This study	CAR2_bin_2	d__Bacteria;p__Proteobacteria;c__Alphaproteobacteria;o__Rhodobacterales;f__Rhodobacteraceae;g__bin36;s__	88.78	0.2	0	2975772	227	20446	79916	197	15105	79916	22002	7723	60.5	3.5	91.34	2138	High quality	8.48142
sponge	Carteriospongia foliascens	U_133472	SAMN15855004	This study	CAR2_bin_20	d__Bacteria;p__Dadabacteria;c__UBA1144;o__UBA2774;f__;g__;s__	86.78	0.84	0	1495834	274	6307	29718	247	6056	29718	6746	648	65.1	1.84	87.65	3869	High quality	0.532881
sponge	Carteriospongia foliascens	U_133473	SAMN15855005	This study	CAR2_bin_21	d__Bacteria;p__Proteobacteria;c__Alphaproteobacteria;o__Rhodobacterales;f__Rhodobacteraceae;g__bin36;s__	76.76	0.67	25	3149755	692	5322	23272	634	4968	23272	5928	1636	66.8	2.02	90.33	2486	Medium quality	0.891012
sponge	Carteriospongia foliascens	U_133474	SAMN15855006	This study	CAR2_bin_22	d__Bacteria;p__Proteobacteria;c__Gammaproteobacteria;o__Pseudomonadales;f__Pseudohongiellaceae;g__UBA9145;s__	87.96	0.65	33.33	3496417	525	8783	33165	484	7224	33165	9373	597	66.4	2	89.33	3388	High quality	1.66212
sponge	Carteriospongia foliascens	U_133475	SAMN15855007	This study	CAR2_bin_23	d__Bacteria;p__Bacteroidota;c__Bacteroidia;o__Flavobacteriales;f__Flavobacteriaceae;g__bin25;s__	78.31	0	0	1549096	98	28319	69394	98	15807	69394	28319	0	66.6	2.01	89.52	3038	High quality	1.43127
sponge	Carteriospongia foliascens	U_133476	SAMN15855008	This study	CAR2_bin_24	d__Bacteria;p__Proteobacteria;c__Gammaproteobacteria;o__UBA11654;f__UBA11654;g__;s__	76.89	2.08	0	2451748	76	55946	124613	72	34052	124613	55946	64	65.1	1.91	87.68	4089	Medium quality	represented by alternative MAG
sponge	Carteriospongia foliascens	U_133477	SAMN15855009	This study	CAR2_bin_25	d__Archaea;p__Crenarchaeota;c__Nitrososphaeria;o__Nitrososphaerales;f__Nitrosopumilaceae;g__Cenarchaeum;s__	76.86	1.05	0	1251897	285	5169	19105	258	4852	19657	5503	2102	65.1	1.85	87.54	4094	High quality	represented by alternative MAG
sponge	Carteriospongia foliascens	U_133478	SAMN15855010	This study	CAR2_bin_26	d__Bacteria;p__Proteobacteria;c__Gammaproteobacteria;o__UBA10353;f__LS-SOB;g__;s__	94.92	1.83	33.33	2345149	196	17197	60167	161	14566	60167	21410	8905	66.7	2.07	89.72	2931	High quality	represented by alternative MAG
sponge	Carteriospongia foliascens	U_133480	SAMN15855012	This study	CAR2_bin_3	d__Bacteria;p__Chloroflexota;c__Anaerolineae;o__SBR1031;f__A4b;g__UBA6055;s__	90.45	0.1	100	3235740	97	73621	113004	80	40446	194178	74500	1002	64.4	1.89	91.43	2224	High quality	represented by alternative MAG
sponge	Carteriospongia foliascens	U_133481	SAMN15855013	This study	CAR2_bin_4	d__Bacteria;p__Cyanobacteriota;c__Cyanobacteriia;o__Synechococcales_A;f__Cyanobiaceae;g__Synechococcus_B;s__	95.11	0	0	2121897	218	13610	62174	172	12336	62174	17063	16078	64.4	2.09	91.47	2293	Medium quality	represented by alternative MAG
sponge	Carteriospongia foliascens	U_133482	SAMN15855014	This study	CAR2_bin_5	d__Bacteria;p__Proteobacteria;c__Alphaproteobacteria;o__bin65;f__bin65;g__bin65;s__	95.65	0.43	0	3671940	222	25758	77283	203	18088	82544	29039	5493	64.4	1.95	91.09	2265	High quality	2.14885
sponge	Carteriospongia foliascens	U_133483	SAMN15855015	This study	CAR2_bin_6	d__Bacteria;p__Bacteroidota;c__Rhodothermia;o__Rhodothermales;f__bin80;g__bin80;s__	92.35	2.46	20	3437160	154	33448	125864	152	22612	125864	33448	106	64.4	1.78	91.75	2222	High quality	represented by alternative MAG
sponge	Carteriospongia foliascens	U_133484	SAMN15855016	This study	CAR2_bin_7	d__Bacteria;p__Proteobacteria;c__Alphaproteobacteria;o__Rhodobacterales;f__Rhodobacteraceae;g__Rhodobacter_B;s__	93.26	0.59	0	3904779	405	14695	55281	379	10302	55281	15640	6403	64.4	1.74	91.46	2258	High quality	represented by alternative MAG
sponge	Carteriospongia foliascens	U_133485	SAMN15855017	This study	CAR2_bin_8	d__Bacteria;p__Proteobacteria;c__Gammaproteobacteria;o__UBA10353;f__LS-SOB;g__;s__	93.9	0.61	0	3502976	137	39965	163633	130	26945	163633	43424	688	64.3	1.82	91.86	2311	High quality	represented by alternative MAG
sponge	Carteriospongia foliascens	U_133486	SAMN15855018	This study	CAR2_bin_9	d__Bacteria;p__Proteobacteria;c__Alphaproteobacteria;o__bin95;f__bin95;g__bin95;s__	91.54	1.74	25	2785433	445	8179	53033	407	6843	53033	8471	380	64.3	1.98	91.81	2323	High quality	represented by alternative MAG
sponge	Carteriospongia foliascens	U_133497	SAMN15855029	This study	CAR3_bin_1	d__Bacteria;p__Proteobacteria;c__Alphaproteobacteria;o__Rhodobacterales;f__Rhodobacteraceae;g__bin36;s__	92.18	0	0	3137843	145	40060	81523	144	21790	81523	40060	36	64.3	2.56	90.88	2653	High quality	0.541302
sponge	Carteriospongia foliascens	U_133487	SAMN15855019	This study	CAR3_bin_10	d__Bacteria;p__Bacteroidota;c__Rhodothermia;o__Rhodothermales;f__bin80;g__bin80;s__	94.26	0.45	0	3605449	368	16157	68439	319	11302	68439	17606	1300	64.4	1.61	91.1	2715	High quality	0.641014
sponge	Carteriospongia foliascens	U_133488	SAMN15855020	This study	CAR3_bin_11	d__Bacteria;p__Bacteroidota;c__Bacteroidia;o__Flavobacteriales;f__Flavobacteriaceae;g__bin25;s__	97.79	0.74	0	2662115	37	138028	299538	34	78297	299538	163727	62	64.4	4.46	90.53	2809	High quality	represented by alternative MAG
sponge	Carteriospongia foliascens	U_133489	SAMN15855021	This study	CAR3_bin_12	d__Bacteria;p__Proteobacteria;c__Gammaproteobacteria;o__UBA10353;f__LS-SOB;g__;s__	92.68	0.91	50	2744505	145	29937	130216	144	19059	130216	31801	457	64.5	2.52	89.39	2370	Medium quality	represented by alternative MAG
sponge	Carteriospongia foliascens	U_133490	SAMN15855022	This study	CAR3_bin_13	d__Bacteria;p__Proteobacteria;c__Gammaproteobacteria;o__Beggiatoales;f__;g__;s__	92.06	5.49	0	3552523	290	20063	102804	234	15181	173631	24443	10871	64.8	1.9	92.23	2355	Medium quality	0.324741
sponge	Carteriospongia foliascens	U_133491	SAMN15855023	This study	CAR3_bin_14	d__Bacteria;p__Proteobacteria;c__Gammaproteobacteria;o__UBA4486;f__UBA4486;g__;s__	88.11	2.02	20	2785854	324	11865	36334	294	9475	36334	13673	8114	64.1	3.19	89.3	2656	High quality	0.481675
sponge	Carteriospongia foliascens	U_133492	SAMN15855024	This study	CAR3_bin_15	d__Bacteria;p__Proteobacteria;c__Gammaproteobacteria;o__Pseudomonadales;f__HTCC2089;g__;s__	87.96	1.98	10	3704187	171	29759	168985	144	25723	186761	36882	299	64.2	4.17	89.65	2911	High quality	represented by alternative MAG
sponge	Carteriospongia foliascens	U_133493	SAMN15855025	This study	CAR3_bin_16	d__Bacteria;p__Bacteroidota;c__Rhodothermia;o__Rhodothermales;f__bin80;g__bin80;s__	94.35	0	0	2812739	134	28020	85633	125	22501	100028	29384	105	61.9	1.12	89.82	2897	High quality	0.943885
sponge	Carteriospongia foliascens	U_133494	SAMN15855026	This study	CAR3_bin_17	d__Bacteria;p__Proteobacteria;c__Alphaproteobacteria;o__Rhodobacterales;f__Rhodobacteraceae;g__Roseovarius;s__	93.18	0.74	25	3387401	211	24119	73441	196	17282	73441	26546	1995	69.3	2.12	89.14	3839	High quality	1.64749
sponge	Carteriospongia foliascens	U_133495	SAMN15855027	This study	CAR3_bin_18	d__Bacteria;p__Proteobacteria;c__Alphaproteobacteria;o__Rhodobacterales;f__Rhodobacteraceae;g__Aestuariivita;s__	91.21	0.34	50	3485849	156	43102	128111	144	24207	128111	45475	1113	69.8	2.12	89.76	3523	High quality	1.90477
sponge	Carteriospongia foliascens	U_133496	SAMN15855028	This study	CAR3_bin_19	d__Bacteria;p__Actinobacteriota;c__Acidimicrobiia;o__Microtrichales;f__Bin134;g__Bin134;s__	80.17	1.28	0	2512976	551	5598	24044	462	5439	24044	6428	1844	69.9	2.15	89.64	3562	High quality	represented by alternative MAG
sponge	Carteriospongia foliascens	U_133503	SAMN15855035	This study	CAR3_bin_2	d__Bacteria;p__Proteobacteria;c__Gammaproteobacteria;o__Pseudomonadales;f__Pseudohongiellaceae;g__UBA9145;s__	86.88	0.28	0	2787711	313	12429	46577	253	11018	51734	15752	13268	70.6	1.89	89.25	2837	Medium quality	1.18474
sponge	Carteriospongia foliascens	U_133498	SAMN15855030	This study	CAR3_bin_20	d__Bacteria;p__Proteobacteria;c__Gammaproteobacteria;o__Pseudomonadales;f__HTCC2089;g__;s__	79.24	0.71	25	3085532	116	35370	158817	111	27797	158817	36685	61	70.7	2.42	89.06	2140	Medium quality	represented by alternative MAG
sponge	Carteriospongia foliascens	U_133499	SAMN15855031	This study	CAR3_bin_21	d__Bacteria;p__Acidobacteriota;c__Acidobacteriae;o__Solibacterales;f__UBA6623;g__;s__	79.98	1.76	0	3081931	792	4851	21732	662	4655	29552	5194	1346	70.2	2.19	89.3	3096	Medium quality	represented by alternative MAG
sponge	Carteriospongia foliascens	U_133500	SAMN15855032	This study	CAR3_bin_22	d__Bacteria;p__Proteobacteria;c__Alphaproteobacteria;o__bin65;f__bin65;g__bin65;s__	78.16	1.74	40	2813157	759	4519	19180	633	4444	20662	5052	1400	70.2	1.96	90.96	2492	Medium quality	1.69589
sponge	Carteriospongia foliascens	U_133501	SAMN15855033	This study	CAR3_bin_23	d__Bacteria;p__Proteobacteria;c__Gammaproteobacteria;o__Pseudomonadales;f__Endozoicomonadaceae;g__;s__	53.72	0.72	33.33	2206239	741	3215	11914	646	3415	11914	3511	2742	70.1	1.48	91.97	2851	High quality	1.76697
sponge	Carteriospongia foliascens	U_133502	SAMN15855034	This study	CAR3_bin_24	d__Bacteria;p__Proteobacteria;c__Alphaproteobacteria;o__Rhodobacterales;f__Rhodobacteraceae;g__Litoreibacter;s__	55.94	0.63	0	2194369	861	2977	13895	641	3423	13895	3463	2379	70.2	1.96	91.23	2440	Medium quality	represented by alternative MAG
sponge	Carteriospongia foliascens	U_133504	SAMN15855036	This study	CAR3_bin_3	d__Bacteria;p__Actinobacteriota;c__Acidimicrobiia;o__Microtrichales;f__UBA11606;g__;s__	92.31	1.28	0	2564840	37	126237	287443	36	71245	287443	126237	640	70.2	1.91	92.71	2862	High quality	represented by alternative MAG
sponge	Carteriospongia foliascens	U_133505	SAMN15855037	This study	CAR3_bin_4	d__Bacteria;p__Proteobacteria;c__Alphaproteobacteria;o__Rhodobacterales;f__Rhodobacteraceae;g__bin36;s__	90.31	0.6	50	3254748	68	105775	234403	68	47863	234403	105775	1	70.2	1.86	91.09	2811	High quality	represented by alternative MAG
sponge	Carteriospongia foliascens	U_133506	SAMN15855038	This study	CAR3_bin_5	d__Bacteria;p__Cyanobacteriota;c__Cyanobacteriia;o__Synechococcales_A;f__Cyanobiaceae;g__Synechococcus_B;s__	96.47	0.27	100	2367058	70	62577	182801	67	35329	182801	65501	804	69.5	1.47	91.17	2963	High quality	0.992715
sponge	Carteriospongia foliascens	U_133507	SAMN15855039	This study	CAR3_bin_6	d__Bacteria;p__Bacteroidota;c__Rhodothermia;o__Rhodothermales;f__bin80;g__bin80;s__	94.92	1.13	0	3339228	141	36850	149432	139	24023	149432	36850	125	70.2	1.96	91.08	2789	Medium quality	represented by alternative MAG
sponge	Carteriospongia foliascens	U_133508	SAMN15855040	This study	CAR3_bin_7	d__Bacteria;p__Actinobacteriota;c__Acidimicrobiia;o__Microtrichales;f__Bin134;g__Bin134;s__	94.02	1.42	33.33	2195499	77	47587	151278	56	39205	183798	67002	3766	70.8	1.43	90.93	2708	Medium quality	0.106803
sponge	Carteriospongia foliascens	U_133509	SAMN15855041	This study	CAR3_bin_8	d__Bacteria;p__Proteobacteria;c__Gammaproteobacteria;o__UBA11654;f__UBA11654;g__;s__	76.54	2.08	0	2435212	111	41022	184957	90	27057	186725	54290	5719	54.6	1.09	93.13	2037	High quality	represented by alternative MAG
sponge	Carteriospongia foliascens	U_133510	SAMN15855042	This study	CAR3_bin_9	d__Bacteria;p__Proteobacteria;c__Alphaproteobacteria;o__Rhodobacterales;f__Rhodobacteraceae;g__Rhodobacter_B;s__	92.07	0.74	0	3584722	343	16005	73113	298	12029	101450	17095	12814	66.5	2.19	92.46	2821	Medium quality	0.470639
sponge	Carteriospongia foliascens	U_133521	SAMN15855053	This study	CAR4_bin_1	d__Bacteria;p__Proteobacteria;c__Alphaproteobacteria;o__Rhodobacterales;f__Rhodobacteraceae;g__bin36;s__	91.98	0	0	3234826	169	35322	111234	164	19724	111234	37011	145	66.3	2.51	92.1	2773	Medium quality	represented by alternative MAG
sponge	Carteriospongia foliascens	U_133511	SAMN15855043	This study	CAR4_bin_10	d__Bacteria;p__Bacteroidota;c__Rhodothermia;o__Rhodothermales;f__bin80;g__bin80;s__	92.09	0.56	0	2701800	303	12667	94869	278	9718	94869	13429	1135	54.6	1.37	92.72	1999	High quality	1.77918
sponge	Carteriospongia foliascens	U_133512	SAMN15855044	This study	CAR4_bin_11	d__Bacteria;p__Proteobacteria;c__Gammaproteobacteria;o__UBA4486;f__UBA4486;g__;s__	84.9	1.43	12.5	2361806	289	11805	36510	254	9298	36510	11993	8136	54.8	2.04	93.42	1445	Medium quality	represented by alternative MAG
sponge	Carteriospongia foliascens	U_133513	SAMN15855045	This study	CAR4_bin_12	d__Bacteria;p__Proteobacteria;c__Gammaproteobacteria;o__UBA11654;f__UBA11654;g__;s__	77.59	2.08	0	2467942	50	94240	285237	47	52509	285237	106668	186	66.9	2.32	92.78	2089	Medium quality	represented by alternative MAG
sponge	Carteriospongia foliascens	U_133514	SAMN15855046	This study	CAR4_bin_13	d__Bacteria;p__Bacteroidota;c__Bacteroidia;o__Flavobacteriales;f__Flavobacteriaceae;g__bin25;s__	96.32	0	0	2598104	225	15943	75899	219	11863	75899	16459	1443	64.4	1.72	92.17	3424	High quality	5.5036
sponge	Carteriospongia foliascens	U_133515	SAMN15855047	This study	CAR4_bin_14	d__Bacteria;p__Chloroflexota;c__Anaerolineae;o__SBR1031;f__A4b;g__UBA6055;s__	88.81	2.05	33.33	3153966	282	17130	52357	252	12515	52357	18940	300	64.4	1.9	92.37	3421	High quality	represented by alternative MAG
sponge	Carteriospongia foliascens	U_133516	SAMN15855048	This study	CAR4_bin_15	d__Bacteria;p__Proteobacteria;c__Gammaproteobacteria;o__UBA10353;f__LS-SOB;g__;s__	93.29	0.61	0	3172483	192	28178	113457	177	17923	113457	31985	1804	63.7	2.5	94.07	1848	Medium quality	1.21954
sponge	Carteriospongia foliascens	U_133517	SAMN15855049	This study	CAR4_bin_16	d__Bacteria;p__Proteobacteria;c__Alphaproteobacteria;o__Rhodobacterales;f__Rhodobacteraceae;g__Aestuariivita;s__	91.31	0.34	50	3486305	119	64638	169650	117	29797	169650	64638	99	64.4	1.93	92.48	3510	High quality	represented by alternative MAG
sponge	Carteriospongia foliascens	U_133518	SAMN15855050	This study	CAR4_bin_17	d__Bacteria;p__Proteobacteria;c__Gammaproteobacteria;o__Pseudomonadales;f__HTCC2089;g__;s__	73.06	0.99	69.23	2754894	368	9960	43996	332	8297	43996	10817	11302	64.6	2.23	92.38	2874	Medium quality	represented by alternative MAG
sponge	Carteriospongia foliascens	U_133519	SAMN15855051	This study	CAR4_bin_18	d__Bacteria;p__Proteobacteria;c__Alphaproteobacteria;o__Rhodobacterales;f__Rhodobacteraceae;g__Roseovarius;s__	92.76	1	25	3306719	202	24511	59223	195	16957	59223	25253	2002	64.5	2.05	91.95	3583	High quality	represented by alternative MAG
sponge	Carteriospongia foliascens	U_133520	SAMN15855052	This study	CAR4_bin_19	d__Bacteria;p__Bacteroidota;c__Bacteroidia;o__Flavobacteriales;f__Flavobacteriaceae;g__bin25;s__	78.28	0	0	1637101	104	28287	69140	101	16208	69140	28287	30	53.6	3.21	92.86	1678	High quality	represented by alternative MAG
sponge	Carteriospongia foliascens	U_133526	SAMN15855058	This study	CAR4_bin_2	d__Bacteria;p__Bacteroidota;c__Rhodothermia;o__Rhodothermales;f__bin80;g__bin80;s__	95.48	0.33	0	3830200	172	38675	134940	170	22530	134940	38675	83	64.7	1.51	93.95	3232	High quality	6.63845
sponge	Carteriospongia foliascens	U_133522	SAMN15855054	This study	CAR4_bin_20	d__Bacteria;p__Actinobacteriota;c__Acidimicrobiia;o__Microtrichales;f__Bin134;g__Bin134;s__	66.89	0.43	0	1235970	386	3417	13552	358	3452	13552	3510	280	64.7	1.51	94.09	3373	High quality	represented by alternative MAG
sponge	Carteriospongia foliascens	U_133523	SAMN15855055	This study	CAR4_bin_21	d__Bacteria;p__Dadabacteria;c__UBA1144;o__UBA2774;f__;g__;s__	76.97	3.83	33.33	1481290	322	5687	19100	298	4970	23737	5808	366	64.8	1.8	94.47	3217	High quality	represented by alternative MAG
sponge	Carteriospongia foliascens	U_133524	SAMN15855056	This study	CAR4_bin_22	d__Bacteria;p__Proteobacteria;c__Alphaproteobacteria;o__bin95;f__bin95;g__bin95;s__	60.19	0.43	0	1870969	605	3321	14220	534	3503	14220	3474	710	64.9	2.04	93.94	2957	Medium quality	represented by alternative MAG
sponge	Carteriospongia foliascens	U_133525	SAMN15855057	This study	CAR4_bin_23	d__Bacteria;p__Actinobacteriota;c__Acidimicrobiia;o__Microtrichales;f__Bin134;g__Bin134;s__	63.72	2.14	33.33	1800445	543	3590	17258	485	3712	17258	3805	1015	53.7	2.3	92.57	1702	High quality	3.19048
sponge	Carteriospongia foliascens	U_133527	SAMN15855059	This study	CAR4_bin_3	d__Bacteria;p__Bacteroidota;c__Rhodothermia;o__Rhodothermales;f__bin80;g__bin80;s__	92.35	1.64	0	3289320	172	29066	124706	171	19235	124706	29066	295	64.1	2.97	93.35	2415	Medium quality	represented by alternative MAG
sponge	Carteriospongia foliascens	U_133528	SAMN15855060	This study	CAR4_bin_4	d__Bacteria;p__Actinobacteriota;c__Acidimicrobiia;o__Microtrichales;f__UBA11606;g__;s__	92.31	1.28	0	2616543	47	109474	372507	44	59466	372507	129269	563	64.7	1.77	94.15	3189	High quality	represented by alternative MAG
sponge	Carteriospongia foliascens	U_133529	SAMN15855061	This study	CAR4_bin_5	d__Bacteria;p__Proteobacteria;c__Alphaproteobacteria;o__Rhodobacterales;f__Rhodobacteraceae;g__bin36;s__	88.78	0.2	0	3004486	243	19543	81431	228	13177	81431	19958	5660	64.5	1.96	93.89	3558	High quality	1.00443
sponge	Carteriospongia foliascens	U_133530	SAMN15855062	This study	CAR4_bin_6	d__Bacteria;p__Cyanobacteriota;c__Cyanobacteriia;o__Synechococcales_A;f__Cyanobiaceae;g__Synechococcus_B;s__	97.01	0.82	75	2179728	148	23968	66888	140	15569	66888	24437	3126	64.4	2.18	94.34	2966	High quality	3.87648
sponge	Carteriospongia foliascens	U_133531	SAMN15855063	This study	CAR4_bin_7	d__Bacteria;p__Proteobacteria;c__Gammaproteobacteria;o__Pseudomonadales;f__Pseudohongiellaceae;g__UBA9145;s__	82.88	0.09	0	2569766	432	7651	34510	321	8005	49490	10464	17411	64.5	1.88	94.36	3333	Medium quality	represented by alternative MAG
sponge	Carteriospongia foliascens	U_133532	SAMN15855064	This study	CAR4_bin_8	d__Bacteria;p__Proteobacteria;c__Alphaproteobacteria;o__Rhodobacterales;f__Rhodobacteraceae;g__Rhodobacter_B;s__	91.95	0.14	0	3524946	377	12754	46897	337	10459	46897	14595	12054	65	2.65	94.57	3263	Medium quality	represented by alternative MAG
sponge	Carteriospongia foliascens	U_133533	SAMN15855065	This study	CAR4_bin_9	d__Bacteria;p__Proteobacteria;c__Gammaproteobacteria;o__UBA10353;f__LS-SOB;g__;s__	95.12	0.61	0	2724905	115	38490	108907	114	23902	108907	38490	232	64.6	1.84	92.98	2865	Medium quality	represented by alternative MAG
sponge	Cliona orientalis	U_133545	SAMN15855066	This study	CLI1_bin_1	d__Bacteria;p__Dadabacteria;c__UBA1144;o__;f__;g__;s__	92.86	0.84	0	1572957	67	31443	133659	60	26215	133659	33558	2891	64.8	2.25	94.45	3203	High quality	represented by alternative MAG
sponge	Cliona orientalis	U_133546	SAMN15855067	This study	CLI1_bin_2	d__Bacteria;p__Proteobacteria;c__Gammaproteobacteria;o__Pseudomonadales;f__UBA7434;g__;s__	95.79	1.84	11.11	3441532	422	12443	70394	355	9694	70394	13896	806	65.7	2.72	90.94	2843	Medium quality	represented by alternative MAG
sponge	Cliona orientalis	U_133547	SAMN15855068	This study	CLI1_bin_3	d__Bacteria;p__Proteobacteria;c__Alphaproteobacteria;o__Parvibaculales;f__;g__;s__	89.93	1.3	33.33	2261898	148	25292	150521	139	16272	150521	25834	3724	64.4	2.59	92.91	3130	Medium quality	0.84204
sponge	Cliona orientalis	U_133548	SAMN15855069	This study	CLI1_bin_4	d__Bacteria;p__Proteobacteria;c__Alphaproteobacteria;o__Parvibaculales;f__;g__;s__	89.81	0.01	0	2248951	126	32183	144508	121	18586	144508	33912	1679	65.4	2.13	90.84	3482	High quality	0.429104
sponge	Cliona orientalis	U_133549	SAMN15855070	This study	CLI2_bin_1	d__Bacteria;p__Proteobacteria;c__Alphaproteobacteria;o__Parvibaculales;f__;g__;s__	85.09	1.13	25	2142557	246	11960	99803	240	8927	99803	12527	3412	64.1	4.48	92.46	3812	High quality	1.85773
sponge	Cliona orientalis	U_133550	SAMN15855071	This study	CLI2_bin_2	d__Bacteria;p__Proteobacteria;c__Alphaproteobacteria;o__Parvibaculales;f__;g__;s__	71.9	0	0	1974001	140	21416	85200	138	14304	85200	21416	323	56.8	1.52	93.95	2267	High quality	0.457904
sponge	Cliona orientalis	U_133551	SAMN15855072	This study	CLI3_bin_1	d__Bacteria;p__Dadabacteria;c__UBA1144;o__;f__;g__;s__	92.76	0.89	0	1238228	142	12666	41004	122	10149	62667	13221	1129	66.4	2.06	91.42	3633	High quality	5.71225
sponge	Cliona orientalis	U_133552	SAMN15855073	This study	CLI3_bin_2	d__Bacteria;p__Proteobacteria;c__Alphaproteobacteria;o__Parvibaculales;f__;g__;s__	80.45	1.23	75	1932154	221	14263	107069	217	8903	107069	14263	944	67	1.8	91.97	3441	High quality	represented by alternative MAG
sponge	Cliona orientalis	U_133553	SAMN15855074	This study	CLI3_bin_3	d__Bacteria;p__Proteobacteria;c__Alphaproteobacteria;o__Parvibaculales;f__;g__;s__	62.41	0	0	1747915	212	11229	77239	198	8827	77239	11471	5257	67.1	1.29	92.53	3253	High quality	represented by alternative MAG
sponge	Cliona orientalis	U_133554	SAMN15855075	This study	CLI4_bin_1	d__Bacteria;p__Verrucomicrobiota;c__Chlamydiia;o__Parachlamydiales;f__Simkaniaceae;g__;s__	91.55	0	0	1756673	68	38946	108873	48	36597	173065	48906	376	67.4	5.16	93	2952	High quality	2.4181
sponge	Cliona orientalis	U_133555	SAMN15855076	This study	CLI4_bin_2	d__Bacteria;p__Dadabacteria;c__UBA1144;o__;f__;g__;s__	91.6	0.84	0	1367931	117	16044	44758	95	14399	50296	19957	6291	67.5	1.74	92.33	2420	Medium quality	represented by alternative MAG
sponge	Cliona orientalis	U_133556	SAMN15855077	This study	CLI4_bin_3	d__Bacteria;p__Proteobacteria;c__Alphaproteobacteria;o__Parvibaculales;f__;g__;s__	84.3	0.88	60	2638937	340	11140	78109	329	8021	78109	12237	3635	67.3	1.96	91.85	3199	Medium quality	represented by alternative MAG
sponge	Cliona orientalis	U_133557	SAMN15855078	This study	CLI4_bin_4	d__Bacteria;p__Proteobacteria;c__Alphaproteobacteria;o__Parvibaculales;f__;g__;s__	66.38	0	0	1927119	172	15454	77495	171	11269	77495	15454	102	67.5	1.59	92.76	2980	Medium quality	represented by alternative MAG
sponge	Coscinoderma matthewsi	U_133568	SAMN15855089	This study	COS1_bin_1	d__Bacteria;p__Chloroflexota;c__Anaerolineae;o__Caldilineales;f__Caldilineaceae;g__bin5;s__	98.18	0	0	4909038	68	139928	450583	65	75523	450583	150013	464	67.4	1.55	92.48	2693	Medium quality	represented by alternative MAG
sponge	Coscinoderma matthewsi	U_133558	SAMN15855079	This study	COS1_bin_10	d__Bacteria;p__Chloroflexota;c__Anaerolineae;o__SBR1031;f__A4b;g__;s__	90.91	0	0	3308062	31	151918	592059	29	114071	592059	172928	446	67.2	1.84	90.79	3866	High quality	represented by alternative MAG
sponge	Coscinoderma matthewsi	U_133559	SAMN15855080	This study	COS1_bin_11	d__Archaea;p__Crenarchaeota;c__Nitrososphaeria;o__Nitrososphaerales;f__Nitrosopumilaceae;g__;s__	97.57	0	0	836782	10	138459	185894	9	92975	229334	138459	12	67.2	2.87	92.68	3157	High quality	represented by alternative MAG
sponge	Coscinoderma matthewsi	U_133560	SAMN15855081	This study	COS1_bin_12	d__Bacteria;p__Chloroflexota;c__Anaerolineae;o__SBR1031;f__A4b;g__;s__	90.45	0	0	2592395	18	299226	592629	18	144021	592629	299226	0	67.1	3.24	92.12	3256	High quality	represented by alternative MAG
sponge	Coscinoderma matthewsi	U_133561	SAMN15855082	This study	COS1_bin_13	d__Bacteria;p__Acidobacteriota;c__Thermoanaerobaculia;o__;f__;g__;s__	89.03	7.05	50	4987370	484	18165	76756	402	12406	113399	21188	29580	67.1	1.19	92.42	3250	High quality	represented by alternative MAG
sponge	Coscinoderma matthewsi	U_133562	SAMN15855083	This study	COS1_bin_14	d__Bacteria;p__Patescibacteria;c__Saccharimonadia;o__Saccharimonadales;f__;g__;s__	73.58	0.1	0	645978	38	28159	83567	34	18999	83567	28159	40	67.3	3.5	92.85	2995	High quality	represented by alternative MAG
sponge	Coscinoderma matthewsi	U_133563	SAMN15855084	This study	COS1_bin_15	d__Bacteria;p__Proteobacteria;c__Alphaproteobacteria;o__UBA7887;f__;g__;s__	88.81	1.24	0	3430561	95	52698	134822	83	41332	134822	62204	371	67.5	1.45	91.34	2954	High quality	represented by alternative MAG
sponge	Coscinoderma matthewsi	U_133564	SAMN15855085	This study	COS1_bin_16	d__Bacteria;p__Acidobacteriota;c__Luteitaleia;o__Luteitaleales;f__UBA8438;g__;s__	96.58	7.22	0	6553506	477	24442	92608	446	14693	135496	25374	1613	67.2	4.03	92.44	3055	High quality	represented by alternative MAG
sponge	Coscinoderma matthewsi	U_133565	SAMN15855086	This study	COS1_bin_17	d__Bacteria;p__Proteobacteria;c__Gammaproteobacteria;o__UBA11654;f__UBA11654;g__;s__	85.15	2.99	20	2636865	453	7921	46099	408	6462	46099	8747	455	67.2	2.62	92.6	3152	High quality	represented by alternative MAG
sponge	Coscinoderma matthewsi	U_133566	SAMN15855087	This study	COS1_bin_18	d__Bacteria;p__Proteobacteria;c__Gammaproteobacteria;o__Pseudomonadales;f__HTCC2089;g__;s__	86.48	3.26	6.25	5132981	66	136599	394707	65	78968	394707	136599	45	67.2	6.54	92.65	3025	High quality	14.6737
sponge	Coscinoderma matthewsi	U_133567	SAMN15855088	This study	COS1_bin_19	d__Bacteria;p__Chloroflexota;c__Anaerolineae;o__SBR1031;f__A4b;g__UBA6055;s__	91.82	0	0	4834411	57	176800	430079	56	86328	430079	176800	166	67.2	1.84	92.86	3136	High quality	represented by alternative MAG
sponge	Coscinoderma matthewsi	U_133572	SAMN15855093	This study	COS1_bin_2	d__Bacteria;p__Chloroflexota;c__Anaerolineae;o__Caldilineales;f__Caldilineaceae;g__bin5;s__	97.27	0.91	100	6236459	196	53717	264529	193	32313	264529	56030	170	67.3	0.98	93.18	2935	High quality	represented by alternative MAG
sponge	Coscinoderma matthewsi	U_133569	SAMN15855090	This study	COS1_bin_20	d__Bacteria;p__Chloroflexota;c__Anaerolineae;o__SBR1031;f__A4b;g__UBA6055;s__	87.73	0	0	4028837	561	9402	36286	498	8090	36286	10303	1143	66.8	3.1	90.79	4172	Medium quality	represented by alternative MAG
sponge	Coscinoderma matthewsi	U_133570	SAMN15855091	This study	COS1_bin_21	d__Bacteria;p__Chloroflexota;c__UBA2235;o__UBA11872;f__;g__;s__	86.37	2.04	0	2981188	566	6717	23493	505	5903	27599	7215	767	67	2.18	91.65	4204	Medium quality	represented by alternative MAG
sponge	Coscinoderma matthewsi	U_133571	SAMN15855092	This study	COS1_bin_22	d__Bacteria;p__Proteobacteria;c__Gammaproteobacteria;o__Pseudomonadales;f__HTCC2089;g__;s__	79	3.92	0	5374463	1003	6953	35777	894	6011	35777	7639	1927	66.9	1.97	91.2	3813	High quality	represented by alternative MAG
sponge	Coscinoderma matthewsi	U_133573	SAMN15855094	This study	COS1_bin_3	d__Bacteria;p__Chloroflexota;c__UBA2235;o__UBA11872;f__UBA11872;g__;s__	92.74	0	0	3456712	36	141194	296057	36	96019	296057	141194	0	68.6	1.64	90.52	3557	Medium quality	0.0907597
sponge	Coscinoderma matthewsi	U_133574	SAMN15855095	This study	COS1_bin_4	d__Bacteria;p__Actinobacteriota;c__Thermoleophilia;o__20CM-4-69-9;f__;g__;s__	93.97	2.59	0	3722489	181	38483	187120	177	21031	187120	38713	307	63.5	6.1	88.99	3610	High quality	0.749483
sponge	Coscinoderma matthewsi	U_133575	SAMN15855096	This study	COS1_bin_5	d__Bacteria;p__Actinobacteriota;c__Acidimicrobiia;o__Microtrichales;f__Bin134;g__;s__	95.73	1.28	0	3907954	92	84195	258952	87	44919	258952	88173	989	55.4	1.82	91.54	2652	High quality	1.04129
sponge	Coscinoderma matthewsi	U_133576	SAMN15855097	This study	COS1_bin_6	d__Bacteria;p__Actinobacteriota;c__Acidimicrobiia;o__Microtrichales;f__Bin134;g__Bin134;s__	95.73	1.28	0	3506906	74	89879	293042	67	52341	293042	92645	145	69.5	1.94	90.27	4122	High quality	3.84363
sponge	Coscinoderma matthewsi	U_133577	SAMN15855098	This study	COS1_bin_7	d__Bacteria;p__Nitrospirota;c__Nitrospiria;o__Nitrospirales;f__UBA8639;g__bin75;s__	97.73	4.77	16.67	2436344	38	100577	234892	34	71657	234892	108009	208	66.2	2	88.74	2169	High quality	3.99452
sponge	Coscinoderma matthewsi	U_133578	SAMN15855099	This study	COS1_bin_8	d__Bacteria;p__Proteobacteria;c__Gammaproteobacteria;o__Pseudomonadales;f__HTCC2089;g__bin55;s__	85.81	3.09	0	3800628	130	275848	549645	117	32484	549645	275848	130	65.8	3.98	89.26	2272	Medium quality	represented by alternative MAG
sponge	Coscinoderma matthewsi	U_133579	SAMN15855100	This study	COS1_bin_9	d__Bacteria;p__Cyanobacteriota;c__Cyanobacteriia;o__Synechococcales_A;f__Cyanobiaceae;g__Synechococcus_C;s__GCA_001628295.1	90.22	0.42	66.67	1680418	262	8781	38602	230	7306	38602	9886	1276	66	1.15	88.85	2197	High quality	represented by alternative MAG
sponge	Coscinoderma matthewsi	U_133590	SAMN15855111	This study	COS2_bin_1	d__Bacteria;p__Proteobacteria;c__Gammaproteobacteria;o__Pseudomonadales;f__HTCC2089;g__bin55;s__	82.91	1.4	12.5	3367782	29	279017	550620	29	116130	550620	279017	0	65.9	1.99	88.89	2212	High quality	represented by alternative MAG
sponge	Coscinoderma matthewsi	U_133580	SAMN15855101	This study	COS2_bin_10	d__Bacteria;p__Proteobacteria;c__Alphaproteobacteria;o__Rhodobacterales;f__Rhodobacteraceae;g__;s__	96.07	3.1	5	5918541	443	21329	74227	398	14870	93480	23808	1766	63	1.31	91.9	2891	High quality	0.711765
sponge	Coscinoderma matthewsi	U_133581	SAMN15855102	This study	COS2_bin_11	d__Bacteria;p__Proteobacteria;c__Gammaproteobacteria;o__Pseudomonadales;f__HTCC2089;g__bin55;s__	83.65	1.57	12.5	3486630	177	31763	113035	157	22207	113035	32646	200	61.1	2.52	93.35	3176	High quality	represented by alternative MAG
sponge	Coscinoderma matthewsi	U_133582	SAMN15855103	This study	COS2_bin_12	d__Bacteria;p__Proteobacteria;c__Alphaproteobacteria;o__UBA7887;f__;g__;s__	85.2	1.23	37.5	2609942	498	6611	26449	443	5891	26449	6982	550	69.1	1.45	92.67	3576	High quality	represented by alternative MAG
sponge	Coscinoderma matthewsi	U_133583	SAMN15855104	This study	COS2_bin_13	d__Bacteria;p__Proteobacteria;c__Alphaproteobacteria;o__Rhodobacterales;f__Rhodobacteraceae;g__bin36;s__	71.36	0.58	25	2218250	592	4186	25654	518	4282	25654	4606	1693	68.8	1.45	93.82	3181	Medium quality	6.88766
sponge	Coscinoderma matthewsi	U_133584	SAMN15855105	This study	COS2_bin_14	d__Bacteria;p__Patescibacteria;c__Saccharimonadia;o__Saccharimonadales;f__;g__;s__	73.58	0	0	692050	9	160455	208274	9	76894	208274	160455	0	69	1.51	92.48	3569	High quality	5.35288
sponge	Coscinoderma matthewsi	U_133585	SAMN15855106	This study	COS2_bin_15	d__Bacteria;p__Proteobacteria;c__Gammaproteobacteria;o__Pseudomonadales;f__Pseudomonadaceae;g__Pseudomonas_E;s__GCF_001511775.1	76.31	0.34	0	3577507	1177	3847	23252	828	4320	25664	4564	3490	69.1	1.89	89.85	2985	Medium quality	represented by alternative MAG
sponge	Coscinoderma matthewsi	U_133586	SAMN15855107	This study	COS2_bin_16	d__Bacteria;p__Chloroflexota;c__Anaerolineae;o__SBR1031;f__;g__;s__	89.55	0	0	2597962	19	344822	685801	19	136734	685801	344822	0	61.2	3.87	93.23	3178	High quality	represented by alternative MAG
sponge	Coscinoderma matthewsi	U_133587	SAMN15855108	This study	COS2_bin_17	d__Bacteria;p__Chloroflexota;c__Anaerolineae;o__Caldilineales;f__Caldilineaceae;g__bin5;s__	98.18	0.91	100	5273142	84	108525	331976	78	67604	331976	108525	491	69.9	1.33	93.72	2859	Medium quality	2.34036
sponge	Coscinoderma matthewsi	U_133588	SAMN15855109	This study	COS2_bin_18	d__Bacteria;p__Chloroflexota;c__Anaerolineae;o__Caldilineales;f__Caldilineaceae;g__bin5;s__	97.73	0.91	100	5848604	132	65403	247494	130	44989	247494	65403	103	61.1	1.72	93.26	3081	High quality	represented by alternative MAG
sponge	Coscinoderma matthewsi	U_133589	SAMN15855110	This study	COS2_bin_19	d__Bacteria;p__Chloroflexota;c__Anaerolineae;o__SBR1031;f__A4b;g__UBA6055;s__	90.91	0.91	100	4889558	120	74636	254530	118	41436	254530	74636	20	69.2	2.12	89.8	2636	Medium quality	represented by alternative MAG
sponge	Coscinoderma matthewsi	U_133597	SAMN15855118	This study	COS2_bin_2	d__Bacteria;p__Actinobacteriota;c__Acidimicrobiia;o__Microtrichales;f__Bin134;g__Bin134;s__	94.87	1.28	0	3432223	137	38610	144688	111	30920	144688	51761	930	69.6	1.67	93.73	2120	Medium quality	represented by alternative MAG
sponge	Coscinoderma matthewsi	U_133591	SAMN15855112	This study	COS2_bin_20	d__Bacteria;p__Chloroflexota;c__UBA2235;o__UBA11872;f__UBA11872;g__;s__	66.83	0.99	0	1871821	636	3265	10910	542	3453	11261	3574	950	67.1	6.64	91.83	2789	Medium quality	6.2081
sponge	Coscinoderma matthewsi	U_133592	SAMN15855113	This study	COS2_bin_21	d__Bacteria;p__Proteobacteria;c__Alphaproteobacteria;o__bin65;f__bin65;g__bin65;s__	60.44	0.16	50	2508177	825	3410	15303	700	3583	15303	3690	1260	69.1	1.81	89.98	3133	Medium quality	4.01297
sponge	Coscinoderma matthewsi	U_133593	SAMN15855114	This study	COS2_bin_22	d__Bacteria;p__Chloroflexota;c__Anaerolineae;o__SBR1031;f__A4b;g__UBA6055;s__	92.27	0	0	4668027	164	49739	177634	164	28463	177634	49739	0	69	2.12	93.55	3110	Medium quality	4.70913
sponge	Coscinoderma matthewsi	U_133594	SAMN15855115	This study	COS2_bin_23	d__Bacteria;p__Acidobacteriota;c__Luteitaleia;o__Luteitaleales;f__UBA8438;g__;s__	94.23	5.51	0	5103491	789	8613	42550	691	7385	42550	9424	3062	68.7	2.51	93.67	3345	Medium quality	represented by alternative MAG
sponge	Coscinoderma matthewsi	U_133595	SAMN15855116	This study	COS2_bin_24	d__Bacteria;p__Acidobacteriota;c__Luteitaleia;o__Luteitaleales;f__UBA8438;g__;s__	58.53	2.14	0	4010566	1319	3325	14627	1164	3445	18740	3519	2448	69.2	2.28	93.19	3456	High quality	represented by alternative MAG
sponge	Coscinoderma matthewsi	U_133596	SAMN15855117	This study	COS2_bin_25	d__Bacteria;p__Proteobacteria;c__Gammaproteobacteria;o__Pseudomonadales;f__HTCC2089;g__;s__	59.53	3.35	11.76	4182199	1314	3493	43527	1139	3671	43527	3723	1778	69.3	1.66	93.41	4177	Medium quality	represented by alternative MAG
sponge	Coscinoderma matthewsi	U_133598	SAMN15855119	This study	COS2_bin_3	d__Bacteria;p__Nitrospirota;c__Nitrospiria;o__Nitrospirales;f__UBA8639;g__bin75;s__	95.91	3.86	20	2379440	83	42590	141777	67	35514	169214	63422	160	68.7	1.57	93.62	3294	Medium quality	represented by alternative MAG
sponge	Coscinoderma matthewsi	U_133599	SAMN15855120	This study	COS2_bin_4	d__Bacteria;p__Chloroflexota;c__UBA2235;o__UBA11872;f__UBA11872;g__;s__	91.51	0	0	3922043	76	93136	255565	75	52293	380696	93136	211	69.2	1.62	93.11	3476	High quality	represented by alternative MAG
sponge	Coscinoderma matthewsi	U_133600	SAMN15855121	This study	COS2_bin_5	d__Bacteria;p__Acidobacteriota;c__Thermoanaerobaculia;o__;f__;g__;s__	94.02	1.71	0	4435821	7	3060629	3060629	7	633688	3060629	3060629	0	61.1	1.04	93.42	3062	High quality	3.4955
sponge	Coscinoderma matthewsi	U_133601	SAMN15855122	This study	COS2_bin_6	d__Bacteria;p__Actinobacteriota;c__Acidimicrobiia;o__Microtrichales;f__Bin134;g__;s__	94.7	2.28	25	3633605	433	11659	48877	390	9316	48877	12943	699	69.2	1.41	92.97	3503	High quality	represented by alternative MAG
sponge	Coscinoderma matthewsi	U_133602	SAMN15855123	This study	COS2_bin_7	d__Bacteria;p__Chloroflexota;c__Anaerolineae;o__SBR1031;f__A4b;g__;s__	91.82	0.18	0	3353263	45	155950	553925	41	81786	553925	194504	40	68.8	1.71	93.16	3198	Medium quality	represented by alternative MAG
sponge	Coscinoderma matthewsi	U_133603	SAMN15855124	This study	COS2_bin_8	d__Bacteria;p__Actinobacteriota;c__Acidimicrobiia;o__Microtrichales;f__TK06;g__;s__	96.58	2.14	0	3697790	204	29014	97030	184	20096	119089	31054	200	63	1.21	89.78	2865	Medium quality	represented by alternative MAG
sponge	Coscinoderma matthewsi	U_133604	SAMN15855125	This study	COS2_bin_9	d__Bacteria;p__Proteobacteria;c__Gammaproteobacteria;o__UBA11654;f__UBA11654;g__;s__	78.53	3.51	0	3046742	94	79107	215854	84	36270	215854	79107	3120	69.9	1.96	88.81	3393	Medium quality	3.15037
sponge	Coscinoderma matthewsi	U_133775	SAMN15855136	This study	COS3_bin_1	d__Bacteria;p__Chloroflexota;c__Anaerolineae;o__SBR1031;f__A4b;g__UBA6055;s__	92.73	0	0	4338366	134	65014	268089	131	33117	268089	68045	1086	50.9	2.17	84.59	2245	High quality	0.172632
sponge	Coscinoderma matthewsi	U_133765	SAMN15855126	This study	COS3_bin_10	d__Bacteria;p__Chloroflexota;c__UBA2235;o__UBA11872;f__;g__;s__	94.44	0.93	0	3134541	23	256671	471920	21	149263	471920	256671	265	62.9	1.42	90.93	2983	High quality	represented by alternative MAG
sponge	Coscinoderma matthewsi	U_133766	SAMN15855127	This study	COS3_bin_11	d__Bacteria;p__Gemmatimonadota;c__Gemmatimonadetes;o__SG8-23;f__BD2-11;g__bin94;s__	91.08	9.34	12.5	2736100	414	9212	55518	365	7496	55518	10413	507	69.8	1.81	88.47	3429	Medium quality	represented by alternative MAG
sponge	Coscinoderma matthewsi	U_133767	SAMN15855128	This study	COS3_bin_12	d__Bacteria;p__Chloroflexota;c__Anaerolineae;o__SBR1031;f__;g__;s__	89.55	0	0	2670269	25	463574	921063	24	111261	921063	463574	10	62.9	1.39	90.82	2921	High quality	0.204606
sponge	Coscinoderma matthewsi	U_133768	SAMN15855129	This study	COS3_bin_13	d__Bacteria;p__Acidobacteriota;c__Thermoanaerobaculia;o__;f__;g__;s__	92.31	0.85	0	4124462	293	66822	242866	262	15742	242866	66822	334	45	1.47	94.01	1993	High quality	0.715913
sponge	Coscinoderma matthewsi	U_133769	SAMN15855130	This study	COS3_bin_14	d__Bacteria;p__Acidobacteriota;c__Thermoanaerobaculia;o__;f__;g__;s__	94.02	1.71	0	5100710	215	48896	333333	209	24405	333333	49794	1337	66	1.25	94.24	2750	High quality	0.749397
sponge	Coscinoderma matthewsi	U_133770	SAMN15855131	This study	COS3_bin_15	d__Bacteria;p__Chloroflexota;c__Dehalococcoidia;o__bin125;f__bin125;g__;s__	92.54	3.96	25	2642814	314	12240	60334	265	9972	60334	15688	20680	73.3	2.43	90.35	2193	Medium quality	0.739211
sponge	Coscinoderma matthewsi	U_133771	SAMN15855132	This study	COS3_bin_16	d__Bacteria;p__Actinobacteriota;c__Acidimicrobiia;o__Microtrichales;f__Bin134;g__;s__	86.61	2.52	0	3082623	265	18297	66170	225	13700	66170	21818	3411	62.5	1.59	90.89	6219	Medium quality	0.0428129
sponge	Coscinoderma matthewsi	U_133772	SAMN15855133	This study	COS3_bin_17	d__Bacteria;p__Chloroflexota;c__UBA2235;o__UBA11872;f__UBA11872;g__;s__	92.74	0	0	3208998	61	77899	279011	61	52606	279011	77899	0	73.8	1.22	90.37	5922	High quality	N/A
sponge	Coscinoderma matthewsi	U_133773	SAMN15855134	This study	COS3_bin_18	d__Bacteria;p__Chloroflexota;c__Dehalococcoidia;o__bin125;f__bin125;g__bin125;s__	91.75	4.95	20	3292398	329	16087	62348	283	11633	62348	18094	463	62.9	1.9	91.1	2095	Medium quality	represented by alternative MAG
sponge	Coscinoderma matthewsi	U_133774	SAMN15855135	This study	COS3_bin_19	d__Bacteria;p__Actinobacteriota;c__Acidimicrobiia;o__Microtrichales;f__Bin134;g__Bin134;s__	51.97	0.85	0	1724055	292	7854	36519	279	6179	36519	8067	274	62.8	3.11	90.85	2242	Medium quality	represented by alternative MAG
sponge	Coscinoderma matthewsi	U_133778	SAMN15855139	This study	COS3_bin_2	d__Bacteria;p__Chloroflexota;c__Anaerolineae;o__SBR1031;f__A4b;g__;s__	92.73	1.82	0	3212101	50	248981	702058	47	68342	702058	248981	353	63	1.51	91.96	1789	Medium quality	represented by alternative MAG
sponge	Coscinoderma matthewsi	U_133776	SAMN15855137	This study	COS3_bin_20	d__Bacteria;p__Cyanobacteriota;c__Cyanobacteriia;o__Synechococcales_A;f__Cyanobiaceae;g__Synechococcus_C;s__GCA_001628295.1	60.49	0.86	100	1026301	353	3286	9052	292	3514	10071	3552	650	62.9	1.73	90.89	1946	Medium quality	represented by alternative MAG
sponge	Coscinoderma matthewsi	U_133777	SAMN15855138	This study	COS3_bin_21	d__Bacteria;p__Chloroflexota;c__UBA2235;o__UBA11872;f__UBA11872;g__;s__	67.9	1.85	75	2283473	144	21390	58191	134	17040	58191	21909	3821	63	1.77	89.73	1968	Medium quality	1.79177
sponge	Coscinoderma matthewsi	U_133779	SAMN15855140	This study	COS3_bin_3	d__Bacteria;p__Chloroflexota;c__Dehalococcoidia;o__bin125;f__bin125;g__;s__	93.73	0	0	2421593	29	169133	435607	28	86485	435607	169133	19	67.4	1.88	81.65	3782	High quality	2.74802
sponge	Coscinoderma matthewsi	U_133780	SAMN15855141	This study	COS3_bin_4	d__Bacteria;p__Chloroflexota;c__Anaerolineae;o__Caldilineales;f__Caldilineaceae;g__bin5;s__	96.91	0.91	100	5014804	78	119067	414375	78	64292	414375	119067	0	39.3	3.72	90.06	3974	High quality	3.27343
sponge	Coscinoderma matthewsi	U_133781	SAMN15855142	This study	COS3_bin_5	d__Bacteria;p__Actinobacteriota;c__Acidimicrobiia;o__Microtrichales;f__TK06;g__;s__	97.44	2.23	25	3587652	90	75049	193927	89	40310	193927	75049	10	43	1.64	93.83	1466	Medium quality	0.0638625
sponge	Coscinoderma matthewsi	U_133782	SAMN15855143	This study	COS3_bin_6	d__Bacteria;p__Actinobacteriota;c__Acidimicrobiia;o__Microtrichales;f__Bin134;g__Bin134;s__	93.59	4.8	57.14	3426094	260	23079	71537	260	13177	71537	23079	0	40.3	2.52	87.42	2779	Medium quality	0.427708
sponge	Coscinoderma matthewsi	U_133783	SAMN15855144	This study	COS3_bin_7	d__Bacteria;p__Proteobacteria;c__Gammaproteobacteria;o__Pseudomonadales;f__HTCC2089;g__bin55;s__	81.47	0.87	0	3339181	159	45839	115670	143	23350	151982	52052	167	36.1	1.56	89.56	1975	Medium quality	0.77331
sponge	Coscinoderma matthewsi	U_133784	SAMN15855145	This study	COS3_bin_8	d__Bacteria;p__Nitrospirota;c__Nitrospiria;o__Nitrospirales;f__UBA8639;g__bin75;s__	90	4.5	0	1922332	398	6271	25565	331	5807	29737	7045	1568	46.4	2.49	95.33	1777	Medium quality	0.586487
sponge	Coscinoderma matthewsi	U_133785	SAMN15855146	This study	COS3_bin_9	d__Bacteria;p__Chloroflexota;c__Anaerolineae;o__Caldilineales;f__Caldilineaceae;g__bin5;s__	95.55	0.91	0	5747117	302	27792	114042	295	19481	114042	28705	362	45.4	3	93.58	2101	High quality	12.9472
sponge	Coscinoderma matthewsi	U_133615	See Glasl et al. ISME Journal 2020	This study	COS36386_bin_1	d__Bacteria;p__Chloroflexota;c__Anaerolineae;o__Caldilineales;f__Caldilineaceae;g__bin5;s__	98.18	0.91	100	5290416	145	70893	289538	133	39777	327726	73092	1200	46.4	1.98	95.21	1763	High quality	3.25436
sponge	Coscinoderma matthewsi	U_133605	See Glasl et al. ISME Journal 2020	This study	COS36386_bin_10	d__Bacteria;p__Planctomycetota;c__Planctomycetes;o__Pirellulales;f__Pirellulaceae;g__Mariniblastus;s__	95.74	0.29	0	5406870	274	33615	179907	208	25994	203526	44391	6060	32.4	2.52	89.05	5692	High quality	N/A
sponge	Coscinoderma matthewsi	U_133606	See Glasl et al. ISME Journal 2020	This study	COS36386_bin_11	d__Bacteria;p__Planctomycetota;c__Planctomycetes;o__Pirellulales;f__Pirellulaceae;g__Rubripirellula;s__	98.17	1.18	0	6635473	538	18942	113657	185	35867	455779	71795	35300	33	3.95	90.48	4243	High quality	N/A
sponge	Coscinoderma matthewsi	U_133607	See Glasl et al. ISME Journal 2020	This study	COS36386_bin_12	d__Bacteria;p__Acidobacteriota;c__Luteitaleia;o__Luteitaleales;f__UBA8438;g__;s__	97.01	1.88	0	7591109	322	46352	149123	279	27208	181864	54571	4300	32	4.45	90.02	4685	High quality	N/A
sponge	Coscinoderma matthewsi	U_133608	See Glasl et al. ISME Journal 2020	This study	COS36386_bin_13	d__Bacteria;p__Chloroflexota;c__UBA2235;o__UBA11872;f__UBA11872;g__;s__	89.58	0.93	0	3302957	224	26100	80632	214	15434	82615	26453	1000	33	6.09	88.62	5388	High quality	N/A
sponge	Coscinoderma matthewsi	U_133609	See Glasl et al. ISME Journal 2020	This study	COS36386_bin_14	d__Bacteria;p__Actinobacteriota;c__Acidimicrobiia;o__Microtrichales;f__TK06;g__;s__	97.44	2.14	0	3319196	37	206194	628862	31	107070	671281	266673	600	35.9	2.73	90.85	4742	High quality	N/A
sponge	Coscinoderma matthewsi	U_133610	See Glasl et al. ISME Journal 2020	This study	COS36386_bin_15	d__Bacteria;p__Proteobacteria;c__Gammaproteobacteria;o__UBA10353;f__;g__;s__	96.47	0.47	50	3034639	277	15183	55392	254	11947	55392	16480	2300	36.4	6.05	84.1	2560	High quality	5.00673
sponge	Coscinoderma matthewsi	U_133611	See Glasl et al. ISME Journal 2020	This study	COS36386_bin_16	d__Bacteria;p__Actinobacteriota;c__Actinobacteria;o__Nanopelagicales;f__S36-B12;g__S36-B12;s__	84.41	2.7	83.33	1934838	413	5782	30744	258	7499	39204	9894	15500	36.4	2.37	84.86	2411	High quality	represented by alternative MAG
sponge	Coscinoderma matthewsi	U_133612	See Glasl et al. ISME Journal 2020	This study	COS36386_bin_17	d__Bacteria;p__Actinobacteriota;c__Acidimicrobiia;o__bin76;f__;g__;s__	91.79	5.56	50	2980270	308	15552	71476	299	9967	73103	15552	900	36.4	2.22	87.2	1426	Medium quality	represented by alternative MAG
sponge	Coscinoderma matthewsi	U_133613	See Glasl et al. ISME Journal 2020	This study	COS36386_bin_18	d__Bacteria;p__Chloroflexota;c__Anaerolineae;o__SBR1031;f__;g__;s__	88.64	0.91	100	2769260	117	46965	131048	111	24948	131048	46965	420	36.7	1.24	86.2	2351	High quality	11.3989
sponge	Coscinoderma matthewsi	U_133614	See Glasl et al. ISME Journal 2020	This study	COS36386_bin_19	d__Archaea;p__Crenarchaeota;c__Nitrososphaeria;o__Nitrososphaerales;f__Nitrosopumilaceae;g__;s__	98.06	0.49	0	843930	14	144374	179029	7	120561	351685	350327	700	36.4	2.26	85.37	2473	High quality	represented by alternative MAG
sponge	Coscinoderma matthewsi	U_133626	See Glasl et al. ISME Journal 2020	This study	COS36386_bin_2	d__Bacteria;p__Nitrospirota;c__Nitrospiria;o__Nitrospirales;f__UBA8639;g__bin75;s__	97.73	5.68	22.22	2503510	45	100153	221389	42	59607	260574	119708	300	36.4	1.87	86.79	1496	Medium quality	represented by alternative MAG
sponge	Coscinoderma matthewsi	U_133616	See Glasl et al. ISME Journal 2020	This study	COS36386_bin_20	d__Bacteria;p__Proteobacteria;c__Gammaproteobacteria;o__;f__;g__;s__	90.23	1.26	0	2070827	25	265705	371701	22	94128	435478	278307	300	35.9	2.11	84.57	2353	High quality	15.3975
sponge	Coscinoderma matthewsi	U_133617	See Glasl et al. ISME Journal 2020	This study	COS36386_bin_21	d__Bacteria;p__Cyanobacteriota;c__Cyanobacteriia;o__Synechococcales_A;f__Cyanobiaceae;g__Cyanobium;s__	74.72	1.59	57.14	1521097	331	5335	49757	256	5941	49757	8239	7500	42.4	2.11	89.66	3417	High quality	0.296068
sponge	Coscinoderma matthewsi	U_133618	See Glasl et al. ISME Journal 2020	This study	COS36386_bin_22	d__Bacteria;p__Dadabacteria;c__UBA1144;o__UBA2774;f__;g__;s__	84.37	0.27	33.33	1359852	265	6004	27846	251	5417	27846	6473	1400	31.4	1.94	95.53	1394	Medium quality	0.704694
sponge	Coscinoderma matthewsi	U_133619	See Glasl et al. ISME Journal 2020	This study	COS36386_bin_23	d__Bacteria;p__Acidobacteriota;c__Acidobacteriae;o__;f__;g__;s__	76.36	1.71	50	2812928	777	3733	14770	772	3643	14770	3736	410	43.4	1.33	94.88	1644	High quality	0.534422
sponge	Coscinoderma matthewsi	U_133620	See Glasl et al. ISME Journal 2020	This study	COS36386_bin_24	d__Bacteria;p__Chloroflexota;c__Anaerolineae;o__Caldilineales;f__Caldilineaceae;g__bin5;s__	75.88	0.91	50	4055953	1042	4344	20563	959	4229	20563	4694	8300	40.3	1.42	93.83	1745	High quality	0.611858
sponge	Coscinoderma matthewsi	U_133621	See Glasl et al. ISME Journal 2020	This study	COS36386_bin_25	d__Bacteria;p__Actinobacteriota;c__Acidimicrobiia;o__bin76;f__;g__;s__	66.36	0	0	2423798	478	6058	39114	462	5246	39114	6267	1600	39.3	1.59	93.86	1968	Medium quality	represented by alternative MAG
sponge	Coscinoderma matthewsi	U_133622	See Glasl et al. ISME Journal 2020	This study	COS36386_bin_26	d__Bacteria;p__Actinobacteriota;c__Acidimicrobiia;o__Microtrichales;f__Bin134;g__Bin134;s__	71.12	2.14	0	2445570	603	4367	16821	585	4180	16821	4581	1710	39.1	1.39	91.95	2001	High quality	1.25483
sponge	Coscinoderma matthewsi	U_133623	See Glasl et al. ISME Journal 2020	This study	COS36386_bin_27	d__Bacteria;p__UBP10;c__GR-WP33-30;o__bin18;f__bin18;g__bin18;s__	90.05	7.1	0	4909322	499	14561	67466	422	11633	86559	18688	7430	59.3	1.7	94.83	2056	Medium quality	0.47104
sponge	Coscinoderma matthewsi	U_133624	See Glasl et al. ISME Journal 2020	This study	COS36386_bin_28	d__Bacteria;p__UBP10;c__GR-WP33-30;o__UBA9968;f__;g__;s__	86	6.81	35.29	3815327	698	6858	33525	665	5737	33525	7224	2940	58.8	2.6	91.49	2249	High quality	0.778116
sponge	Coscinoderma matthewsi	U_133625	See Glasl et al. ISME Journal 2020	This study	COS36386_bin_29	d__Bacteria;p__Cyanobacteriota;c__Cyanobacteriia;o__Synechococcales_A;f__Cyanobiaceae;g__Synechococcus_C;s__	87.54	5.71	13.04	2143298	224	18302	85643	206	10404	85643	18462	1800	58.1	1.49	89.01	3300	High quality	represented by alternative MAG
sponge	Coscinoderma matthewsi	U_133637	See Glasl et al. ISME Journal 2020	This study	COS36386_bin_3	d__Bacteria;p__Proteobacteria;c__Gammaproteobacteria;o__UBA10353;f__LS-SOB;g__;s__	97.56	2.13	0	3085803	191	24381	81031	177	17433	81031	26159	1310	58.1	1.45	89.1	3306	High quality	represented by alternative MAG
sponge	Coscinoderma matthewsi	U_133627	See Glasl et al. ISME Journal 2020	This study	COS36386_bin_30	d__Bacteria;p__Cyanobacteriota;c__Cyanobacteriia;o__Synechococcales_A;f__Cyanobiaceae;g__Synechococcus_C;s__	68.75	1.09	75	1459604	211	10958	60384	203	7190	60384	10958	800	58.2	1.41	88.55	3388	High quality	0.276702
sponge	Coscinoderma matthewsi	U_133628	See Glasl et al. ISME Journal 2020	This study	COS36386_bin_31	d__Bacteria;p__Chloroflexota;c__Anaerolineae;o__SBR1031;f__A4b;g__UBA6055;s__	90.91	0	0	4366791	178	51237	193575	169	25839	193575	51237	450	44.9	2.1	86.38	3263	High quality	15.27
sponge	Coscinoderma matthewsi	U_133629	See Glasl et al. ISME Journal 2020	This study	COS36386_bin_32	d__Bacteria;p__Chloroflexota;c__Anaerolineae;o__SBR1031;f__A4b;g__UBA6055;s__	92.55	0	0	4705304	260	33774	233341	246	19127	293973	36154	887	42.8	1.76	85.26	2958	High quality	represented by alternative MAG
sponge	Coscinoderma matthewsi	U_133630	See Glasl et al. ISME Journal 2020	This study	COS36386_bin_33	d__Bacteria;p__Chloroflexota;c__Anaerolineae;o__SBR1031;f__A4b;g__UBA6055;s__	73.89	0.45	0	3847812	701	6558	27555	689	5584	27555	6651	856	44.9	2.62	86.25	3238	High quality	represented by alternative MAG
sponge	Coscinoderma matthewsi	U_133631	See Glasl et al. ISME Journal 2020	This study	COS36386_bin_34	d__Bacteria;p__Patescibacteria;c__Paceibacteria;o__Spechtbacterales;f__2-12-FULL-38-22;g__;s__	53.66	0	0	474369	110	5515	12654	108	4392	12654	5553	20	46.5	1.39	88.98	2412	High quality	0.862293
sponge	Coscinoderma matthewsi	U_133632	See Glasl et al. ISME Journal 2020	This study	COS36386_bin_35	d__Bacteria;p__Nitrospinota;c__UBA8248;o__UBA8248;f__UBA8248;g__bin107;s__	87.19	1.99	0	3344485	471	9508	33599	465	7192	33599	9566	330	42.8	1.49	85.44	2821	High quality	18.5884
sponge	Coscinoderma matthewsi	U_133633	See Glasl et al. ISME Journal 2020	This study	COS36386_bin_36	d__Bacteria;p__Proteobacteria;c__Alphaproteobacteria;o__bin95;f__bin95;g__bin95;s__	69.28	1.91	40	2804350	577	5832	24445	475	5903	35076	7116	10110	46.5	1.83	88.83	2455	High quality	represented by alternative MAG
sponge	Coscinoderma matthewsi	U_133634	See Glasl et al. ISME Journal 2020	This study	COS36386_bin_37	d__Bacteria;p__Cyanobacteriota;c__Cyanobacteriia;o__Synechococcales_A;f__Cyanobiaceae;g__Synechococcus_C;s__	86.85	6.11	12	2768975	505	7197	35723	488	5674	35723	7231	1520	44.9	4.64	86.53	3249	High quality	represented by alternative MAG
sponge	Coscinoderma matthewsi	U_133635	See Glasl et al. ISME Journal 2020	This study	COS36386_bin_38	d__Bacteria;p__Cyanobacteriota;c__Cyanobacteriia;o__Synechococcales_A;f__Cyanobiaceae;g__Synechococcus_C;s__	62.07	0.86	100	1700725	264	8945	31805	242	7027	42881	9849	2020	42.7	1.85	85.16	2829	High quality	represented by alternative MAG
sponge	Coscinoderma matthewsi	U_133636	See Glasl et al. ISME Journal 2020	This study	COS36386_bin_39	d__Bacteria;p__Cyanobacteriota;c__Cyanobacteriia;o__Synechococcales_A;f__Cyanobiaceae;g__Synechococcus_C;s__	70.53	0.27	100	1514219	236	8377	37009	194	7805	61724	10551	4200	51.5	2.33	89.02	2871	High quality	2.28965
sponge	Coscinoderma matthewsi	U_133638	See Glasl et al. ISME Journal 2020	This study	COS36386_bin_4	d__Bacteria;p__Chloroflexota;c__Anaerolineae;o__SBR1031;f__A4b;g__UBA6055;s__	90	0	0	4913133	135	64392	246435	131	37504	246435	64392	400	50.1	1.95	89.43	2881	High quality	represented by alternative MAG
sponge	Coscinoderma matthewsi	U_133639	See Glasl et al. ISME Journal 2020	This study	COS36386_bin_5	d__Bacteria;p__Acidobacteriota;c__Thermoanaerobaculia;o__;f__;g__;s__	92.31	1.71	0	4621193	34	555751	1020148	25	184847	1032830	952301	810	50.6	1.95	90.68	2473	High quality	represented by alternative MAG
sponge	Coscinoderma matthewsi	U_133640	See Glasl et al. ISME Journal 2020	This study	COS36386_bin_6	d__Bacteria;p__Planctomycetota;c__Planctomycetes;o__Pirellulales;f__UBA1268;g__UBA1268;s__	92.62	0	0	3171303	374	14001	49847	206	15394	137738	28622	16800	50.1	1.68	89.39	2917	High quality	10.6279
sponge	Coscinoderma matthewsi	U_133641	See Glasl et al. ISME Journal 2020	This study	COS36386_bin_7	d__Bacteria;p__Proteobacteria;c__Gammaproteobacteria;o__UBA11654;f__UBA11654;g__;s__	77.33	2.85	0	2925866	135	50473	176241	87	33630	176241	66837	4800	51.8	2.24	89.64	1987	Medium quality	represented by alternative MAG
sponge	Coscinoderma matthewsi	U_133642	See Glasl et al. ISME Journal 2020	This study	COS36386_bin_8	d__Bacteria;p__Proteobacteria;c__Gammaproteobacteria;o__Coxiellales;f__Coxiellaceae;g__;s__	98.26	0.58	0	2043908	41	95672	278681	34	60114	292847	127498	700	51.4	1.54	88.94	2815	High quality	represented by alternative MAG
sponge	Coscinoderma matthewsi	U_133643	See Glasl et al. ISME Journal 2020	This study	COS36386_bin_9	d__Bacteria;p__Proteobacteria;c__Alphaproteobacteria;o__bin65;f__bin65;g__bin65;s__	99.13	0.43	0	4272420	74	89193	357136	70	61034	357136	90607	400	51.4	1.56	88.87	2924	High quality	represented by alternative MAG
sponge	Coscinoderma matthewsi	U_133654	See Glasl et al. ISME Journal 2020	This study	COS36387_bin_1	d__Bacteria;p__Nitrospirota;c__Nitrospiria;o__Nitrospirales;f__UBA8639;g__bin75;s__	97.73	3.86	0	2509977	49	78913	248373	42	59761	348212	101504	700	50.2	1.92	89.62	2954	High quality	represented by alternative MAG
sponge	Coscinoderma matthewsi	U_133644	See Glasl et al. ISME Journal 2020	This study	COS36387_bin_10	d__Bacteria;p__Actinobacteriota;c__Acidimicrobiia;o__bin76;f__;g__;s__	96.15	2.14	0	3146511	101	53004	167132	91	34577	167132	53527	1000	51.2	1.88	88.86	2868	High quality	represented by alternative MAG
sponge	Coscinoderma matthewsi	U_133645	See Glasl et al. ISME Journal 2020	This study	COS36387_bin_11	d__Bacteria;p__Proteobacteria;c__Gammaproteobacteria;o__Coxiellales;f__Coxiellaceae;g__;s__	97.97	1.45	33.33	2006585	91	48570	161208	81	24772	163587	56778	1000	50.8	4.31	91.46	2337	High quality	represented by alternative MAG
sponge	Coscinoderma matthewsi	U_133646	See Glasl et al. ISME Journal 2020	This study	COS36387_bin_12	d__Bacteria;p__Chloroflexota;c__Anaerolineae;o__Caldilineales;f__Caldilineaceae;g__bin5;s__	84.13	5.45	71.43	4751378	909	6644	115945	715	6645	115945	8702	17627	50.9	1.51	92.02	2056	Medium quality	4.98605
sponge	Coscinoderma matthewsi	U_133647	See Glasl et al. ISME Journal 2020	This study	COS36387_bin_13	d__Bacteria;p__Cyanobacteriota;c__Cyanobacteriia;o__Synechococcales_A;f__Cyanobiaceae;g__Cyanobium;s__	71.29	1.01	77.78	1463493	374	4604	15266	265	5522	22543	6785	10900	51.2	1.78	88.89	2867	High quality	represented by alternative MAG
sponge	Coscinoderma matthewsi	U_133648	See Glasl et al. ISME Journal 2020	This study	COS36387_bin_14	d__Bacteria;p__Proteobacteria;c__Alphaproteobacteria;o__Rhizobiales;f__Stappiaceae;g__Pseudovibrio;s__Pseudovibrio denitrificans	88.18	0.71	50	4859660	1053	5544	38072	796	6105	39287	7592	25070	50.1	1.79	89.48	2869	High quality	represented by alternative MAG
sponge	Coscinoderma matthewsi	U_133649	See Glasl et al. ISME Journal 2020	This study	COS36387_bin_15	d__Archaea;p__Crenarchaeota;c__Nitrososphaeria;o__Nitrososphaerales;f__Nitrosopumilaceae;g__;s__	85.92	0	0	759243	128	7308	31603	124	6122	31603	7569	400	51.4	1.42	89	2797	High quality	represented by alternative MAG
sponge	Coscinoderma matthewsi	U_133650	See Glasl et al. ISME Journal 2020	This study	COS36387_bin_16	d__Bacteria;p__Chloroflexota;c__Anaerolineae;o__SBR1031;f__A4b;g__UBA6055;s__	91.82	2.73	25	4222070	136	51930	250842	128	32984	250842	58845	620	51.2	1.45	88.32	2765	High quality	0.861192
sponge	Coscinoderma matthewsi	U_133651	See Glasl et al. ISME Journal 2020	This study	COS36387_bin_17	d__Bacteria;p__Proteobacteria;c__Gammaproteobacteria;o__Pseudomonadales;f__HTCC2089;g__bin55;s__	50.61	1.53	66.67	2176912	597	3764	39999	586	3714	39999	3780	740	51.4	3.54	88.76	3106	Medium quality	7.45449
sponge	Coscinoderma matthewsi	U_133652	See Glasl et al. ISME Journal 2020	This study	COS36387_bin_18	d__Bacteria;p__Planctomycetota;c__Planctomycetes;o__Pirellulales;f__Pirellulaceae;g__Mariniblastus;s__	94.12	1.18	0	5266058	750	9423	40028	684	7698	46671	10083	4530	50.8	1.67	86.89	3648	High quality	3.82582
sponge	Coscinoderma matthewsi	U_133653	See Glasl et al. ISME Journal 2020	This study	COS36387_bin_19	d__Bacteria;p__Chloroflexota;c__Anaerolineae;o__SBR1031;f__A4b;g__UBA6055;s__	90.45	0	0	4553128	230	32133	116396	216	21079	116396	32488	784	58.6	1.53	91.29	2454	Medium quality	0.659268
sponge	Coscinoderma matthewsi	U_133661	See Glasl et al. ISME Journal 2020	This study	COS36387_bin_2	d__Bacteria;p__Chloroflexota;c__Anaerolineae;o__Caldilineales;f__Caldilineaceae;g__bin5;s__	95.91	2.73	71.43	5866586	712	11690	113900	529	11089	113900	15624	18030	45.9	4.44	91.38	2367	Medium quality	0.0862268
sponge	Coscinoderma matthewsi	U_133655	See Glasl et al. ISME Journal 2020	This study	COS36387_bin_20	d__Bacteria;p__Chloroflexota;c__Anaerolineae;o__SBR1031;f__A4b;g__UBA6055;s__	91.82	3.64	28.57	4919354	358	27133	196811	310	15868	196811	31950	1806	38.8	4.07	91.52	1984	Medium quality	0.0457688
sponge	Coscinoderma matthewsi	U_133656	See Glasl et al. ISME Journal 2020	This study	COS36387_bin_22	d__Bacteria;p__Chloroflexota;c__Anaerolineae;o__SBR1031;f__;g__;s__	88.64	0	0	2640448	65	76718	209493	31	85175	937403	205876	3310	37.8	2.04	87.56	955	Medium quality	represented by alternative MAG
sponge	Coscinoderma matthewsi	U_133657	See Glasl et al. ISME Journal 2020	This study	COS36387_bin_23	d__Bacteria;p__Cyanobacteriota;c__Cyanobacteriia;o__Synechococcales_A;f__Cyanobiaceae;g__Synechococcus_C;s__	74.37	8.31	18.6	1749572	324	6913	33154	277	6316	33154	8813	4700	35.8	2.49	81.02	2014	Medium quality	0.099126
sponge	Coscinoderma matthewsi	U_133658	See Glasl et al. ISME Journal 2020	This study	COS36387_bin_24	d__Bacteria;p__Cyanobacteriota;c__Cyanobacteriia;o__Synechococcales_A;f__Cyanobiaceae;g__Synechococcus_C;s__	69.55	0.41	50	1462819	239	8363	95037	220	6649	95037	8740	1900	34.8	2.68	87	1300	Medium quality	0.0534181
sponge	Coscinoderma matthewsi	U_133659	See Glasl et al. ISME Journal 2020	This study	COS36387_bin_25	d__Bacteria;p__Cyanobacteriota;c__Cyanobacteriia;o__Synechococcales_A;f__Cyanobiaceae;g__Synechococcus_C;s__	78.32	2.28	20	2103281	456	5046	26687	440	4780	26687	5274	610	39.5	1.97	84.05	1501	Medium quality	0.0424393
sponge	Coscinoderma matthewsi	U_133660	See Glasl et al. ISME Journal 2020	This study	COS36387_bin_26	d__Bacteria;p__Actinobacteriota;c__Acidimicrobiia;o__Microtrichales;f__TK06;g__;s__	59.07	4.27	57.14	2246756	549	4385	61218	496	4529	63540	4966	5210	36.4	2.78	86.19	1226	Medium quality	0.290844
sponge	Coscinoderma matthewsi	U_133662	See Glasl et al. ISME Journal 2020	This study	COS36387_bin_3	d__Bacteria;p__Acidobacteriota;c__Thermoanaerobaculia;o__;f__;g__;s__	89.26	2.56	66.67	3712023	792	11038	42782	332	11180	56745	19580	7761	35.9	2.19	83.36	1762	Medium quality	0.225304
sponge	Coscinoderma matthewsi	U_133663	See Glasl et al. ISME Journal 2020	This study	COS36387_bin_4	d__Bacteria;p__Planctomycetota;c__Planctomycetes;o__Pirellulales;f__Pirellulaceae;g__Rubripirellula;s__	98.17	0	0	6555872	527	21050	124395	183	35824	399523	75428	34400	30.6	2.14	86.62	1312	Medium quality	0.321415
sponge	Coscinoderma matthewsi	U_133664	See Glasl et al. ISME Journal 2020	This study	COS36387_bin_5	d__Bacteria;p__Actinobacteriota;c__Actinobacteria;o__Nanopelagicales;f__S36-B12;g__S36-B12;s__	83.58	3.13	50	2041465	429	5637	32902	275	7423	45312	12181	15400	36.4	2.31	89.29	1404	High quality	0.530486
sponge	Coscinoderma matthewsi	U_133665	See Glasl et al. ISME Journal 2020	This study	COS36387_bin_6	d__Bacteria;p__Acidobacteriota;c__Thermoanaerobaculia;o__;f__;g__;s__	94.87	1.71	0	4196411	14	955802	1209303	8	524551	2649321	2649321	600	47.3	1.81	90.43	1810	Medium quality	0.114433
sponge	Coscinoderma matthewsi	U_133666	See Glasl et al. ISME Journal 2020	This study	COS36387_bin_7	d__Bacteria;p__Planctomycetota;c__Planctomycetes;o__Pirellulales;f__UBA1268;g__UBA1268;s__	93.04	1.72	50	3096332	380	12513	51860	244	12689	65703	22460	13600	47.5	3.17	89.97	2865	High quality	0.706984
sponge	Coscinoderma matthewsi	U_133667	See Glasl et al. ISME Journal 2020	This study	COS36387_bin_8	d__Bacteria;p__Proteobacteria;c__Gammaproteobacteria;o__UBA11654;f__UBA11654;g__;s__	72.43	3.26	27.78	2487822	368	8191	33723	366	6797	36700	8200	200	40.9	1.6	84.99	1658	Medium quality	0.0863735
sponge	Coscinoderma matthewsi	U_133668	See Glasl et al. ISME Journal 2020	This study	COS36387_bin_9	d__Bacteria;p__Chloroflexota;c__Anaerolineae;o__SBR1031;f__A4b;g__UBA6055;s__	87.73	0	0	4501922	83	117902	275706	76	59235	275706	138770	700	39.5	2.35	81.2	1783	Medium quality	0.342109
sponge	Coscinoderma matthewsi	U_133679	See Glasl et al. ISME Journal 2020	This study	COS36388_bin_1	d__Bacteria;p__Acidobacteriota;c__Thermoanaerobaculia;o__;f__;g__;s__	89.53	0	0	3719825	828	10349	64874	327	11375	83932	18433	5967	62	1.41	86.73	3742	High quality	0.957313
sponge	Coscinoderma matthewsi	U_133669	See Glasl et al. ISME Journal 2020	This study	COS36388_bin_10	d__Bacteria;p__Proteobacteria;c__Gammaproteobacteria;o__Pseudomonadales;f__HTCC2089;g__bin55;s__	76.88	0.56	0	2248358	116	33757	150387	115	19550	150387	33757	100	62.1	1.6	86.82	3612	High quality	represented by alternative MAG
sponge	Coscinoderma matthewsi	U_133670	See Glasl et al. ISME Journal 2020	This study	COS36388_bin_11	d__Bacteria;p__Chloroflexota;c__Anaerolineae;o__Caldilineales;f__Caldilineaceae;g__bin5;s__	93.64	0.91	100	4622434	660	11308	69895	370	12493	99877	21409	28449	62.1	1.43	86.78	3605	High quality	represented by alternative MAG
sponge	Coscinoderma matthewsi	U_133671	See Glasl et al. ISME Journal 2020	This study	COS36388_bin_12	d__Bacteria;p__Proteobacteria;c__Gammaproteobacteria;o__TsSOB;f__TsSOB;g__TsSOB;s__	82.16	0.91	50	1538948	104	27171	53664	99	15544	53664	27210	410	62	1.92	86.77	3584	High quality	represented by alternative MAG
sponge	Coscinoderma matthewsi	U_133672	See Glasl et al. ISME Journal 2020	This study	COS36388_bin_13	d__Bacteria;p__Proteobacteria;c__Alphaproteobacteria;o__bin65;f__bin65;g__bin65;s__	91.52	0.87	0	4183491	515	11133	42335	502	8333	42335	11212	1030	62.5	2	86.21	4087	High quality	0.342367
sponge	Coscinoderma matthewsi	U_133673	See Glasl et al. ISME Journal 2020	This study	COS36388_bin_14	d__Bacteria;p__Chloroflexota;c__Anaerolineae;o__Caldilineales;f__Caldilineaceae;g__bin5;s__	58.27	0.91	0	3548324	542	11036	55560	438	8101	56987	12866	2551	62.1	1.5	86.83	3538	High quality	represented by alternative MAG
sponge	Coscinoderma matthewsi	U_133674	See Glasl et al. ISME Journal 2020	This study	COS36388_bin_15	d__Bacteria;p__Planctomycetota;c__Planctomycetes;o__Pirellulales;f__Pirellulaceae;g__Rubripirellula;s__	86.36	0.59	0	6106896	883	9205	60232	730	8365	60232	11768	14940	63.1	2.43	85.43	4317	High quality	0.315266
sponge	Coscinoderma matthewsi	U_133675	See Glasl et al. ISME Journal 2020	This study	COS36388_bin_16	d__Bacteria;p__Chloroflexota;c__Anaerolineae;o__SBR1031;f__A4b;g__UBA6055;s__	90.91	0	0	4541718	119	69284	208258	105	43254	226826	72492	1400	61.8	1.1	87.41	4146	High quality	6.26032
sponge	Coscinoderma matthewsi	U_133676	See Glasl et al. ISME Journal 2020	This study	COS36388_bin_17	d__Bacteria;p__Chloroflexota;c__Anaerolineae;o__SBR1031;f__A4b;g__UBA6055;s__	91.82	0.91	0	4147540	149	51029	170881	144	28802	170881	52052	500	59.6	1.69	84.95	5163	High quality	5.62404
sponge	Coscinoderma matthewsi	U_133677	See Glasl et al. ISME Journal 2020	This study	COS36388_bin_18	d__Bacteria;p__Actinobacteriota;c__Acidimicrobiia;o__Microtrichales;f__TK06;g__;s__	88.32	9.25	95	3103781	615	6211	46458	535	5801	46458	6949	7730	61.5	9.01	86.66	4489	High quality	represented by alternative MAG
sponge	Coscinoderma matthewsi	U_133678	See Glasl et al. ISME Journal 2020	This study	COS36388_bin_19	d__Bacteria;p__Cyanobacteriota;c__Cyanobacteriia;o__Synechococcales_A;f__Cyanobiaceae;g__RCC307;s__	57.38	1.1	40	1230204	244	6417	26585	219	5617	26585	7129	2500	59.6	1.48	85.4	4881	High quality	3.21042
sponge	Coscinoderma matthewsi	U_133682	See Glasl et al. ISME Journal 2020	This study	COS36388_bin_2	d__Bacteria;p__Proteobacteria;c__Gammaproteobacteria;o__UBA11654;f__UBA11654;g__;s__	78.59	2.85	0	3118559	59	166000	491178	53	58840	550954	268679	600	61.9	1.43	87.17	4237	High quality	represented by alternative MAG
sponge	Coscinoderma matthewsi	U_133680	See Glasl et al. ISME Journal 2020	This study	COS36388_bin_20	d__Bacteria;p__Nitrospinota;c__UBA8248;o__UBA8248;f__UBA8248;g__bin107;s__	58.74	0	0	1905556	580	3383	14753	557	3421	14753	3531	2120	59.6	1.87	85.55	4791	High quality	represented by alternative MAG
sponge	Coscinoderma matthewsi	U_133681	See Glasl et al. ISME Journal 2020	This study	COS36388_bin_21	d__Bacteria;p__Proteobacteria;c__Gammaproteobacteria;o__;f__;g__;s__	66.31	0.6	0	1359594	333	4335	33509	327	4157	35342	4444	420	61.7	1.83	86.92	4546	High quality	1.75265
sponge	Coscinoderma matthewsi	U_133683	See Glasl et al. ISME Journal 2020	This study	COS36388_bin_3	d__Bacteria;p__Nitrospirota;c__Nitrospiria;o__Nitrospirales;f__UBA8639;g__bin75;s__	97.73	4.77	16.67	2507185	39	83769	247965	36	69644	272099	125876	300	59.6	2.6	85.79	4047	Medium quality	represented by alternative MAG
sponge	Coscinoderma matthewsi	U_133684	See Glasl et al. ISME Journal 2020	This study	COS36388_bin_4	d__Bacteria;p__Actinobacteriota;c__Acidimicrobiia;o__bin76;f__;g__;s__	88.12	2.14	33.33	3043788	336	16546	79097	291	10459	96218	18301	4500	61.7	2.15	85.84	4630	Medium quality	represented by alternative MAG
sponge	Coscinoderma matthewsi	U_133685	See Glasl et al. ISME Journal 2020	This study	COS36388_bin_5	d__Bacteria;p__Chloroflexota;c__Anaerolineae;o__Caldilineales;f__Caldilineaceae;g__bin5;s__	96.82	5.45	50	5797493	445	21858	97940	431	13451	109114	22184	880	59.8	2.17	83.87	5140	High quality	represented by alternative MAG
sponge	Coscinoderma matthewsi	U_133686	See Glasl et al. ISME Journal 2020	This study	COS36388_bin_6	d__Bacteria;p__Chloroflexota;c__Anaerolineae;o__SBR1031;f__A4b;g__UBA6055;s__	90	0.45	0	4600201	507	12452	56759	495	9293	56759	12486	1200	62.1	1.91	85.21	4142	High quality	represented by alternative MAG
sponge	Coscinoderma matthewsi	U_133687	See Glasl et al. ISME Journal 2020	This study	COS36388_bin_7	d__Bacteria;p__Proteobacteria;c__Gammaproteobacteria;o__Pseudomonadales;f__HTCC2089;g__bin55;s__	65.79	1.46	25	2023318	401	5654	26445	400	5058	26445	5655	10	58.6	2.24	85.55	3292	Medium quality	represented by alternative MAG
sponge	Coscinoderma matthewsi	U_133688	See Glasl et al. ISME Journal 2020	This study	COS36388_bin_8	d__Bacteria;p__Planctomycetota;c__Planctomycetes;o__Pirellulales;f__UBA1268;g__UBA1268;s__	88.33	4.02	50	3027173	560	6834	51121	448	6757	58200	8718	10840	59.7	2.45	85.03	4944	Medium quality	represented by alternative MAG
sponge	Coscinoderma matthewsi	U_133689	See Glasl et al. ISME Journal 2020	This study	COS36388_bin_9	d__Bacteria;p__Acidobacteriota;c__Thermoanaerobaculia;o__;f__;g__;s__	94.87	1.71	0	4223613	9	1214495	1927935	4	1055903	3875896	3875896	500	59.8	2.19	83.78	4842	High quality	represented by alternative MAG
sponge	Coscinoderma matthewsi	U_133700	See Glasl et al. ISME Journal 2020	This study	COS36404_bin_1	d__Bacteria;p__Planctomycetota;c__Planctomycetes;o__Pirellulales;f__UBA1268;g__UBA1268;s__	95.33	1.15	0	3344735	286	20023	92827	161	20774	148960	41911	12500	59.7	1.99	85.27	4713	High quality	1.21141
sponge	Coscinoderma matthewsi	U_133690	See Glasl et al. ISME Journal 2020	This study	COS36404_bin_10	d__Bacteria;p__Acidobacteriota;c__Thermoanaerobaculia;o__;f__;g__;s__	94.87	1.71	0	4185805	20	1162859	1755821	16	261612	1755821	1162859	400	59.7	2.19	84.77	4920	High quality	14.1451
sponge	Coscinoderma matthewsi	U_133691	See Glasl et al. ISME Journal 2020	This study	COS36404_bin_11	d__Bacteria;p__Cyanobacteriota;c__Cyanobacteriia;o__Synechococcales_A;f__Cyanobiaceae;g__Cyanobium;s__	67.69	1.9	42.86	1334706	231	7329	24883	221	6039	32908	7642	1000	61.8	1	87.23	2568	Medium quality	2.82586
sponge	Coscinoderma matthewsi	U_133692	See Glasl et al. ISME Journal 2020	This study	COS36404_bin_12	d__Bacteria;p__Planctomycetota;c__Planctomycetes;o__Pirellulales;f__UBA1268;g__;s__	86.11	0	0	2929427	509	7147	52641	497	5894	52641	7296	1020	59.9	2.12	84.42	5056	Medium quality	3.73957
sponge	Coscinoderma matthewsi	U_133693	See Glasl et al. ISME Journal 2020	This study	COS36404_bin_13	d__Bacteria;p__Cyanobacteriota;c__Cyanobacteriia;o__Synechococcales_A;f__Cyanobiaceae;g__Synechococcus_C;s__	76.84	5.34	48	1858539	307	8386	119262	270	6883	120778	11698	3700	60.4	1.84	88.21	4418	High quality	represented by alternative MAG
sponge	Coscinoderma matthewsi	U_133694	See Glasl et al. ISME Journal 2020	This study	COS36404_bin_14	d__Bacteria;p__Actinobacteriota;c__Actinobacteria;o__Nanopelagicales;f__S36-B12;g__S36-B12;s__	68.4	1.55	20	1527078	367	4593	22599	304	5023	28268	5600	6300	59.4	2.19	86.74	4549	High quality	1.2097
sponge	Coscinoderma matthewsi	U_133695	See Glasl et al. ISME Journal 2020	This study	COS36404_bin_15	d__Bacteria;p__Cyanobacteriota;c__Cyanobacteriia;o__Synechococcales_A;f__Cyanobiaceae;g__Synechococcus_C;s__	74.47	4.35	33.33	1735495	241	10920	50889	216	8034	50889	12187	2500	60.3	2.4	88.49	4548	High quality	represented by alternative MAG
sponge	Coscinoderma matthewsi	U_133696	See Glasl et al. ISME Journal 2020	This study	COS36404_bin_16	d__Bacteria;p__Gemmatimonadota;c__Gemmatimonadetes;o__SG8-23;f__BD2-11;g__bin94;s__	84.62	4.95	60	3541946	900	4277	22552	878	4034	22552	4478	2200	59.9	2.62	85.92	4607	High quality	represented by alternative MAG
sponge	Coscinoderma matthewsi	U_133697	See Glasl et al. ISME Journal 2020	This study	COS36404_bin_17	d__Bacteria;p__Proteobacteria;c__Gammaproteobacteria;o__UBA11654;f__UBA11654;g__;s__	57.05	1.78	33.33	2131019	472	5224	53230	369	5775	53230	7512	10300	59.6	2.34	86.27	4469	Medium quality	represented by alternative MAG
sponge	Coscinoderma matthewsi	U_133698	See Glasl et al. ISME Journal 2020	This study	COS36404_bin_18	d__Bacteria;p__Acidobacteriota;c__Luteitaleia;o__Luteitaleales;f__UBA8438;g__;s__	62.78	0.85	0	3741160	1038	3706	17095	1015	3685	19060	3773	2300	60.2	1.96	88.14	4578	High quality	represented by alternative MAG
sponge	Coscinoderma matthewsi	U_133699	See Glasl et al. ISME Journal 2020	This study	COS36404_bin_19	d__Bacteria;p__Acidobacteriota;c__Luteitaleia;o__Luteitaleales;f__UBA8438;g__;s__	89.22	2.85	11.11	5178858	981	6363	50458	946	5474	50458	6489	3500	60.2	1.56	87.83	4494	High quality	1.1694
sponge	Coscinoderma matthewsi	U_133706	See Glasl et al. ISME Journal 2020	This study	COS36404_bin_2	d__Bacteria;p__Acidobacteriota;c__Thermoanaerobaculia;o__;f__;g__;s__	88.03	0.85	0	3532412	645	12145	49611	340	10389	84528	17384	3264	61.7	1.33	86.96	4392	High quality	represented by alternative MAG
sponge	Coscinoderma matthewsi	U_133701	See Glasl et al. ISME Journal 2020	This study	COS36404_bin_20	d__Bacteria;p__Acidobacteriota;c__Acidobacteriae;o__2-12-FULL-54-10;f__2-12-FULL-54-10;g__;s__	54.94	3.85	0	2015008	593	3503	18382	590	3415	18382	3505	210	59.9	2.37	84.87	5021	Medium quality	represented by alternative MAG
sponge	Coscinoderma matthewsi	U_133702	See Glasl et al. ISME Journal 2020	This study	COS36404_bin_21	d__Bacteria;p__Proteobacteria;c__Alphaproteobacteria;o__bin65;f__bin65;g__bin65;s__	62.52	2.28	0	3000806	911	3306	17412	902	3326	19604	3317	540	58.6	2.21	84.57	2858	Medium quality	represented by alternative MAG
sponge	Coscinoderma matthewsi	U_133703	See Glasl et al. ISME Journal 2020	This study	COS36404_bin_23	d__Bacteria;p__TA06;c__DG-26;o__;f__;g__;s__	60.43	0	0	2322077	622	3920	17406	618	3757	17406	3957	310	59.4	3.38	86.53	4664	High quality	represented by alternative MAG
sponge	Coscinoderma matthewsi	U_133704	See Glasl et al. ISME Journal 2020	This study	COS36404_bin_24	d__Bacteria;p__Cyanobacteriota;c__Cyanobacteriia;o__Synechococcales_A;f__Cyanobiaceae;g__Synechococcus_C;s__	56.35	3.45	0	1900169	336	7194	34444	312	6090	35741	7339	2400	59.5	2.54	85.05	4828	Medium quality	represented by alternative MAG
sponge	Coscinoderma matthewsi	U_133705	See Glasl et al. ISME Journal 2020	This study	COS36404_bin_29	d__Bacteria;p__Cyanobacteriota;c__Cyanobacteriia;o__Synechococcales_A;f__Cyanobiaceae;g__Synechococcus_C;s__	51.72	3.45	50	1653277	299	6605	32846	277	5968	32846	6824	2110	59.6	2.49	85.3	4593	Medium quality	0.817896
sponge	Coscinoderma matthewsi	U_133707	See Glasl et al. ISME Journal 2020	This study	COS36404_bin_3	d__Bacteria;p__Chloroflexota;c__Anaerolineae;o__Caldilineales;f__Caldilineaceae;g__bin5;s__	91.06	0	0	5529204	723	10956	61169	504	10970	109210	15679	21900	61.9	1.28	87.36	4253	High quality	represented by alternative MAG
sponge	Coscinoderma matthewsi	U_133708	See Glasl et al. ISME Journal 2020	This study	COS36404_bin_4	d__Bacteria;p__Proteobacteria;c__Alphaproteobacteria;o__Rhodobacterales;f__Rhodobacteraceae;g__bin36;s__	83.45	0.44	0	2440273	352	9356	32706	345	7073	32706	9483	700	59.3	1.54	86.43	4608	High quality	represented by alternative MAG
sponge	Coscinoderma matthewsi	U_133709	See Glasl et al. ISME Journal 2020	This study	COS36404_bin_5	d__Bacteria;p__Nitrospirota;c__Nitrospiria;o__Nitrospirales;f__UBA8639;g__bin75;s__	93.18	4.77	16.67	2410707	164	27723	126816	103	23404	131333	45754	6100	61.7	1.22	86.76	4442	High quality	represented by alternative MAG
sponge	Coscinoderma matthewsi	U_133710	See Glasl et al. ISME Journal 2020	This study	COS36404_bin_6	d__Bacteria;p__Proteobacteria;c__Alphaproteobacteria;o__UBA828;f__;g__;s__	96.08	0.25	0	3619682	162	60674	192830	159	22765	192830	61924	300	59.3	2.51	84.22	5509	High quality	represented by alternative MAG
sponge	Coscinoderma matthewsi	U_133711	See Glasl et al. ISME Journal 2020	This study	COS36404_bin_7	d__Bacteria;p__Proteobacteria;c__Gammaproteobacteria;o__Pseudomonadales;f__HTCC2089;g__bin55;s__	76.92	0.8	0	2529862	69	71622	335616	68	37203	335616	71622	100	58.6	2.07	84.84	4881	High quality	0.67564
sponge	Coscinoderma matthewsi	U_133712	See Glasl et al. ISME Journal 2020	This study	COS36404_bin_8	d__Bacteria;p__Actinobacteriota;c__Acidimicrobiia;o__bin76;f__;g__;s__	93.16	2.14	25	3112559	262	19841	61880	239	13023	61880	24104	2300	58.6	2.85	94.04	2336	Medium quality	represented by alternative MAG
sponge	Coscinoderma matthewsi	U_133713	See Glasl et al. ISME Journal 2020	This study	COS36404_bin_9	d__Bacteria;p__Actinobacteriota;c__Acidimicrobiia;o__Microtrichales;f__TK06;g__;s__	89.74	2.14	33.33	2884657	514	6635	28725	496	5815	28725	6870	1710	58.6	6.04	93.58	2385	Medium quality	represented by alternative MAG
sponge	Coscinoderma matthewsi	U_133724	See Glasl et al. ISME Journal 2020	This study	COS36405_bin_1	d__Bacteria;p__Nitrospirota;c__Nitrospiria;o__Nitrospirales;f__UBA8639;g__bin75;s__	98.64	3.86	0	2506777	47	104706	342572	38	65967	342572	122077	900	58.4	3.16	93.37	2596	Medium quality	represented by alternative MAG
sponge	Coscinoderma matthewsi	U_133714	See Glasl et al. ISME Journal 2020	This study	COS36405_bin_10	d__Bacteria;p__Acidobacteriota;c__Thermoanaerobaculia;o__;f__;g__;s__	94.87	1.71	0	4215923	34	837555	1463762	32	131747	1463762	837555	200	58.5	4.77	93.15	2384	Medium quality	represented by alternative MAG
sponge	Coscinoderma matthewsi	U_133715	See Glasl et al. ISME Journal 2020	This study	COS36405_bin_11	d__Bacteria;p__Proteobacteria;c__Alphaproteobacteria;o__UBA828;f__;g__;s__	88.39	2.88	41.67	3560025	458	11748	38391	444	8018	38391	11812	1310	63.5	2.97	93.03	2569	Medium quality	0.0460771
sponge	Coscinoderma matthewsi	U_133716	See Glasl et al. ISME Journal 2020	This study	COS36405_bin_12	d__Bacteria;p__Proteobacteria;c__Alphaproteobacteria;o__bin65;f__bin65;g__bin65;s__	87.16	1.03	50	3994408	554	9606	33901	548	7289	33901	9709	420	64.3	7.85	92.72	2890	High quality	represented by alternative MAG
sponge	Coscinoderma matthewsi	U_133717	See Glasl et al. ISME Journal 2020	This study	COS36405_bin_13	d__Bacteria;p__Cyanobacteriota;c__Cyanobacteriia;o__Synechococcales_A;f__Cyanobiaceae;g__Cyanobium;s__	73.17	0.41	50	1413004	236	7441	33780	228	6197	33780	7680	800	58.6	2.23	94.15	2328	High quality	3.60326
sponge	Coscinoderma matthewsi	U_133718	See Glasl et al. ISME Journal 2020	This study	COS36405_bin_14	d__Bacteria;p__Chloroflexota;c__Anaerolineae;o__Caldilineales;f__Caldilineaceae;g__bin5;s__	98.18	0	0	5671988	224	46382	135217	214	26504	135217	48918	1000	64.3	3.77	92.91	2939	High quality	2.88642
sponge	Coscinoderma matthewsi	U_133719	See Glasl et al. ISME Journal 2020	This study	COS36405_bin_15	d__Bacteria;p__Proteobacteria;c__Gammaproteobacteria;o__TsSOB;f__TsSOB;g__TsSOB;s__	80.11	0.98	57.14	1482199	82	29481	93677	80	18527	93677	29481	200	64.2	3.36	92.96	2897	High quality	represented by alternative MAG
sponge	Coscinoderma matthewsi	U_133720	See Glasl et al. ISME Journal 2020	This study	COS36405_bin_16	d__Bacteria;p__Dadabacteria;c__UBA1144;o__;f__;g__;s__	72.64	1.78	50	1115129	269	4955	17552	244	4570	17552	5247	2500	58.8	3.17	91.99	2271	Medium quality	represented by alternative MAG
sponge	Coscinoderma matthewsi	U_133721	See Glasl et al. ISME Journal 2020	This study	COS36405_bin_17	d__Archaea;p__Crenarchaeota;c__Nitrososphaeria;o__Nitrososphaerales;f__Nitrosopumilaceae;g__;s__	83.98	0	0	703171	132	6761	31126	127	5536	33482	6761	410	64.5	2.14	91.62	2663	Medium quality	represented by alternative MAG
sponge	Coscinoderma matthewsi	U_133722	See Glasl et al. ISME Journal 2020	This study	COS36405_bin_18	d__Bacteria;p__Cyanobacteriota;c__Cyanobacteriia;o__Synechococcales_A;f__Cyanobiaceae;g__Synechococcus_C;s__	80.21	1.77	87.5	1675726	243	10696	69772	211	7941	69772	11608	3200	64.1	4.19	92.96	2800	High quality	represented by alternative MAG
sponge	Coscinoderma matthewsi	U_133723	See Glasl et al. ISME Journal 2020	This study	COS36405_bin_19	d__Bacteria;p__Actinobacteriota;c__Actinobacteria;o__Nanopelagicales;f__S36-B12;g__S36-B12;s__	75.1	0.54	0	1747925	365	5834	27824	229	7632	40923	10461	13420	63.7	7.17	92.2	2778	High quality	represented by alternative MAG
sponge	Coscinoderma matthewsi	U_133731	See Glasl et al. ISME Journal 2020	This study	COS36405_bin_2	d__Bacteria;p__Planctomycetota;c__Planctomycetes;o__Pirellulales;f__UBA1268;g__UBA1268;s__	96.48	0	0	3273910	246	24977	83321	155	21122	166524	49101	9100	64	2.24	93.07	2716	High quality	1.6827
sponge	Coscinoderma matthewsi	U_133725	See Glasl et al. ISME Journal 2020	This study	COS36405_bin_20	d__Bacteria;p__UBP10;c__GR-WP33-30;o__bin18;f__bin18;g__;s__	88.72	5.63	9.09	4694616	997	5521	23110	976	4810	23110	5644	1470	57	1.61	87.6	4337	High quality	0.143542
sponge	Coscinoderma matthewsi	U_133726	See Glasl et al. ISME Journal 2020	This study	COS36405_bin_21	d__Bacteria;p__Proteobacteria;c__Alphaproteobacteria;o__UBA828;f__;g__;s__	68.33	1.67	0	3240459	813	4319	19000	805	4025	19000	4361	800	59.9	6.02	91.89	2925	High quality	0.612787
sponge	Coscinoderma matthewsi	U_133727	See Glasl et al. ISME Journal 2020	This study	COS36405_bin_22	d__Bacteria;p__Proteobacteria;c__Gammaproteobacteria;o__UBA6522;f__UBA6522;g__;s__	77.28	8.46	10.91	3502833	740	5614	28504	728	4811	28504	5701	1110	60.2	1.29	91.93	2996	Medium quality	represented by alternative MAG
sponge	Coscinoderma matthewsi	U_133728	See Glasl et al. ISME Journal 2020	This study	COS36405_bin_23	d__Bacteria;p__UBP10;c__GR-WP33-30;o__UBA9968;f__;g__;s__	54.72	0.42	0	1942660	594	3349	8752	593	3275	8752	3349	100	57.3	4.5	88.78	4152	High quality	17.9203
sponge	Coscinoderma matthewsi	U_133729	See Glasl et al. ISME Journal 2020	This study	COS36405_bin_25	d__Bacteria;p__Cyanobacteriota;c__Cyanobacteriia;o__Synechococcales_A;f__Cyanobiaceae;g__Synechococcus_C;s__	52.3	0.86	100	1570690	180	14206	55184	157	10004	55184	15032	2210	58.2	1.76	89.54	3876	Medium quality	0.701328
sponge	Coscinoderma matthewsi	U_133730	See Glasl et al. ISME Journal 2020	This study	COS36405_bin_28	d__Bacteria;p__Cyanobacteriota;c__Cyanobacteriia;o__Synechococcales_A;f__Cyanobiaceae;g__Synechococcus_C;s__	77.22	8.83	40.38	2843958	594	5472	30143	557	5105	30143	5969	3520	56.8	2.13	88.35	4262	High quality	2.75239
sponge	Coscinoderma matthewsi	U_133733	See Glasl et al. ISME Journal 2020	This study	COS36405_bin_3	d__Bacteria;p__Acidobacteriota;c__Thermoanaerobaculia;o__;f__;g__;s__	90.81	2.56	66.67	3454172	441	13994	47971	356	9702	112486	17246	1522	58.6	2.02	89.19	4128	High quality	5.43654
sponge	Coscinoderma matthewsi	U_133732	See Glasl et al. ISME Journal 2020	This study	COS36405_bin_33	d__Bacteria;p__Cyanobacteriota;c__Cyanobacteriia;o__Synechococcales_A;f__Cyanobiaceae;g__Synechococcus_C;s__	54.97	6.03	60	2018500	379	6742	24373	359	5622	24373	7203	1910	58.9	1.84	89.87	3898	High quality	14.5176
sponge	Coscinoderma matthewsi	U_133734	See Glasl et al. ISME Journal 2020	This study	COS36405_bin_4	d__Bacteria;p__Proteobacteria;c__Gammaproteobacteria;o__UBA11654;f__UBA11654;g__;s__	73.41	3.02	25	2675199	303	16103	66650	245	10919	66650	20592	5800	57.3	2.19	90.03	3886	High quality	0.580623
sponge	Coscinoderma matthewsi	U_133735	See Glasl et al. ISME Journal 2020	This study	COS36405_bin_5	d__Bacteria;p__Planctomycetota;c__Planctomycetes;o__Pirellulales;f__UBA1268;g__;s__	95.33	1.15	0	3493343	224	24058	144506	195	17914	179620	29443	2900	58.9	1.91	89.35	4217	High quality	1.02018
sponge	Coscinoderma matthewsi	U_133736	See Glasl et al. ISME Journal 2020	This study	COS36405_bin_6	d__Bacteria;p__Proteobacteria;c__Alphaproteobacteria;o__Rhodobacterales;f__Rhodobacteraceae;g__bin36;s__	84.06	4.35	87.5	2728358	246	23708	80642	189	14435	95538	28507	5700	57.9	2.21	90	3791	Medium quality	0.213288
sponge	Coscinoderma matthewsi	U_133737	See Glasl et al. ISME Journal 2020	This study	COS36405_bin_7	d__Bacteria;p__Actinobacteriota;c__Actinobacteria;o__Actinomycetales;f__Micrococcaceae;g__Micrococcus;s__Micrococcus luteus	88.94	1.26	85.71	2199719	454	5683	27234	393	5597	32552	6548	6010	56.6	1.93	88.22	4245	Medium quality	7.21243
sponge	Coscinoderma matthewsi	U_133738	See Glasl et al. ISME Journal 2020	This study	COS36405_bin_8	d__Bacteria;p__Actinobacteriota;c__Acidimicrobiia;o__bin76;f__;g__;s__	96.15	5.56	62.5	3177216	97	72229	202643	87	36519	202643	77280	1000	59.7	1.49	90.13	3765	High quality	represented by alternative MAG
sponge	Coscinoderma matthewsi	U_133739	See Glasl et al. ISME Journal 2020	This study	COS36405_bin_9	d__Bacteria;p__Proteobacteria;c__Gammaproteobacteria;o__Pseudomonadales;f__HTCC2089;g__bin55;s__	77.68	1.54	50	2540012	100	40680	205413	96	26458	205413	49762	400	56.7	1.79	88.3	3947	High quality	represented by alternative MAG
sponge	Coscinoderma matthewsi	U_133749	See Glasl et al. ISME Journal 2020	This study	COS36406_bin_1	d__Bacteria;p__Chloroflexota;c__Anaerolineae;o__Caldilineales;f__Caldilineaceae;g__bin5;s__	98.64	0.91	100	5815226	454	20147	89212	399	14574	89212	23520	5500	58.4	3.46	89.02	4368	High quality	represented by alternative MAG
sponge	Coscinoderma matthewsi	U_133740	See Glasl et al. ISME Journal 2020	This study	COS36406_bin_10	d__Bacteria;p__Actinobacteriota;c__Actinobacteria;o__Nanopelagicales;f__S36-B12;g__S36-B12;s__	80.6	0.62	100	1797923	376	5955	25163	187	9614	53066	14952	18720	59.9	2.34	89.13	3870	Medium quality	represented by alternative MAG
sponge	Coscinoderma matthewsi	U_133741	See Glasl et al. ISME Journal 2020	This study	COS36406_bin_11	d__Bacteria;p__Proteobacteria;c__Alphaproteobacteria;o__Rhodobacterales;f__Rhodobacteraceae;g__bin36;s__	81.78	0.41	0	2450419	337	10681	36593	289	8478	44263	11442	4710	60	1.92	89.31	3927	High quality	7.0797
sponge	Coscinoderma matthewsi	U_133742	See Glasl et al. ISME Journal 2020	This study	COS36406_bin_12	d__Bacteria;p__Acidobacteriota;c__Acidobacteriae;o__;f__;g__;s__	84.93	1.44	40	4044165	837	5397	32018	815	4962	32018	5454	1390	59.6	1.65	90.27	3702	High quality	1.88185
sponge	Coscinoderma matthewsi	U_133743	See Glasl et al. ISME Journal 2020	This study	COS36406_bin_13	d__Archaea;p__Crenarchaeota;c__Nitrososphaeria;o__Nitrososphaerales;f__Nitrosopumilaceae;g__;s__	98.06	0.49	0	826649	60	20529	96395	54	15308	96395	24053	600	56.8	2.02	88.68	4193	Medium quality	represented by alternative MAG
sponge	Coscinoderma matthewsi	U_133744	See Glasl et al. ISME Journal 2020	This study	COS36406_bin_14	d__Bacteria;p__Planctomycetota;c__Planctomycetes;o__Pirellulales;f__UBA1268;g__;s__	82.52	2.3	50	3164720	506	7774	39888	476	6648	39888	8211	2100	59	1.84	88.96	4217	Medium quality	represented by alternative MAG
sponge	Coscinoderma matthewsi	U_133745	See Glasl et al. ISME Journal 2020	This study	COS36406_bin_15	d__Bacteria;p__Cyanobacteriota;c__Cyanobacteriia;o__Synechococcales_A;f__Cyanobiaceae;g__Synechococcus_C;s__	79.12	3.12	30.77	1737363	275	9365	103510	236	7361	103510	11899	3900	58.3	1.88	88.23	4336	High quality	3.92264
sponge	Coscinoderma matthewsi	U_133746	See Glasl et al. ISME Journal 2020	This study	COS36406_bin_16	d__Bacteria;p__Dadabacteria;c__UBA1144;o__UBA2774;f__;g__;s__	78.98	0.84	100	1251951	288	4819	20189	273	4585	20189	4964	1230	60	1.15	90.3	3518	Medium quality	0.42392
sponge	Coscinoderma matthewsi	U_133747	See Glasl et al. ISME Journal 2020	This study	COS36406_bin_18	d__Bacteria;p__UBP10;c__GR-WP33-30;o__bin18;f__bin18;g__bin18;s__	88.46	3.53	0	4826009	592	11118	35971	542	8904	57568	12428	4605	58.2	1.65	89.37	3916	Medium quality	represented by alternative MAG
sponge	Coscinoderma matthewsi	U_133748	See Glasl et al. ISME Journal 2020	This study	COS36406_bin_19	d__Bacteria;p__UBP10;c__GR-WP33-30;o__bin18;f__bin18;g__;s__	85.02	2.52	0	4465856	873	6089	26658	782	5710	29742	6858	8110	58.1	1.91	90	3588	Medium quality	0.425294
sponge	Coscinoderma matthewsi	U_133756	See Glasl et al. ISME Journal 2020	This study	COS36406_bin_2	d__Bacteria;p__Nitrospirota;c__Nitrospiria;o__Nitrospirales;f__UBA8639;g__bin75;s__	97.73	4.77	0	2541612	44	151834	397612	37	68692	397612	168706	430	59.9	1.54	92.13	3067	Medium quality	represented by alternative MAG
sponge	Coscinoderma matthewsi	U_133750	See Glasl et al. ISME Journal 2020	This study	COS36406_bin_20	d__Bacteria;p__Cyanobacteriota;c__Cyanobacteriia;o__Synechococcales_A;f__Cyanobiaceae;g__RCC307;s__	53.4	0.87	60	1073189	245	4781	19766	234	4586	19766	4943	1100	61.2	1.59	90.04	3666	High quality	0.478659
sponge	Coscinoderma matthewsi	U_133751	See Glasl et al. ISME Journal 2020	This study	COS36406_bin_21	d__Bacteria;p__Actinobacteriota;c__Acidimicrobiia;o__Microtrichales;f__TK06;g__;s__	75.45	2.56	66.67	2527458	589	4853	17256	539	4689	20081	5443	4100	59.9	1.43	91.82	3098	High quality	represented by alternative MAG
sponge	Coscinoderma matthewsi	U_133752	See Glasl et al. ISME Journal 2020	This study	COS36406_bin_22	d__Bacteria;p__Planctomycetota;c__Planctomycetes;o__Pirellulales;f__Pirellulaceae;g__;s__	57.07	0	0	2814703	898	3155	11116	861	3269	11116	3230	1450	58.4	2.63	89.74	2728	Medium quality	represented by alternative MAG
sponge	Coscinoderma matthewsi	U_133753	See Glasl et al. ISME Journal 2020	This study	COS36406_bin_23	d__Bacteria;p__Actinobacteriota;c__Acidimicrobiia;o__bin76;f__;g__;s__	73.33	2.14	33.33	2752070	337	12500	57908	317	8681	57908	13323	1910	59.9	1.56	92.01	3100	High quality	represented by alternative MAG
sponge	Coscinoderma matthewsi	U_133754	See Glasl et al. ISME Journal 2020	This study	COS36406_bin_24	d__Bacteria;p__Actinobacteriota;c__Acidimicrobiia;o__bin76;f__;g__;s__	62.68	3.42	50	2272922	288	11071	73460	278	8175	73460	11974	1000	59.9	1.45	92.02	3111	Medium quality	represented by alternative MAG
sponge	Coscinoderma matthewsi	U_133755	See Glasl et al. ISME Journal 2020	This study	COS36406_bin_25	d__Bacteria;p__Proteobacteria;c__Alphaproteobacteria;o__bin95;f__bin95;g__bin95;s__	53.39	2.71	0	2625383	786	3486	11005	758	3463	11005	3561	1000	59.8	1.85	91.95	3128	High quality	represented by alternative MAG
sponge	Coscinoderma matthewsi	U_133758	See Glasl et al. ISME Journal 2020	This study	COS36406_bin_3	d__Bacteria;p__Proteobacteria;c__Gammaproteobacteria;o__Pseudomonadales;f__HTCC2089;g__bin55;s__	76.6	2.1	37.5	2499816	233	15813	61128	228	10964	61128	16107	320	60	1.55	92.05	3084	Medium quality	represented by alternative MAG
sponge	Coscinoderma matthewsi	U_133757	See Glasl et al. ISME Journal 2020	This study	COS36406_bin_32	d__Bacteria;p__Cyanobacteriota;c__Cyanobacteriia;o__Synechococcales_A;f__Cyanobiaceae;g__Synechococcus_C;s__	51.65	5.49	60	1972006	486	4618	13739	457	4315	18090	4902	2540	59.8	2.23	91.6	3132	High quality	3.77294
sponge	Coscinoderma matthewsi	U_133759	See Glasl et al. ISME Journal 2020	This study	COS36406_bin_4	d__Bacteria;p__Acidobacteriota;c__Thermoanaerobaculia;o__;f__;g__;s__	89.74	0.85	0	3762551	892	10553	56864	305	12336	91661	21102	9068	59.8	2.52	91.56	3162	High quality	represented by alternative MAG
sponge	Coscinoderma matthewsi	U_133760	See Glasl et al. ISME Journal 2020	This study	COS36406_bin_5	d__Bacteria;p__Proteobacteria;c__Gammaproteobacteria;o__UBA11654;f__UBA11654;g__;s__	78.47	2.61	10	2808744	85	63817	150387	71	39559	203458	70494	1400	59.9	2.14	91.42	3148	High quality	represented by alternative MAG
sponge	Coscinoderma matthewsi	U_133761	See Glasl et al. ISME Journal 2020	This study	COS36406_bin_6	d__Bacteria;p__Planctomycetota;c__Planctomycetes;o__Pirellulales;f__UBA1268;g__UBA1268;s__	95.33	1.15	0	3292154	259	23896	79763	127	25922	107683	48588	13200	58.2	1.52	89.53	4356	Medium quality	represented by alternative MAG
sponge	Coscinoderma matthewsi	U_133762	See Glasl et al. ISME Journal 2020	This study	COS36406_bin_7	d__Bacteria;p__Proteobacteria;c__Alphaproteobacteria;o__bin65;f__bin65;g__bin65;s__	95.87	0.45	0	4284620	232	32872	177896	187	22912	180797	41023	4500	61.9	1.66	90.51	2999	Medium quality	represented by alternative MAG
sponge	Coscinoderma matthewsi	U_133763	See Glasl et al. ISME Journal 2020	This study	COS36406_bin_8	d__Bacteria;p__Cyanobacteriota;c__Cyanobacteriia;o__Synechococcales_A;f__Cyanobiaceae;g__Cyanobium;s__	81.43	1.22	60	1672009	236	9796	55113	213	7849	55113	11346	2300	59.8	1.89	91.59	3127	High quality	represented by alternative MAG
sponge	Coscinoderma matthewsi	U_133764	See Glasl et al. ISME Journal 2020	This study	COS36406_bin_9	d__Bacteria;p__Acidobacteriota;c__Thermoanaerobaculia;o__;f__;g__;s__	94.87	1.71	0	4199050	17	437447	1490617	12	349920	1490617	698134	500	59.6	1.15	89.21	3672	High quality	represented by alternative MAG
sponge	Coscinoderma matthewsi	U_133796	SAMN15855157	This study	COS4_bin_1	d__Bacteria;p__Actinobacteriota;c__Acidimicrobiia;o__Microtrichales;f__UBA11606;g__;s__	95.73	1.28	0	3043884	77	72012	221917	65	46828	263866	90009	562	57.3	1.61	88.46	3847	High quality	represented by alternative MAG
sponge	Coscinoderma matthewsi	U_133786	SAMN15855147	This study	COS4_bin_10	d__Bacteria;p__Chloroflexota;c__Dehalococcoidia;o__UBA2991;f__UBA2991;g__;s__	95.71	1.98	50	2808771	75	72720	228654	71	39560	228654	80358	1424	58.4	1.22	88.98	3840	High quality	represented by alternative MAG
sponge	Coscinoderma matthewsi	U_133787	SAMN15855148	This study	COS4_bin_11	d__Bacteria;p__Proteobacteria;c__Alphaproteobacteria;o__Rhodobacterales;f__Rhodobacteraceae;g__bin36;s__	91.78	0	0	3139576	75	69129	196456	75	41861	196456	69129	0	59.6	2.56	89.43	3750	Medium quality	0.95114
sponge	Coscinoderma matthewsi	U_133788	SAMN15855149	This study	COS4_bin_12	d__Bacteria;p__Proteobacteria;c__Alphaproteobacteria;o__Rhodobacterales;f__Rhodobacteraceae;g__;s__	94.37	2.8	4.55	5353100	457	19080	93713	392	13655	93713	22163	23356	57.4	1.71	88.04	3736	Medium quality	represented by alternative MAG
sponge	Coscinoderma matthewsi	U_133789	SAMN15855150	This study	COS4_bin_13	d__Bacteria;p__Chloroflexota;c__Anaerolineae;o__SBR1031;f__A4b;g__UBA6055;s__	90	3.64	66.67	4587867	383	17719	78216	301	15242	148107	24548	23992	58.3	1.34	88.97	3818	High quality	0.470587
sponge	Coscinoderma matthewsi	U_133790	SAMN15855151	This study	COS4_bin_14	d__Bacteria;p__Actinobacteriota;c__Acidimicrobiia;o__Microtrichales;f__Bin134;g__Bin134;s__	95.54	2.71	20	3521129	213	25417	116747	203	17345	116747	27248	3721	57.3	1.19	88.47	3828	High quality	1.13423
sponge	Coscinoderma matthewsi	U_133791	SAMN15855152	This study	COS4_bin_15	d__Bacteria;p__Proteobacteria;c__Gammaproteobacteria;o__Pseudomonadales;f__HTCC2089;g__bin55;s__	85.07	1.48	0	3566117	38	836175	1406571	38	93845	1406571	836175	0	59.6	1.86	89.26	3735	High quality	represented by alternative MAG
sponge	Coscinoderma matthewsi	U_133792	SAMN15855153	This study	COS4_bin_16	d__Bacteria;p__Proteobacteria;c__Gammaproteobacteria;o__TsSOB;f__TsSOB;g__TsSOB;s__	85.19	0.73	0	1687944	36	125474	182944	33	51149	182944	125474	59	59.3	0.61	92.58	3232	High quality	1.65735
sponge	Coscinoderma matthewsi	U_133793	SAMN15855154	This study	COS4_bin_17	d__Archaea;p__Crenarchaeota;c__Nitrososphaeria;o__Nitrososphaerales;f__Nitrosopumilaceae;g__;s__	97.57	0	0	907468	26	145720	365596	23	39455	365596	145720	63	60.3	1.55	90.83	1874	High quality	0.141772
sponge	Coscinoderma matthewsi	U_133794	SAMN15855155	This study	COS4_bin_18	d__Bacteria;p__Latescibacterota;c__UBA2968;o__UBA2968;f__UBA2968;g__;s__	93.41	0.3	0	5461798	317	25018	117305	279	19576	117305	27278	1491	60.5	1.62	91.1	1842	High quality	0.415661
sponge	Coscinoderma matthewsi	U_133795	SAMN15855156	This study	COS4_bin_19	d__Bacteria;p__Proteobacteria;c__Alphaproteobacteria;o__UBA7887;f__;g__;s__	90.76	1.52	50	2835019	165	34584	99263	119	23823	99263	49275	18464	71.8	2.11	89.77	2641	High quality	1.99199
sponge	Coscinoderma matthewsi	U_133807	SAMN15855168	This study	COS4_bin_2	d__Bacteria;p__Gemmatimonadota;c__Gemmatimonadetes;o__SG8-23;f__BD2-11;g__bin94;s__	96.7	3.3	0	2808889	87	64676	152626	86	32661	152626	64676	93	66.5	1.3	90.01	2235	High quality	2.60343
sponge	Coscinoderma matthewsi	U_133797	SAMN15855158	This study	COS4_bin_20	d__Bacteria;p__Acidobacteriota;c__Luteitaleia;o__Luteitaleales;f__UBA8438;g__;s__	96.41	3.42	0	4984552	136	78656	199127	135	36922	199127	78656	839	72	1.93	91	2241	Medium quality	represented by alternative MAG
sponge	Coscinoderma matthewsi	U_133798	SAMN15855159	This study	COS4_bin_21	d__Bacteria;p__Cyanobacteriota;c__Cyanobacteriia;o__Synechococcales_A;f__Cyanobiaceae;g__Synechococcus_C;s__GCA_001628295.1	89.09	1.22	40	1685046	311	6896	25156	270	6240	25156	7499	852	64.6	2.23	91.03	3229	High quality	represented by alternative MAG
sponge	Coscinoderma matthewsi	U_133799	SAMN15855160	This study	COS4_bin_22	d__Bacteria;p__Chloroflexota;c__UBA2235;o__UBA11872;f__;g__;s__	94.44	5.56	12.5	3237232	46	124019	436995	43	75284	436995	126118	30	64.7	1.17	92.11	2229	Medium quality	0.144031
sponge	Coscinoderma matthewsi	U_133800	SAMN15855161	This study	COS4_bin_23	d__Bacteria;p__Nitrospinota;c__UBA8248;o__UBA8248;f__UBA8248;g__bin107;s__	91.45	1.71	0	3793180	224	29336	82168	191	19859	82168	33134	381	64.1	3	91.67	2774	High quality	represented by alternative MAG
sponge	Coscinoderma matthewsi	U_133801	SAMN15855162	This study	COS4_bin_24	d__Bacteria;p__Dadabacteria;c__UBA1144;o__UBA2774;f__;g__;s__	96.64	2.99	80	1870330	124	22412	73851	116	16123	73851	22567	2220	65.5	1.12	92.36	2545	High quality	represented by alternative MAG
sponge	Coscinoderma matthewsi	U_133802	SAMN15855163	This study	COS4_bin_25	d__Bacteria;p__Actinobacteriota;c__Acidimicrobiia;o__Microtrichales;f__TK06;g__;s__	93.01	4.7	50	4024626	524	9823	45990	416	9674	66424	12914	35554	64.2	1.25	90.48	2842	High quality	represented by alternative MAG
sponge	Coscinoderma matthewsi	U_133803	SAMN15855164	This study	COS4_bin_26	d__Bacteria;p__Proteobacteria;c__Gammaproteobacteria;o__UBA11654;f__UBA11654;g__;s__	91.38	4.94	95.24	3367239	332	16883	125480	315	10689	125480	17679	7239	64.1	1.74	90.36	2721	Medium quality	represented by alternative MAG
sponge	Coscinoderma matthewsi	U_133804	SAMN15855165	This study	COS4_bin_27	d__Bacteria;p__Acidobacteriota;c__Luteitaleia;o__Luteitaleales;f__UBA8438;g__;s__	93.83	4.49	0	5836327	827	10191	50174	713	8185	54856	12112	39529	65.5	1.74	91.54	2662	High quality	represented by alternative MAG
sponge	Coscinoderma matthewsi	U_133805	SAMN15855166	This study	COS4_bin_28	d__Bacteria;p__Proteobacteria;c__Alphaproteobacteria;o__bin65;f__bin65;g__bin65;s__	95.33	1.84	66.67	3993707	375	15291	52685	350	11410	58698	16425	13928	65.4	0.99	92.57	2507	High quality	represented by alternative MAG
sponge	Coscinoderma matthewsi	U_133806	SAMN15855167	This study	COS4_bin_29	d__Bacteria;p__Proteobacteria;c__Gammaproteobacteria;o__Pseudomonadales;f__HTCC2089;g__;s__	87.02	1.79	0	5009712	255	36123	106287	252	19879	106287	36123	104	64.2	1.54	91.22	2592	Medium quality	represented by alternative MAG
sponge	Coscinoderma matthewsi	U_133816	SAMN15855177	This study	COS4_bin_3	d__Bacteria;p__Acidobacteriota;c__Thermoanaerobaculia;o__;f__;g__;s__	94.59	1.71	0	4375714	13	745726	1832778	12	364642	1832778	745726	345	64.1	1.05	91.1	2856	High quality	represented by alternative MAG
sponge	Coscinoderma matthewsi	U_133808	SAMN15855169	This study	COS4_bin_30	d__Bacteria;p__Patescibacteria;c__Saccharimonadia;o__Saccharimonadales;f__;g__;s__	73.58	0	0	639553	30	43106	72637	29	22053	72637	43106	282	64.2	1.09	92.14	2703	High quality	represented by alternative MAG
sponge	Coscinoderma matthewsi	U_133809	SAMN15855170	This study	COS4_bin_31	d__Bacteria;p__Proteobacteria;c__Gammaproteobacteria;o__;f__;g__;s__	81.19	0.82	0	1556455	39	59968	174679	32	48639	221786	76603	75	65.4	1.86	92.49	2515	High quality	represented by alternative MAG
sponge	Coscinoderma matthewsi	U_133810	SAMN15855171	This study	COS4_bin_32	d__Bacteria;p__Chloroflexota;c__Anaerolineae;o__SBR1031;f__A4b;g__UBA6055;s__	91.82	1.82	66.67	5108098	40	208230	1079734	40	127702	1079734	208230	0	64.2	1.74	91.48	2851	High quality	represented by alternative MAG
sponge	Coscinoderma matthewsi	U_133811	SAMN15855172	This study	COS4_bin_33	d__Bacteria;p__Actinobacteriota;c__Acidimicrobiia;o__Microtrichales;f__Bin134;g__;s__	81.62	1.23	0	2289112	195	18325	62142	187	12241	62142	18640	726	64.2	1.45	91.06	3007	High quality	represented by alternative MAG
sponge	Coscinoderma matthewsi	U_133812	SAMN15855173	This study	COS4_bin_34	d__Bacteria;p__Actinobacteriota;c__Acidimicrobiia;o__Microtrichales;f__Bin134;g__;s__	86.51	1.92	50	3106367	464	8719	41389	426	7291	46874	9794	11420	65.9	2.17	91.5	2858	Medium quality	1.06518
sponge	Coscinoderma matthewsi	U_133813	SAMN15855174	This study	COS4_bin_36	d__Bacteria;p__Chloroflexota;c__Anaerolineae;o__SBR1031;f__A4b;g__;s__	87.73	0	0	2470541	177	22727	137399	79	31272	503364	79634	28856	64.2	1.12	91.32	2942	High quality	represented by alternative MAG
sponge	Coscinoderma matthewsi	U_133814	SAMN15855175	This study	COS4_bin_37	d__Bacteria;p__Proteobacteria;c__Gammaproteobacteria;o__Pseudomonadales;f__HTCC2089;g__;s__	74.79	3.84	0	3224632	872	4403	17831	728	4429	17831	4893	1873	65.4	5.3	92.45	2573	High quality	7.322
sponge	Coscinoderma matthewsi	U_133815	SAMN15855176	This study	COS4_bin_38	d__Bacteria;p__Latescibacterota;c__UBA2968;o__UBA8231;f__GCA-002724215;g__GCA-2724215;s__	83.64	6.14	12.5	5938124	1165	6501	28546	965	6153	38981	7493	3777	64.2	1.67	90.87	2966	High quality	3.9885
sponge	Coscinoderma matthewsi	U_133826	SAMN15855187	This study	COS4_bin_4	d__Bacteria;p__Proteobacteria;c__Gammaproteobacteria;o__UBA10353;f__LS-SOB;g__;s__	97.56	0.61	0	3069854	99	49724	185249	99	31008	185249	49724	0	64.8	0.8	89.78	3031	High quality	0.488942
sponge	Coscinoderma matthewsi	U_133817	SAMN15855178	This study	COS4_bin_40	d__Bacteria;p__Chloroflexota;c__UBA2235;o__UBA11872;f__UBA11872;g__;s__	92.41	0	0	3370527	13	390552	709587	13	259271	709587	390552	0	64.7	1.6	90.17	2993	High quality	represented by alternative MAG
sponge	Coscinoderma matthewsi	U_133818	SAMN15855179	This study	COS4_bin_41	d__Bacteria;p__Chloroflexota;c__Anaerolineae;o__SBR1031;f__A4b;g__UBA6055;s__	80.61	0	0	3859356	220	28120	119329	189	20419	119329	30199	1581	64.7	1.34	91.62	2975	High quality	0.651422
sponge	Coscinoderma matthewsi	U_133819	SAMN15855180	This study	COS4_bin_42	d__Bacteria;p__Chloroflexota;c__Anaerolineae;o__SBR1031;f__A4b;g__UBA6055;s__	90	0.91	0	4264859	328	23147	71326	276	15452	105733	25954	3773	64.3	4.64	91.12	3100	High quality	represented by alternative MAG
sponge	Coscinoderma matthewsi	U_133820	SAMN15855181	This study	COS4_bin_43	d__Bacteria;p__Chloroflexota;c__Anaerolineae;o__SBR1031;f__A4b;g__UBA6055;s__	90	5.76	10	3941039	203	38947	138096	168	23458	232683	44964	1532	65.1	0.87	91.67	2662	High quality	0.427822
sponge	Coscinoderma matthewsi	U_133821	SAMN15855182	This study	COS4_bin_44	d__Bacteria;p__Proteobacteria;c__Gammaproteobacteria;o__Pseudomonadales;f__HTCC2089;g__;s__	86.17	2.82	0	5106142	141	69656	221167	134	38105	221167	70929	1048	62.2	1.55	88.54	3462	High quality	8.37149
sponge	Coscinoderma matthewsi	U_133822	SAMN15855183	This study	COS4_bin_45	d__Bacteria;p__Proteobacteria;c__Gammaproteobacteria;o__Pseudomonadales;f__HTCC2089;g__;s__	79.85	2.98	15.38	5102799	826	8207	50554	705	7238	61535	9428	1638	60	1.59	86.97	3521	High quality	0.0958057
sponge	Coscinoderma matthewsi	U_133823	SAMN15855184	This study	COS4_bin_46	d__Bacteria;p__Latescibacterota;c__;o__;f__;g__;s__	96.7	2.4	0	4491411	372	39039	119687	293	15329	179705	45088	1197	60.6	2.26	86.87	3074	High quality	0.326767
sponge	Coscinoderma matthewsi	U_133824	SAMN15855185	This study	COS4_bin_47	d__Bacteria;p__Latescibacterota;c__UBA2968;o__UBA2968;f__GCA-2709665;g__;s__	96.51	1.1	0	4976067	182	44569	121562	159	31296	163304	51939	322	60.4	1.84	86.89	3843	Medium quality	0.475478
sponge	Coscinoderma matthewsi	U_133825	SAMN15855186	This study	COS4_bin_49	d__Bacteria;p__Acidobacteriota;c__;o__;f__;g__;s__	90	1.28	0	4899782	775	8694	34056	667	7346	38648	9658	1585	61.2	1.88	88.09	2929	Medium quality	0.0597046
sponge	Coscinoderma matthewsi	U_133836	SAMN15855197	This study	COS4_bin_5	d__Bacteria;p__Nitrospirota;c__Nitrospiria;o__Nitrospirales;f__UBA8639;g__bin75;s__	97.73	3.86	0	2484046	42	79966	370963	40	62101	370963	95956	229	57.1	1.97	86.81	3944	Medium quality	0.0611428
sponge	Coscinoderma matthewsi	U_133827	SAMN15855188	This study	COS4_bin_50	d__Bacteria;p__Chloroflexota;c__UBA2235;o__UBA11872;f__UBA11872;g__;s__	61.88	0	0	2381232	133	29149	134595	133	17904	134595	29149	0	58.3	1.37	86.63	3281	High quality	0.893109
sponge	Coscinoderma matthewsi	U_133828	SAMN15855189	This study	COS4_bin_51	d__Bacteria;p__Chloroflexota;c__UBA2235;o__UBA11872;f__UBA11872;g__;s__	89.58	0.93	0	3684456	262	20843	114871	262	14062	114871	20843	0	58.7	2.1	87.16	2072	Medium quality	represented by alternative MAG
sponge	Coscinoderma matthewsi	U_133829	SAMN15855190	This study	COS4_bin_52	d__Bacteria;p__Proteobacteria;c__Gammaproteobacteria;o__UBA4486;f__UBA4486;g__;s__	80.03	3.23	8.33	2905392	225	16778	75365	185	15704	75365	19224	9354	57.5	1.84	86.48	2095	Medium quality	0.51332
sponge	Coscinoderma matthewsi	U_133830	SAMN15855191	This study	COS4_bin_53	d__Bacteria;p__Chloroflexota;c__Anaerolineae;o__Caldilineales;f__Caldilineaceae;g__bin5;s__	60	0.91	100	2978166	22	238620	656574	22	135371	656574	238620	0	58	1.75	85.51	3099	High quality	represented by alternative MAG
sponge	Coscinoderma matthewsi	U_133831	SAMN15855192	This study	COS4_bin_54	d__Bacteria;p__Chloroflexota;c__Anaerolineae;o__Caldilineales;f__Caldilineaceae;g__bin5;s__	77.8	5.45	71.43	5503466	691	10682	115705	630	8735	115705	10916	15868	57.3	1.45	85.39	2530	Medium quality	0.291274
sponge	Coscinoderma matthewsi	U_133832	SAMN15855193	This study	COS4_bin_55	d__Bacteria;p__Proteobacteria;c__Alphaproteobacteria;o__bin95;f__bin95;g__bin95;s__	86.68	2.03	16.67	3492428	526	9200	55687	455	7675	55687	9988	1729	58.5	1.81	86.17	2024	Medium quality	represented by alternative MAG
sponge	Coscinoderma matthewsi	U_133833	SAMN15855194	This study	COS4_bin_56	d__Bacteria;p__Acidobacteriota;c__Acidobacteriae;o__;f__;g__;s__	77.84	5.41	28.57	3879246	803	5903	26631	707	5486	26631	6429	19393	58	0.99	85.67	2920	High quality	1.10934
sponge	Coscinoderma matthewsi	U_133834	SAMN15855195	This study	COS4_bin_57	d__Bacteria;p__Latescibacterota;c__UBA2968;o__UBA8231;f__UBA8231;g__;s__	53.61	0	0	4397508	968	5446	30575	819	5369	38057	5933	2434	58	0.87	85.47	3114	High quality	represented by alternative MAG
sponge	Coscinoderma matthewsi	U_133835	SAMN15855196	This study	COS4_bin_58	d__Bacteria;p__Chloroflexota;c__Dehalococcoidia;o__bin125;f__bin125;g__bin125;s__	61.68	2.99	0	1865602	626	3358	14947	524	3560	14947	3700	1517	57.3	2.23	87.26	4040	Medium quality	0.536326
sponge	Coscinoderma matthewsi	U_133838	SAMN15855199	This study	COS4_bin_6	d__Bacteria;p__Acidobacteriota;c__bin61;o__bin61;f__bin61;g__bin61;s__	92.74	0.9	50	3654747	185	35913	100859	168	21754	163536	41280	1946	63	2.3	87.38	2523	Medium quality	0.0879142
sponge	Coscinoderma matthewsi	U_133837	SAMN15855198	This study	COS4_bin_60	d__Bacteria;p__Proteobacteria;c__Gammaproteobacteria;o__UBA6522;f__UBA6522;g__;s__	58.19	8.81	2.08	2656421	929	3349	11589	739	3594	13889	3723	3087	62.7	2.58	87.09	2143	Medium quality	represented by alternative MAG
sponge	Coscinoderma matthewsi	U_133839	SAMN15855200	This study	COS4_bin_7	d__Bacteria;p__Proteobacteria;c__Alphaproteobacteria;o__Rhodobacterales;f__Rhodobacteraceae;g__bin36;s__	89.51	0.6	100	2625780	89	42952	122703	83	31635	169458	47606	3547	65.3	2.4	86.54	2620	High quality	0.131081
sponge	Coscinoderma matthewsi	U_133840	SAMN15855201	This study	COS4_bin_8	d__Bacteria;p__Chloroflexota;c__Anaerolineae;o__SBR1031;f__A4b;g__;s__	90	0	0	2950362	164	33682	151872	80	36879	450173	69615	26491	66.9	2.08	88.6	2375	Medium quality	represented by alternative MAG
sponge	Coscinoderma matthewsi	U_133841	SAMN15855202	This study	COS4_bin_9	d__Bacteria;p__Latescibacterota;c__UBA2968;o__UBA8231;f__UBA8231;g__UBA8231;s__	97.8	3.66	0	5624608	127	99339	209979	124	45359	209979	99339	58	66.9	1.91	87.53	2047	Medium quality	represented by alternative MAG
sponge	Crambe crambe	U_133842	GCF_000743705.1	Doberva et al. 2014 Genome Announcements	CRAC_dobervaLami_GCF_000743705.1_ASM74370v1_genomic	d__Bacteria;p__Proteobacteria;c__Alphaproteobacteria;o__Rhodobacterales;f__Rhodobacteraceae;g__Ruegeria;s__Ruegeria halocynthiae	99.25	0.11	0	4314497	19	892251	1291151	19	227078	1291151	892251	0	67	1.77	87.34	2219	High quality	0.0852561
sponge	Cymbastela concentrica	U_133843	2606217185	Esteves et al. 2016 Frotiers in Microbiology	CYMC_estevesThomas2016_Pseudovibrio_spAU243_2606217185	d__Bacteria;p__Proteobacteria;c__Alphaproteobacteria;o__Rhizobiales;f__Stappiaceae;g__Pseudovibrio;s__Pseudovibrio ascidiaceicola	100	0.32	0	5748378	24	496525	939149	23	249929	939149	512371	321	59.6	4.15	89.76	2213	Medium quality	0.22242
sponge	Cymbastela concentrica	U_133844	none	Liu et al. 2012 ISME	CYMC_liuThomas_Gamma1	d__Bacteria;p__Proteobacteria;c__Gammaproteobacteria;o__Pseudomonadales;f__UBA7434;g__;s__	62.02	6.42	96.3	1449888	51	32295	86001	51	28429	86001	32295	55977	56.3	1.66	90.14	2342	High quality	1.07412
sponge	Cymbastela concentrica	U_133845	none	Liu et al. 2012 ISME	CYMC_liuThomas_Phyllobacteriaceae	d__Bacteria;p__Proteobacteria;c__Alphaproteobacteria;o__Rhizobiales;f__Rhizobiaceae;g__;s__	76.37	0.89	25	3025623	22	176659	373108	22	137528	373108	176659	258008	56.1	0.9	89.61	2647	High quality	0.588743
sponge	Cymbastela concentrica	U_133846	none	Liu et al. 2012 ISME	CYMC_liuThomas_Sphingomondales	d__Bacteria;p__Proteobacteria;c__Alphaproteobacteria;o__Sphingomonadales;f__Sphingomonadaceae;g__;s__	57.33	0	0	2316736	17	140343	690372	17	136278	690372	140343	545302	69.2	1.7	90.96	1715	Medium quality	0.0654537
sponge	Cymbastela concentrica	U_133847	59434	Moitinho-Silva et al. 2017 ISME	CYMC_moitinhoThomas_59434.assembled	d__Bacteria;p__Proteobacteria;c__Alphaproteobacteria;o__Rhizobiales;f__Rhizobiaceae;g__;s__	68.7	0.39	50	2116962	918	3553	24474	918	2306	24474	3553	0	65.1	5.6	87.99	3438	Medium quality	0.0948472
sponge	Cymbastela concentrica	U_133848	59437	Moitinho-Silva et al. 2017 ISME	CYMC_moitinhoThomas_59437.assembled	d__Bacteria;p__Nitrospirota;c__Nitrospiria;o__Nitrospirales;f__UBA8639;g__;s__	66.26	0	0	1594656	126	24671	98538	126	12656	98538	24671	0	65.9	1.81	89.71	2892	High quality	0.79885
sponge	Cymbastela concentrica	U_133849	67496	Moitinho-Silva et al. 2017 ISME	CYMC_moitinhoThomas_67496.assembled	d__Archaea;p__Crenarchaeota;c__Nitrososphaeria;o__Nitrososphaerales;f__Nitrosopumilaceae;g__Nitrosopumilus;s__	97.09	4.05	0	2161854	637	12783	89589	637	3393	89589	12783	3	66.4	1.68	89.8	1856	Medium quality	represented by alternative MAG
sponge	Dysidea avara	U_133850	GCF_000264395.1	Liu et al. 2012 Journal of Bacteriology	DYSA_liuLi2012_GCF_000264395.1_C89_version_1_genomic	d__Bacteria;p__Firmicutes;c__Bacilli;o__Bacillales;f__Bacillaceae;g__Bacillus;s__Bacillus atrophaeus	99.02	0.41	0	4114046	91	88496	200381	91	45209	200381	88496	0	66.6	1.69	90.47	2592	Medium quality	represented by alternative MAG
sponge	Haliclona cymaeformis	U_133851	GCA_000583135.1	Tian et al. 2014 Environmental Microbiology	HALC_tianQian2014_GCA_000583135.1_Thioalkalivibrio_spongium_HK1_genomic	d__Bacteria;p__Proteobacteria;c__Gammaproteobacteria;o__Beggiatoales;f__;g__;s__	88.96	3.75	6.25	3460162	114	49975	128124	114	30352	128124	49975	0	66.1	1.98	87.11	3185	High quality	0.304207
sponge	Halichondria oshoro	U_133852	GCF_900141785.1	Yoon et al. 2011	HALO_yoonOh_GCF_900141785.1_IMGID2622736502_genomic	d__Bacteria;p__Bacteroidota;c__Bacteroidia;o__Flavobacteriales;f__Flavobacteriaceae;g__Aquimarina;s__Aquimarina spongiae	99.62	0.46	0	5345319	30	410840	1036089	28	190904	1036089	410840	1014	66.1	2.4	87.32	3173	High quality	represented by alternative MAG
sponge	Ircinia ramosa	U_104223	VXLI00000000	Engelberts et al. 2020 ISME	IRC_PAM_SB0661_bin_1	d__Bacteria;p__Acidobacteriota;c__Luteitaleia;o__Luteitaleales;f__UBA8438;g__;s__	97.01	2.56	0	4210681	44	154199	471067	40	105267	471067	185413	130	65.9	1.8	87.57	3213	High quality	0.724178
sponge	Ircinia ramosa	U_104213	VXLJ00000000	Engelberts et al. 2020 ISME	IRC_PAM_SB0661_bin_10	d__Bacteria;p__Proteobacteria;c__Gammaproteobacteria;o__Pseudomonadales;f__HTCC2089;g__bin55;s__	83.05	1.48	0	2901867	78	63757	301058	53	54752	392782	120562	2500	73	2.16	89.92	2440	High quality	0.341859
sponge	Ircinia ramosa	U_104214	VXLK00000000	Engelberts et al. 2020 ISME	IRC_PAM_SB0661_bin_11	d__Bacteria;p__Latescibacterota;c__UBA2968;o__UBA2968;f__UBA2968;g__;s__	96.7	0.3	0	5748128	237	42219	193212	199	28885	193212	51891	3260	69.7	2.22	90	2326	Medium quality	0.169376
sponge	Ircinia ramosa	U_104215	VXLL00000000	Engelberts et al. 2020 ISME	IRC_PAM_SB0661_bin_12	d__Bacteria;p__Proteobacteria;c__Gammaproteobacteria;o__Pseudomonadales;f__HTCC2089;g__bin55;s__	77.83	0.94	0	2657221	39	127195	296134	38	69926	296134	127195	10	70.8	1.02	91.53	1697	Medium quality	0.402733
sponge	Ircinia ramosa	U_104217	VXLN00000000	Engelberts et al. 2020 ISME	IRC_PAM_SB0661_bin_14	d__Bacteria;p__Actinobacteriota;c__Acidimicrobiia;o__bin76;f__bin76;g__bin76;s__	92.31	2.14	0	2350668	134	26624	80288	99	23744	85708	39347	3320	71.6	1.64	91.54	2788	Medium quality	0.574407
sponge	Ircinia ramosa	U_104218	VXLO00000000	Engelberts et al. 2020 ISME	IRC_PAM_SB0661_bin_15	d__Bacteria;p__Chloroflexota;c__Dehalococcoidia;o__UBA3495;f__UBA3495;g__Bin87;s__	95.6	0	0	3229492	77	100063	269616	74	43641	269616	100063	120	71	1.64	89.9	2457	High quality	0.747567
sponge	Ircinia ramosa	U_104219	VXLP00000000	Engelberts et al. 2020 ISME	IRC_PAM_SB0661_bin_16	d__Bacteria;p__Chloroflexota;c__Dehalococcoidia;o__bin125;f__bin125;g__bin125;s__	91.75	0.99	0	2975573	67	93950	179466	59	50433	252865	93950	80	70.3	1.57	90.53	2104	Medium quality	represented by alternative MAG
sponge	Ircinia ramosa	U_104220	VXLQ00000000	Engelberts et al. 2020 ISME	IRC_PAM_SB0661_bin_17	d__Bacteria;p__Chloroflexota;c__Anaerolineae;o__SBR1031;f__A4b;g__UBA6055;s__	87.12	0.91	0	3273326	362	11563	49822	336	9742	49822	13010	620	71.5	1.58	91.78	2759	Medium quality	represented by alternative MAG
sponge	Ircinia ramosa	U_104222	VXLS00000000	Engelberts et al. 2020 ISME	IRC_PAM_SB0661_bin_19	d__Bacteria;p__Chloroflexota;c__Dehalococcoidia;o__bin125;f__bin125;g__bin125;s__	92.74	0.99	0	2742075	53	126145	506817	46	59610	506817	126145	250	69.9	2.18	88.29	1822	Medium quality	represented by alternative MAG
sponge	Ircinia ramosa	U_104234	VXLT00000000	Engelberts et al. 2020 ISME	IRC_PAM_SB0661_bin_2	d__Bacteria;p__Gemmatimonadota;c__Gemmatimonadetes;o__SG8-23;f__BD2-11;g__bin94;s__	97.8	3.3	0	4178452	375	15270	56928	369	11323	56928	15642	240	70.9	1.96	90.6	2238	Medium quality	0.363949
sponge	Ircinia ramosa	U_104225	VXLV00000000	Engelberts et al. 2020 ISME	IRC_PAM_SB0661_bin_21	d__Bacteria;p__Chloroflexota;c__Anaerolineae;o__SBR1031;f__A4b;g__UBA6055;s__	90.91	0.91	0	4237498	198	35967	170291	173	24494	197687	39914	700	73.4	2.01	90.02	2071	Medium quality	0.457567
sponge	Ircinia ramosa	U_104226	VXLW00000000	Engelberts et al. 2020 ISME	IRC_PAM_SB0661_bin_22	d__Bacteria;p__Chloroflexota;c__Dehalococcoidia;o__UBA2991;f__UBA2991;g__;s__	95.31	0.99	0	2708269	138	32892	159830	127	21324	159830	32969	200	70.2	1.31	90.21	2427	High quality	0.815592
sponge	Ircinia ramosa	U_104228	VXLY00000000	Engelberts et al. 2020 ISME	IRC_PAM_SB0661_bin_24	d__Bacteria;p__Bacteroidota;c__Rhodothermia;o__Rhodothermales;f__bin80;g__bin80;s__	95.48	0.56	0	3489814	142	50079	162476	121	28841	162476	54291	750	70.1	1.15	90.77	2369	High quality	represented by alternative MAG
sponge	Ircinia ramosa	U_104230	VXMA00000000	Engelberts et al. 2020 ISME	IRC_PAM_SB0661_bin_26	d__Bacteria;p__Actinobacteriota;c__Acidimicrobiia;o__Microtrichales;f__UBA11606;g__;s__	95.73	1.28	0	3405915	98	80433	256879	69	49361	478501	137040	1100	58.3	2	88.85	2145	Medium quality	0.0680928
sponge	Ircinia ramosa	U_104231	VXMB00000000	Engelberts et al. 2020 ISME	IRC_PAM_SB0661_bin_27	d__Bacteria;p__Latescibacterota;c__;o__;f__;g__;s__	97.74	0	0	3742153	18	763332	1412115	14	267296	1814460	763332	246	63.9	1.73	88.94	1865	High quality	0.25027
sponge	Ircinia ramosa	U_104233	VXMD00000000	Engelberts et al. 2020 ISME	IRC_PAM_SB0661_bin_29	d__Bacteria;p__Poribacteria;c__WGA-4E;o__WGA-4E;f__WGA-3G;g__WGA-3G;s__	96.54	7.69	25	5730401	127	85603	243912	87	65866	385559	105772	940	63.9	2.38	88.4	2025	High quality	represented by alternative MAG
sponge	Ircinia ramosa	U_104245	VXME00000000	Engelberts et al. 2020 ISME	IRC_PAM_SB0661_bin_3	d__Bacteria;p__Acidobacteriota;c__Luteitaleia;o__Luteitaleales;f__UBA8438;g__;s__	96.3	2.79	0	6354011	205	56286	197840	174	36517	228422	63604	1030	63.8	1.6	88.77	1911	High quality	represented by alternative MAG
sponge	Ircinia ramosa	U_104235	VXMF00000000	Engelberts et al. 2020 ISME	IRC_PAM_SB0661_bin_30	d__Bacteria;p__Acidobacteriota;c__Acidobacteriae;o__Solibacterales;f__UBA6623;g__;s__	97.22	2.56	0	5743560	70	223041	436764	58	99026	436764	247883	390	68.4	5.41	90.88	3175	High quality	0.461698
sponge	Ircinia ramosa	U_104236	VXMG00000000	Engelberts et al. 2020 ISME	IRC_PAM_SB0661_bin_31	d__Bacteria;p__Gemmatimonadota;c__Gemmatimonadetes;o__SG8-23;f__BD2-11;g__BD2-11;s__	98.9	3.85	25	3795223	160	36511	116973	149	25471	128567	42303	380	69.1	1.33	92.58	2831	High quality	represented by alternative MAG
sponge	Ircinia ramosa	U_104237	VXMH00000000	Engelberts et al. 2020 ISME	IRC_PAM_SB0661_bin_32	d__Bacteria;p__Chloroflexota;c__Anaerolineae;o__Caldilineales;f__Caldilineaceae;g__bin5;s__	96.36	0	0	5198483	137	57341	241547	122	42610	241547	65090	690	68.6	1.29	92.4	2782	High quality	represented by alternative MAG
sponge	Ircinia ramosa	U_104238	VXMI00000000	Engelberts et al. 2020 ISME	IRC_PAM_SB0661_bin_33	d__Bacteria;p__Gemmatimonadota;c__Gemmatimonadetes;o__SG8-23;f__BD2-11;g__bin94;s__	96.7	4.4	0	4271398	249	26356	82083	239	17871	82083	27356	370	68.9	1.71	91.9	2913	High quality	2.71395
sponge	Ircinia ramosa	U_104239	VXMJ00000000	Engelberts et al. 2020 ISME	IRC_PAM_SB0661_bin_34	d__Bacteria;p__Chloroflexota;c__Anaerolineae;o__Caldilineales;f__bin34;g__bin34;s__	94.55	0	0	4342617	116	74239	189751	102	42574	189751	81712	680	68.7	1.54	92.7	1801	Medium quality	represented by alternative MAG
sponge	Ircinia ramosa	U_104242	VXMM00000000	Engelberts et al. 2020 ISME	IRC_PAM_SB0661_bin_37	d__Bacteria;p__Actinobacteriota;c__Acidimicrobiia;o__bin76;f__;g__;s__	95.3	1.28	0	3050244	80	64584	215702	69	44206	215702	69704	470	68.2	2.08	92.76	2033	Medium quality	represented by alternative MAG
sponge	Ircinia ramosa	U_104243	VXMN00000000	Engelberts et al. 2020 ISME	IRC_PAM_SB0661_bin_38	d__Bacteria;p__Acidobacteriota;c__Acidobacteriae;o__;f__;g__;s__	93.42	1.03	0	4321775	400	14914	55327	374	11555	63693	15676	440	68.6	3.93	91.91	2794	High quality	represented by alternative MAG
sponge	Ircinia ramosa	U_104244	VXMO00000000	Engelberts et al. 2020 ISME	IRC_PAM_SB0661_bin_39	d__Bacteria;p__Chloroflexota;c__Dehalococcoidia;o__;f__;g__;s__	93.73	0	0	1952428	71	42517	140347	63	30990	140347	44851	170	68.2	1.69	91.12	1903	Medium quality	1.01838
sponge	Ircinia ramosa	U_104256	VXMP00000000	Engelberts et al. 2020 ISME	IRC_PAM_SB0661_bin_4	d__Bacteria;p__Actinobacteriota;c__Acidimicrobiia;o__bin76;f__;g__;s__	92.74	1.28	0	2304601	108	44309	99394	90	25606	99394	45026	1742	68.1	3.26	91.48	1796	Medium quality	represented by alternative MAG
sponge	Ircinia ramosa	U_104246	VXMQ00000000	Engelberts et al. 2020 ISME	IRC_PAM_SB0661_bin_40	d__Bacteria;p__Gemmatimonadota;c__Gemmatimonadetes;o__SG8-23;f__;g__;s__	95.54	3.3	0	3760603	230	24852	77618	219	17171	77618	27076	380	68.6	0.92	92.68	2782	High quality	4.19706
sponge	Ircinia ramosa	U_104247	VXMR00000000	Engelberts et al. 2020 ISME	IRC_PAM_SB0661_bin_41	d__Bacteria;p__Gemmatimonadota;c__Gemmatimonadetes;o__SG8-23;f__;g__;s__	94.51	3.36	0	3163883	165	31620	83809	158	20024	111235	32485	70	68.6	1.43	89.96	2731	Medium quality	represented by alternative MAG
sponge	Ircinia ramosa	U_104248	VXMS00000000	Engelberts et al. 2020 ISME	IRC_PAM_SB0661_bin_42	d__Bacteria;p__Proteobacteria;c__Alphaproteobacteria;o__Rhodobacterales;f__Rhodobacteraceae;g__bin36;s__	75.04	0.41	0	2119996	325	8610	37199	294	7210	37199	9244	2380	68.4	0.85	92.78	2885	High quality	2.32366
sponge	Ircinia ramosa	U_104249	VXMT00000000	Engelberts et al. 2020 ISME	IRC_PAM_SB0661_bin_43	d__Bacteria;p__Chloroflexota;c__Dehalococcoidia;o__UBA2979;f__;g__;s__	86.69	1.1	0	2690522	372	10226	46441	296	9089	46441	12559	1480	68.6	1.42	92.6	2920	High quality	represented by alternative MAG
sponge	Ircinia ramosa	U_104250	VXMU00000000	Engelberts et al. 2020 ISME	IRC_PAM_SB0661_bin_44	d__Bacteria;p__Chloroflexota;c__Dehalococcoidia;o__UBA2979;f__;g__;s__	90.92	0	0	2530697	157	26090	71236	136	18608	96172	31078	480	68.4	1.4	92.29	3008	High quality	0.85006
sponge	Ircinia ramosa	U_104251	VXMV00000000	Engelberts et al. 2020 ISME	IRC_PAM_SB0661_bin_45	d__Bacteria;p__Chloroflexota;c__Dehalococcoidia;o__UBA3495;f__UBA3495;g__;s__	92.13	0	0	3926237	441	12556	59642	406	9670	59642	12837	800	61.5	2.39	86.12	4034	High quality	0.31699
sponge	Ircinia ramosa	U_104265	VXNA00000000	Engelberts et al. 2020 ISME	IRC_PAM_SB0661_bin_5	d__Bacteria;p__Dadabacteria;c__UBA1144;o__UBA2774;f__;g__;s__	96.59	0.84	0	1800050	25	122994	519899	24	75002	519899	122994	100	59.2	1.58	82.94	3220	High quality	0.350076
sponge	Ircinia ramosa	U_104257	VXNB00000000	Engelberts et al. 2020 ISME	IRC_PAM_SB0661_bin_50	d__Bacteria;p__Poribacteria;c__WGA-4E;o__WGA-4E;f__;g__;s__	75.49	5.69	14.29	5065004	915	6281	36548	874	5795	36548	6466	1310	60.9	1.9	82.7	3379	High quality	0.569287
sponge	Ircinia ramosa	U_104258	VXNC00000000	Engelberts et al. 2020 ISME	IRC_PAM_SB0661_bin_51	d__Bacteria;p__Chloroflexota;c__Dehalococcoidia;o__SAR202;f__UBA11138;g__Bin90;s__	54.13	0.22	0	1839147	456	4331	15516	428	4297	15516	4404	820	60.8	2.37	82.85	3499	Medium quality	0.155005
sponge	Ircinia ramosa	U_104260	VXNE00000000	Engelberts et al. 2020 ISME	IRC_PAM_SB0661_bin_54	d__Bacteria;p__Proteobacteria;c__Gammaproteobacteria;o__Pseudomonadales;f__HTCC2089;g__;s__	73.77	2.76	7.14	4688090	843	7277	28441	700	6697	28441	8398	1700	59.7	2.8	83.59	3584	High quality	0.223218
sponge	Ircinia ramosa	U_104261	VXNF00000000	Engelberts et al. 2020 ISME	IRC_PAM_SB0661_bin_55	d__Bacteria;p__Actinobacteriota;c__Acidimicrobiia;o__Microtrichales;f__Bin134;g__;s__	85.47	1.28	0	2719624	165	33554	114545	126	21584	146530	39307	3180	59.1	2.02	82.47	3383	High quality	1.1081
sponge	Ircinia ramosa	U_104264	VXNI00000000	Engelberts et al. 2020 ISME	IRC_PAM_SB0661_bin_58	d__Bacteria;p__Chloroflexota;c__Dehalococcoidia;o__UBA1151;f__bin127;g__bin127;s__	58.58	9.41	9.09	2093667	365	6660	19289	319	6563	19289	7253	1630	61.7	1.41	86.32	3678	High quality	0.197911
sponge	Ircinia ramosa	U_104266	VXNJ00000000	Engelberts et al. 2020 ISME	IRC_PAM_SB0661_bin_6	d__Bacteria;p__Chloroflexota;c__UBA2235;o__UBA11872;f__;g__;s__	93.21	0	0	2268803	28	175313	663085	20	113440	800034	335540	170	62.9	3.29	90.2	3092	High quality	represented by alternative MAG
sponge	Ircinia ramosa	U_104268	VXNL00000000	Engelberts et al. 2020 ISME	IRC_PAM_SB0661_bin_8	d__Bacteria;p__Acidobacteriota;c__bin61;o__bin61;f__bin61;g__bin61;s__	93.59	0.85	0	3584940	121	55421	129825	110	32590	137713	55742	290	61.3	2.17	88.61	3884	High quality	0.457625
sponge	Ircinia ramosa	U_104269	VXNM00000000	Engelberts et al. 2020 ISME	IRC_PAM_SB0661_bin_9	d__Bacteria;p__Proteobacteria;c__Gammaproteobacteria;o__Pseudomonadales;f__HTCC2089;g__bin55;s__	81.77	0.97	0	3389859	19	526868	707878	14	242132	1024967	714216	320	63	2.08	89.97	3124	High quality	2.77752
sponge	Ircinia ramosa	U_104280	VXNN00000000	Engelberts et al. 2020 ISME	IRC_PAM_SB0662_bin_1	d__Bacteria;p__Chloroflexota;c__UBA2235;o__UBA11872;f__;g__;s__	93.21	0	0	2267222	42	176326	290834	35	64777	550550	176326	70	62.7	2.11	89.87	3337	High quality	represented by alternative MAG
sponge	Ircinia ramosa	U_104270	VXNO00000000	Engelberts et al. 2020 ISME	IRC_PAM_SB0662_bin_10	d__Bacteria;p__Chloroflexota;c__Anaerolineae;o__SBR1031;f__A4b;g__UBA6055;s__	91.82	0.91	0	3457751	210	26507	80594	190	18198	80594	29445	1100	62.7	2.17	89.66	3421	High quality	0.920234
sponge	Ircinia ramosa	U_104271	VXNP00000000	Engelberts et al. 2020 ISME	IRC_PAM_SB0662_bin_11	d__Bacteria;p__Gemmatimonadota;c__Gemmatimonadetes;o__SG8-23;f__BD2-11;g__BD2-11;s__	97.8	3.3	0	3992785	165	40555	125251	155	25759	125251	42866	370	62.9	1	86.99	3858	High quality	represented by alternative MAG
sponge	Ircinia ramosa	U_104272	VXNQ00000000	Engelberts et al. 2020 ISME	IRC_PAM_SB0662_bin_12	d__Bacteria;p__Actinobacteriota;c__Acidimicrobiia;o__Microtrichales;f__Bin134;g__Bin134;s__	94.02	1.28	0	1763516	39	82601	225361	33	53439	226369	99625	60	62.9	1.04	86.84	3941	High quality	0.273806
sponge	Ircinia ramosa	U_104275	VXNT00000000	Engelberts et al. 2020 ISME	IRC_PAM_SB0662_bin_15	d__Bacteria;p__Latescibacterota;c__UBA2968;o__UBA2968;f__UBA2968;g__;s__	96.7	1.4	0	5872112	111	103874	345930	96	61167	411022	161561	760	62.6	4.34	84.55	6520	High quality	2.108
sponge	Ircinia ramosa	U_104279	VXNX00000000	Engelberts et al. 2020 ISME	IRC_PAM_SB0662_bin_19	d__Bacteria;p__Dadabacteria;c__UBA1144;o__UBA2774;f__;g__;s__	96.59	1.68	0	1655437	16	215172	735220	14	118245	735220	215172	20	58.6	1.32	82.16	3109	High quality	0.14476
sponge	Ircinia ramosa	U_104281	VXNZ00000000	Engelberts et al. 2020 ISME	IRC_PAM_SB0662_bin_20	d__Bacteria;p__Chloroflexota;c__Dehalococcoidia;o__SAR202;f__UBA11138;g__Bin90;s__	97.69	1.54	0	3278736	64	99658	252471	57	57521	252471	106960	340	59.6	2.85	84.01	2713	Medium quality	0.248828
sponge	Ircinia ramosa	U_104282	VXOA00000000	Engelberts et al. 2020 ISME	IRC_PAM_SB0662_bin_21	d__Bacteria;p__Chloroflexota;c__Dehalococcoidia;o__bin125;f__bin125;g__bin125;s__	92.63	0.99	0	2916832	236	22385	90906	177	16479	117940	27845	5630	59.4	1.72	84.05	3250	High quality	0.204158
sponge	Ircinia ramosa	U_104283	VXOB00000000	Engelberts et al. 2020 ISME	IRC_PAM_SB0662_bin_22	d__Bacteria;p__Acidobacteriota;c__Thermoanaerobaculia;o__;f__;g__;s__	94.87	1.71	0	4414988	84	92662	231734	69	63985	534503	105880	510	59.4	1.96	83.84	2960	Medium quality	represented by alternative MAG
sponge	Ircinia ramosa	U_104284	VXOC00000000	Engelberts et al. 2020 ISME	IRC_PAM_SB0662_bin_23	d__Bacteria;p__Gemmatimonadota;c__Gemmatimonadetes;o__SG8-23;f__BD2-11;g__bin94;s__	96.15	3.3	0	4085407	384	15317	99235	370	11041	99235	15539	410	59.3	1.34	84.11	3099	High quality	represented by alternative MAG
sponge	Ircinia ramosa	U_104285	VXOD00000000	Engelberts et al. 2020 ISME	IRC_PAM_SB0662_bin_24	d__Bacteria;p__Bacteroidota;c__Rhodothermia;o__Rhodothermales;f__bin80;g__bin80;s__	96.05	0.85	0	3368162	138	35457	139617	129	26109	139617	36950	360	66	1.63	88.04	3025	Medium quality	0.0576957
sponge	Ircinia ramosa	U_104287	VXOF00000000	Engelberts et al. 2020 ISME	IRC_PAM_SB0662_bin_26	d__Bacteria;p__Nitrospirota;c__Nitrospiria;o__Nitrospirales;f__UBA8639;g__bin75;s__	95.45	3.86	20	2201017	119	27767	78911	113	19478	78911	27767	240	61.4	1.86	88.88	3065	Medium quality	0.568857
sponge	Ircinia ramosa	U_104288	VXOG00000000	Engelberts et al. 2020 ISME	IRC_PAM_SB0662_bin_27	d__Bacteria;p__Chloroflexota;c__Dehalococcoidia;o__UBA3495;f__UBA3495;g__Bin87;s__	95.71	0	0	3757853	143	50357	199817	115	32676	229753	58363	370	61.4	1.02	88.96	2796	High quality	2.05054
sponge	Ircinia ramosa	U_104289	VXOH00000000	Engelberts et al. 2020 ISME	IRC_PAM_SB0662_bin_28	d__Bacteria;p__Chloroflexota;c__Dehalococcoidia;o__UBA3495;f__UBA3495;g__Bin22;s__	95.87	0.99	0	3454850	237	21252	94201	190	18183	94201	30204	929	61.4	1.97	88.93	2902	Medium quality	represented by alternative MAG
sponge	Ircinia ramosa	U_104292	VXOK00000000	Engelberts et al. 2020 ISME	IRC_PAM_SB0662_bin_30	d__Bacteria;p__Actinobacteriota;c__Acidimicrobiia;o__Microtrichales;f__Bin134;g__Bin134;s__	94.87	1.28	0	3454628	60	95034	199230	42	82253	273939	131233	630	64.8	2.27	90.39	2003	High quality	represented by alternative MAG
sponge	Ircinia ramosa	U_104295	VXON00000000	Engelberts et al. 2020 ISME	IRC_PAM_SB0662_bin_33	d__Archaea;p__Crenarchaeota;c__Nitrososphaeria;o__Nitrososphaerales;f__Nitrosopumilaceae;g__Cenarchaeum;s__	96.6	0	0	1573815	227	9524	28289	209	7530	34024	9936	1350	64.6	8.46	89.96	2006	High quality	represented by alternative MAG
sponge	Ircinia ramosa	U_104296	VXOO00000000	Engelberts et al. 2020 ISME	IRC_PAM_SB0662_bin_34	d__Bacteria;p__Chloroflexota;c__Dehalococcoidia;o__SAR202;f__;g__;s__	94.72	0.99	0	3365619	175	32820	121053	145	23211	137892	40117	886	65.4	2.11	90.72	1811	Medium quality	represented by alternative MAG
sponge	Ircinia ramosa	U_104297	VXOP00000000	Engelberts et al. 2020 ISME	IRC_PAM_SB0662_bin_35	d__Bacteria;p__Poribacteria;c__WGA-4E;o__WGA-4E;f__WGA-3G;g__;s__	94.34	1.1	0	4780010	493	14314	64313	454	10528	64313	14992	1200	64.6	8.6	89.92	2047	High quality	represented by alternative MAG
sponge	Ircinia ramosa	U_104298	VXOQ00000000	Engelberts et al. 2020 ISME	IRC_PAM_SB0662_bin_36	d__Bacteria;p__Actinobacteriota;c__Acidimicrobiia;o__bin76;f__;g__;s__	94.44	1.28	0	3109057	135	38672	157103	112	27759	184714	50214	590	65	2.26	90.71	1939	High quality	1.85802
sponge	Ircinia ramosa	U_104299	VXOR00000000	Engelberts et al. 2020 ISME	IRC_PAM_SB0662_bin_37	d__Bacteria;p__Latescibacterota;c__UBA2968;o__UBA8231;f__GCA-002724215;g__GCA-2724215;s__	97.19	4.6	0	6540678	142	72162	188502	114	57374	242989	83283	864	65.2	1.16	90.82	1919	High quality	represented by alternative MAG
sponge	Ircinia ramosa	U_104301	VXOT00000000	Engelberts et al. 2020 ISME	IRC_PAM_SB0662_bin_39	d__Bacteria;p__Acidobacteriota;c__Acidobacteriae;o__Solibacterales;f__UBA6623;g__;s__	92.61	3.42	25	5153913	522	14933	62797	457	11277	62797	15986	920	65.2	2.41	90.02	1710	Medium quality	represented by alternative MAG
sponge	Ircinia ramosa	U_104305	VXOX00000000	Engelberts et al. 2020 ISME	IRC_PAM_SB0662_bin_42	d__Bacteria;p__Proteobacteria;c__Gammaproteobacteria;o__Pseudomonadales;f__HTCC2089;g__;s__	84.06	3.89	4	4123588	352	18913	102516	278	14833	102516	23621	5675	64.6	2.49	89.53	2113	High quality	represented by alternative MAG
sponge	Ircinia ramosa	U_104306	VXOY00000000	Engelberts et al. 2020 ISME	IRC_PAM_SB0662_bin_43	d__Bacteria;p__Patescibacteria;c__Paceibacteria;o__Spechtbacterales;f__2-12-FULL-38-22;g__;s__	67.13	0	0	755616	36	25073	76454	32	23613	76454	26730	220	67.4	1.16	87.98	3044	High quality	4.09112
sponge	Ircinia ramosa	U_104307	VXOZ00000000	Engelberts et al. 2020 ISME	IRC_PAM_SB0662_bin_44	d__Bacteria;p__Chloroflexota;c__UBA2235;o__;f__;g__;s__	74.08	0	0	2703468	583	5467	32382	489	5528	32382	6189	940	68.1	2.09	89.42	2106	Medium quality	represented by alternative MAG
sponge	Ircinia ramosa	U_104310	VXPC00000000	Engelberts et al. 2020 ISME	IRC_PAM_SB0662_bin_47	d__Bacteria;p__Patescibacteria;c__Saccharimonadia;o__Saccharimonadales;f__;g__;s__	57.48	0.93	0	992807	78	19653	73223	67	14818	74191	27693	200	65.8	1.98	87.22	3557	High quality	2.85159
sponge	Ircinia ramosa	U_104311	VXPD00000000	Engelberts et al. 2020 ISME	IRC_PAM_SB0662_bin_48	d__Bacteria;p__Chloroflexota;c__Anaerolineae;o__SBR1031;f__A4b;g__UBA6055;s__	54.17	0	0	2687144	661	4546	23234	571	4706	23234	4824	900	67.7	1.29	89.85	2816	High quality	5.28895
sponge	Ircinia ramosa	U_104312	VXPE00000000	Engelberts et al. 2020 ISME	IRC_PAM_SB0662_bin_49	d__Bacteria;p__Poribacteria;c__WGA-4E;o__WGA-4E;f__WGA-3G;g__WGA-3G;s__	95.44	4.4	0	5039918	163	46227	210660	141	35744	210660	55191	670	65.7	1.77	89.71	2184	Medium quality	1.7818
sponge	Ircinia ramosa	U_104324	VXPF00000000	Engelberts et al. 2020 ISME	IRC_PAM_SB0662_bin_5	d__Bacteria;p__Chloroflexota;c__Dehalococcoidia;o__UBA2991;f__UBA2991;g__;s__	94.72	0	0	2834994	169	23816	147530	160	17718	188484	25672	630	66.1	2.63	89.63	3160	Medium quality	0.318137
sponge	Ircinia ramosa	U_104315	VXPH00000000	Engelberts et al. 2020 ISME	IRC_PAM_SB0662_bin_51	d__Bacteria;p__Nitrospinota;c__UBA8248;o__UBA8248;f__UBA8248;g__bin107;s__	94.08	0.85	0	3572023	324	15733	77790	280	12757	77790	18220	710	67.4	0.92	88.91	3024	High quality	4.79568
sponge	Ircinia ramosa	U_104316	VXPI00000000	Engelberts et al. 2020 ISME	IRC_PAM_SB0662_bin_52	d__Bacteria;p__Proteobacteria;c__Gammaproteobacteria;o__UBA10353;f__LS-SOB;g__;s__	77.48	0.61	0	2419541	458	6443	21966	420	5760	21966	6865	984	66	2.63	87.19	2240	Medium quality	represented by alternative MAG
sponge	Ircinia ramosa	U_104317	VXPJ00000000	Engelberts et al. 2020 ISME	IRC_PAM_SB0662_bin_53	d__Bacteria;p__Proteobacteria;c__Gammaproteobacteria;o__;f__;g__;s__	85.41	1.38	12.5	1686855	182	14575	41328	156	10813	41328	17840	260	65.7	1.92	87.85	3508	Medium quality	4.8555
sponge	Ircinia ramosa	U_104319	VXPL00000000	Engelberts et al. 2020 ISME	IRC_PAM_SB0662_bin_55	d__Bacteria;p__Bdellovibrionota;c__Bdellovibrionia;o__;f__;g__;s__	58.58	0.89	0	976041	251	4210	10883	227	4299	12527	4452	510	66	1.91	87.7	4030	Medium quality	0.292633
sponge	Ircinia ramosa	U_104322	VXPO00000000	Engelberts et al. 2020 ISME	IRC_PAM_SB0662_bin_58	d__Bacteria;p__Proteobacteria;c__Gammaproteobacteria;o__Pseudomonadales;f__HTCC2089;g__;s__	85.03	2.36	0	4699554	221	33224	165904	181	25964	165904	42768	957	66.3	2.13	89.27	3194	High quality	0.184623
sponge	Ircinia ramosa	U_104323	VXPP00000000	Engelberts et al. 2020 ISME	IRC_PAM_SB0662_bin_59	d__Bacteria;p__Proteobacteria;c__Gammaproteobacteria;o__Pseudomonadales;f__HTCC2089;g__;s__	85.11	7.67	0	5252116	710	11388	43374	549	9566	63215	13334	2060	65.9	1.84	88.54	3193	Medium quality	represented by alternative MAG
sponge	Ircinia ramosa	U_104326	VXPR00000000	Engelberts et al. 2020 ISME	IRC_PAM_SB0662_bin_60	d__Bacteria;p__Proteobacteria;c__Gammaproteobacteria;o__Pseudomonadales;f__HTCC2089;g__;s__	73.05	3.12	5.88	3648989	725	6217	34785	603	6051	34785	6779	1310	65.9	1.74	88.69	3189	Medium quality	0.218181
sponge	Ircinia ramosa	U_104327	VXPS00000000	Engelberts et al. 2020 ISME	IRC_PAM_SB0662_bin_61	d__Bacteria;p__Chloroflexota;c__UBA2235;o__UBA11872;f__UBA11872;g__;s__	77.9	1.85	0	4095685	511	12091	50532	434	9437	50532	13435	1040	66.3	1.68	89.11	2809	Medium quality	represented by alternative MAG
sponge	Ircinia ramosa	U_104331	VXPW00000000	Engelberts et al. 2020 ISME	IRC_PAM_SB0662_bin_7	d__Bacteria;p__Proteobacteria;c__Alphaproteobacteria;o__UBA7887;f__;g__;s__	91.04	0.37	0	2732159	188	28042	96617	111	24614	169611	58958	6800	65.9	1.59	88.6	3149	High quality	0.464758
sponge	Ircinia ramosa	U_104332	VXPX00000000	Engelberts et al. 2020 ISME	IRC_PAM_SB0662_bin_8	d__Bacteria;p__Gemmatimonadota;c__Gemmatimonadetes;o__SG8-23;f__BD2-11;g__bin94;s__	95.6	5.49	0	4154248	379	15816	70231	345	12041	72179	17425	520	67.7	1.25	88.82	2867	High quality	0.362451
sponge	Ircinia ramosa	U_104333	VXPY00000000	Engelberts et al. 2020 ISME	IRC_PAM_SB0662_bin_9	d__Bacteria;p__Chloroflexota;c__Anaerolineae;o__Caldilineales;f__bin34;g__bin34;s__	93.64	0	0	4227823	151	43939	304551	122	34654	304551	52614	920	65.7	1.81	91.57	1931	Medium quality	represented by alternative MAG
sponge	Ircinia ramosa	U_104335	VXQB00000000	Engelberts et al. 2020 ISME	IRC_PAM_SB0663_bin_11	d__Bacteria;p__Chloroflexota;c__Dehalococcoidia;o__bin125;f__bin125;g__bin125;s__	80.36	1.98	0	2442554	714	4564	17350	434	5628	23772	6384	2980	65.7	2	90.64	1874	Medium quality	represented by alternative MAG
sponge	Ircinia ramosa	U_104338	VXQE00000000	Engelberts et al. 2020 ISME	IRC_PAM_SB0663_bin_14	d__Bacteria;p__Acidobacteriota;c__Luteitaleia;o__Luteitaleales;f__UBA8438;g__;s__	58.56	2.56	0	4685703	1677	3666	13342	945	4958	21466	5378	7590	65.8	1.94	93.58	1687	Medium quality	represented by alternative MAG
sponge	Ircinia ramosa	U_104343	VXQI00000000	Engelberts et al. 2020 ISME	IRC_PAM_SB0663_bin_5	d__Archaea;p__Crenarchaeota;c__Nitrososphaeria;o__Nitrososphaerales;f__Nitrosopumilaceae;g__Cenarchaeum;s__	97.57	0	0	1505883	194	11225	25073	162	9295	27957	12594	860	65.8	2.07	93.44	1770	Medium quality	represented by alternative MAG
sponge	Ircinia ramosa	U_104348	VXQO00000000	Engelberts et al. 2020 ISME	IRC_PAM_SB0664_bin_10	d__Bacteria;p__Gemmatimonadota;c__Gemmatimonadetes;o__SG8-23;f__BD2-11;g__bin94;s__	95.6	5.49	0	4507324	170	49493	148454	162	27822	204548	52062	260	65.5	2.91	92.93	2028	Medium quality	represented by alternative MAG
sponge	Ircinia ramosa	U_104349	VXQP00000000	Engelberts et al. 2020 ISME	IRC_PAM_SB0664_bin_11	d__Bacteria;p__Chloroflexota;c__Dehalococcoidia;o__UBA2963;f__UBA2963;g__Bin16;s__	96.7	0.99	0	3013978	138	42160	170345	106	28433	170345	47841	770	65.7	2.08	93.06	2249	High quality	10.4051
sponge	Ircinia ramosa	U_104350	VXQQ00000000	Engelberts et al. 2020 ISME	IRC_PAM_SB0664_bin_12	d__Bacteria;p__Proteobacteria;c__Gammaproteobacteria;o__Pseudomonadales;f__HTCC2089;g__;s__	87.55	3.73	0	4665308	515	13550	68412	378	12342	68412	17597	1730	62.9	2.21	92.88	1584	Medium quality	represented by alternative MAG
sponge	Ircinia ramosa	U_104352	VXQS00000000	Engelberts et al. 2020 ISME	IRC_PAM_SB0664_bin_14	d__Bacteria;p__Actinobacteriota;c__Acidimicrobiia;o__Microtrichales;f__Bin134;g__Bin134;s__	94.87	1.28	0	3603612	68	88793	330719	45	80080	378754	127835	860	63.3	1.92	93.34	1423	Medium quality	represented by alternative MAG
sponge	Ircinia ramosa	U_104353	VXQT00000000	Engelberts et al. 2020 ISME	IRC_PAM_SB0664_bin_15	d__Bacteria;p__Chloroflexota;c__Dehalococcoidia;o__bin125;f__bin125;g__bin125;s__	93.73	0.99	0	2865081	50	114220	520183	38	75396	664437	160585	570	61.8	3.05	88.52	2263	High quality	represented by alternative MAG
sponge	Ircinia ramosa	U_104354	VXQU00000000	Engelberts et al. 2020 ISME	IRC_PAM_SB0664_bin_16	d__Bacteria;p__Chloroflexota;c__Anaerolineae;o__SBR1031;f__A4b;g__UBA6055;s__	91.82	1.01	0	3423908	251	22074	67455	236	14508	67455	22937	600	62.3	3.34	88.18	2157	High quality	represented by alternative MAG
sponge	Ircinia ramosa	U_104369	VXQY00000000	Engelberts et al. 2020 ISME	IRC_PAM_SB0664_bin_2	d__Bacteria;p__Proteobacteria;c__Gammaproteobacteria;o__Pseudomonadales;f__Pseudohongiellaceae;g__UBA9145;s__	90.12	0	0	3400084	120	52986	136376	107	31776	185137	58390	400	61.6	2.09	88.02	2364	High quality	11.0815
sponge	Ircinia ramosa	U_104360	VXRA00000000	Engelberts et al. 2020 ISME	IRC_PAM_SB0664_bin_21	d__Bacteria;p__Actinobacteriota;c__Acidimicrobiia;o__bin76;f__bin76;g__bin76;s__	89.74	1.28	0	2367526	202	17756	63593	169	14009	63593	20658	2490	62.1	2.44	88.2	2236	High quality	represented by alternative MAG
sponge	Ircinia ramosa	U_104361	VXRB00000000	Engelberts et al. 2020 ISME	IRC_PAM_SB0664_bin_22	d__Bacteria;p__Chloroflexota;c__Anaerolineae;o__Caldilineales;f__bin34;g__bin34;s__	95.45	0	0	4121384	181	36946	132624	132	31222	190396	50187	709	62	3.06	87.71	2041	Medium quality	represented by alternative MAG
sponge	Ircinia ramosa	U_104363	VXRD00000000	Engelberts et al. 2020 ISME	IRC_PAM_SB0664_bin_24	d__Bacteria;p__Latescibacterota;c__UBA2968;o__UBA2968;f__UBA2968;g__;s__	96.7	0.3	0	5750891	189	47192	143227	172	33435	154994	50219	1160	61.9	2.5	85.99	2288	High quality	represented by alternative MAG
sponge	Ircinia ramosa	U_104364	VXRE00000000	Engelberts et al. 2020 ISME	IRC_PAM_SB0664_bin_25	d__Bacteria;p__Actinobacteriota;c__Acidimicrobiia;o__bin76;f__;g__;s__	95.3	1.28	0	2889618	214	20787	78653	171	16898	82243	27809	790	62	2.85	87.34	2176	Medium quality	represented by alternative MAG
sponge	Ircinia ramosa	U_104366	VXRG00000000	Engelberts et al. 2020 ISME	IRC_PAM_SB0664_bin_27	d__Bacteria;p__Chloroflexota;c__Anaerolineae;o__Caldilineales;f__Caldilineaceae;g__bin5;s__	96.36	0	0	5353670	215	45467	98266	188	28476	127299	48595	630	62.3	2.8	87.82	1969	Medium quality	represented by alternative MAG
sponge	Ircinia ramosa	U_104367	VXRH00000000	Engelberts et al. 2020 ISME	IRC_PAM_SB0664_bin_28	d__Bacteria;p__Poribacteria;c__WGA-4E;o__WGA-4E;f__WGA-3G;g__WGA-3G;s__	95.44	3.3	0	5584994	551	13406	45280	507	11015	45280	14204	1676	62.4	2.95	87.93	1698	Medium quality	represented by alternative MAG
sponge	Ircinia ramosa	U_104368	VXRI00000000	Engelberts et al. 2020 ISME	IRC_PAM_SB0664_bin_29	d__Bacteria;p__Chloroflexota;c__Dehalococcoidia;o__SAR202;f__UBA11138;g__Bin90;s__	80.53	0	0	2424436	466	6075	22747	421	5758	23124	6375	540	61.7	2.89	85.9	2357	High quality	represented by alternative MAG
sponge	Ircinia ramosa	U_104380	VXRJ00000000	Engelberts et al. 2020 ISME	IRC_PAM_SB0664_bin_3	d__Bacteria;p__Acidobacteriota;c__Luteitaleia;o__Luteitaleales;f__UBA8438;g__;s__	97.01	2.56	0	4292814	48	206137	455249	38	112968	885768	272868	280	61.4	1.98	85.43	2468	High quality	0.884577
sponge	Ircinia ramosa	U_104370	VXRK00000000	Engelberts et al. 2020 ISME	IRC_PAM_SB0664_bin_30	d__Bacteria;p__Chloroflexota;c__UBA2235;o__UBA11872;f__;g__;s__	77.01	0.33	0	1764984	383	5616	19139	290	6086	20407	6902	930	61.6	2.54	91.86	1612	Medium quality	represented by alternative MAG
sponge	Ircinia ramosa	U_104371	VXRL00000000	Engelberts et al. 2020 ISME	IRC_PAM_SB0664_bin_31	d__Bacteria;p__Acidobacteriota;c__Acidobacteriae;o__Solibacterales;f__UBA6623;g__;s__	95.94	3.42	0	5841024	138	84293	310984	99	59000	310984	117997	570	59.2	4.87	87.62	2355	Medium quality	N/A
sponge	Ircinia ramosa	U_104373	VXRN00000000	Engelberts et al. 2020 ISME	IRC_PAM_SB0664_bin_33	d__Bacteria;p__Chloroflexota;c__Dehalococcoidia;o__SAR202;f__UBA11138;g__;s__	94.72	0.99	0	3550737	90	59068	344128	75	47343	388719	74956	960	60.9	2.2	87.65	2356	High quality	N/A
sponge	Ircinia ramosa	U_104375	VXRP00000000	Engelberts et al. 2020 ISME	IRC_PAM_SB0664_bin_35	d__Archaea;p__Crenarchaeota;c__Nitrososphaeria;o__Nitrososphaerales;f__Nitrosopumilaceae;g__Cenarchaeum;s__	74.21	0	0	907607	211	4506	13570	203	4470	13570	4619	170	58.7	3.76	83.35	2677	Medium quality	N/A
sponge	Ircinia ramosa	U_104386	VXRU00000000	Engelberts et al. 2020 ISME	IRC_PAM_SB0664_bin_4	d__Bacteria;p__Actinobacteriota;c__Acidimicrobiia;o__Microtrichales;f__UBA11606;g__;s__	91.45	1.28	0	3909636	85	78290	270154	57	68590	270154	108247	730	58.7	2.54	92.48	2466	Medium quality	0.835269
sponge	Ircinia ramosa	U_104381	VXRV00000000	Engelberts et al. 2020 ISME	IRC_PAM_SB0664_bin_40	d__Bacteria;p__Acidobacteriota;c__Luteitaleia;o__Luteitaleales;f__UBA8438;g__;s__	71.32	2.56	0	3240655	944	4135	30421	685	4730	30421	4957	2680	62.5	2.34	92.42	1789	Medium quality	represented by alternative MAG
sponge	Ircinia ramosa	U_104382	VXRW00000000	Engelberts et al. 2020 ISME	IRC_PAM_SB0664_bin_41	d__Bacteria;p__Proteobacteria;c__Gammaproteobacteria;o__TsSOB;f__;g__;s__	56.25	0.57	0	991040	258	4156	11607	241	4112	11607	4340	710	52.4	3.81	87.72	3204	Medium quality	represented by alternative MAG
sponge	Ircinia ramosa	U_104383	VXRX00000000	Engelberts et al. 2020 ISME	IRC_PAM_SB0664_bin_42	d__Bacteria;p__Poribacteria;c__WGA-4E;o__WGA-4E;f__WGA-3G;g__WGA-3G;s__	58.46	1.08	0	3473345	784	4781	23418	726	4784	23418	4921	788	62.4	2.33	91.92	2116	Medium quality	0.264826
sponge	Ircinia ramosa	U_104387	VXSA00000000	Engelberts et al. 2020 ISME	IRC_PAM_SB0664_bin_5	d__Bacteria;p__Proteobacteria;c__Alphaproteobacteria;o__bin65;f__bin65;g__bin65;s__	99.13	0.43	0	4717095	143	62283	227177	125	37736	227177	72072	270	61.5	2.67	92.69	1875	Medium quality	1.67859
sponge	Ircinia ramosa	U_104388	VXSB00000000	Engelberts et al. 2020 ISME	IRC_PAM_SB0664_bin_6	d__Bacteria;p__Chloroflexota;c__Dehalococcoidia;o__UBA1151;f__bin127;g__bin127;s__	95.21	0.99	0	2635461	70	59655	164021	66	39931	164021	66728	220	61	3.35	92.33	2184	Medium quality	represented by alternative MAG
sponge	Ircinia ramosa	U_104389	VXSC00000000	Engelberts et al. 2020 ISME	IRC_PAM_SB0664_bin_7	d__Bacteria;p__Bacteroidota;c__Rhodothermia;o__Rhodothermales;f__bin80;g__bin80;s__	96.05	0.56	0	3004149	53	131581	274114	48	62586	331847	156314	140	62.6	2.22	92.57	1811	Medium quality	0.699122
sponge	Ircinia ramosa	U_104391	VXSE00000000	Engelberts et al. 2020 ISME	IRC_PAM_SB0664_bin_9	d__Bacteria;p__Actinobacteriota;c__Acidimicrobiia;o__Microtrichales;f__TK06;g__;s__	97.44	3.85	20	3525781	116	88213	494071	87	40526	575459	106525	920	53	3.46	89.56	2497	Medium quality	0.182254
sponge	Ircinia ramosa	U_104402	VXSF00000000	Engelberts et al. 2020 ISME	IRC_PAM_SB0665_bin_1	d__Bacteria;p__Chloroflexota;c__UBA2235;o__UBA11872;f__;g__;s__	93.21	0	0	2311918	44	221812	405659	38	60839	405659	275861	60	60.1	4.11	91.73	2277	Medium quality	represented by alternative MAG
sponge	Ircinia ramosa	U_104392	VXSG00000000	Engelberts et al. 2020 ISME	IRC_PAM_SB0665_bin_10	d__Bacteria;p__Proteobacteria;c__Alphaproteobacteria;o__Rhodobacterales;f__Rhodobacteraceae;g__Boseongicola;s__	94.16	1.98	10	4798360	137	60101	188837	124	38696	188837	69183	310	61	2.63	92.8	2128	Medium quality	represented by alternative MAG
sponge	Ircinia ramosa	U_104393	VXSH00000000	Engelberts et al. 2020 ISME	IRC_PAM_SB0665_bin_11	d__Bacteria;p__Chloroflexota;c__Dehalococcoidia;o__bin125;f__bin125;g__bin125;s__	93.73	0.99	0	2665215	59	119617	296302	55	48458	427823	135918	130	60.7	2.59	91.17	2307	Medium quality	represented by alternative MAG
sponge	Ircinia ramosa	U_104394	VXSI00000000	Engelberts et al. 2020 ISME	IRC_PAM_SB0665_bin_12	d__Bacteria;p__Chloroflexota;c__Anaerolineae;o__SBR1031;f__A4b;g__UBA6055;s__	90	0.91	0	3403539	307	15665	48748	253	13452	61377	17354	630	60.4	2.56	90.9	2044	Medium quality	0.486437
sponge	Ircinia ramosa	U_104395	VXSJ00000000	Engelberts et al. 2020 ISME	IRC_PAM_SB0665_bin_13	d__Bacteria;p__Acidobacteriota;c__bin61;o__bin61;f__bin61;g__bin61;s__	93.59	1.71	0	3392514	167	33758	138420	142	23890	138420	40635	1420	60.4	1.97	92.4	2024	Medium quality	5.01869
sponge	Ircinia ramosa	U_104396	VXSK00000000	Engelberts et al. 2020 ISME	IRC_PAM_SB0665_bin_14	d__Bacteria;p__Proteobacteria;c__Gammaproteobacteria;o__UBA11654;f__UBA11654;g__;s__	78.59	3.02	0	2923546	36	189509	573971	31	94307	573971	242831	410	61.1	2.75	92.72	1909	Medium quality	represented by alternative MAG
sponge	Ircinia ramosa	U_104398	VXSM00000000	Engelberts et al. 2020 ISME	IRC_PAM_SB0665_bin_16	d__Bacteria;p__Gemmatimonadota;c__Gemmatimonadetes;o__SG8-23;f__;g__;s__	93.41	3.3	0	3454048	169	33208	81553	159	21723	81553	35410	370	60	3.4	91.19	3273	Medium quality	0.658036
sponge	Ircinia ramosa	U_104399	VXSN00000000	Engelberts et al. 2020 ISME	IRC_PAM_SB0665_bin_17	d__Bacteria;p__Actinobacteriota;c__Acidimicrobiia;o__bin76;f__;g__;s__	88.03	1.28	0	2115929	295	9121	25122	253	8363	32142	10124	1128	60.7	2.83	91.14	2490	Medium quality	represented by alternative MAG
sponge	Ircinia ramosa	U_104401	VXSP00000000	Engelberts et al. 2020 ISME	IRC_PAM_SB0665_bin_19	d__Bacteria;p__Acidobacteriota;c__Thermoanaerobaculia;o__;f__;g__;s__	94.87	1.71	0	4556516	66	144954	317239	47	96947	607317	151187	1270	60.4	2.08	92.08	2105	Medium quality	represented by alternative MAG
sponge	Ircinia ramosa	U_104413	VXSQ00000000	Engelberts et al. 2020 ISME	IRC_PAM_SB0665_bin_2	d__Bacteria;p__Dadabacteria;c__UBA1144;o__UBA2774;f__;g__;s__	96.59	1.68	0	1633303	27	186370	293750	24	68054	298409	186370	300	60	3.39	90.89	2502	Medium quality	represented by alternative MAG
sponge	Ircinia ramosa	U_104403	VXSR00000000	Engelberts et al. 2020 ISME	IRC_PAM_SB0665_bin_20	d__Bacteria;p__Latescibacterota;c__UBA2968;o__UBA2968;f__UBA2968;g__;s__	96.7	0.3	0	5448157	230	38975	132213	178	30607	132213	52617	2813	62.7	2.28	92.29	2128	High quality	represented by alternative MAG
sponge	Ircinia ramosa	U_104407	VXSV00000000	Engelberts et al. 2020 ISME	IRC_PAM_SB0665_bin_24	d__Bacteria;p__Actinobacteriota;c__Acidimicrobiia;o__bin76;f__bin76;g__bin76;s__	94.02	1.28	0	2343858	194	19055	75502	156	15024	75502	21508	3153	62.7	2.13	92.6	1416	Medium quality	represented by alternative MAG
sponge	Ircinia ramosa	U_104408	VXSW00000000	Engelberts et al. 2020 ISME	IRC_PAM_SB0665_bin_25	d__Bacteria;p__Chloroflexota;c__Anaerolineae;o__Caldilineales;f__Caldilineaceae;g__bin5;s__	93.36	0.18	0	5028590	479	15177	75923	387	12993	75923	19001	1010	62.6	2.8	92.3	2108	Medium quality	represented by alternative MAG
sponge	Ircinia ramosa	U_104410	VXSY00000000	Engelberts et al. 2020 ISME	IRC_PAM_SB0665_bin_27	d__Bacteria;p__Proteobacteria;c__Gammaproteobacteria;o__Pseudomonadales;f__HTCC2089;g__;s__	88.38	3.7	0	4658846	348	19856	77693	303	15375	150094	22664	720	62.7	2.49	91.46	2183	High quality	21.0703
sponge	Ircinia ramosa	U_104411	VXSZ00000000	Engelberts et al. 2020 ISME	IRC_PAM_SB0665_bin_28	d__Bacteria;p__Cyanobacteriota;c__Cyanobacteriia;o__Synechococcales_A;f__Cyanobiaceae;g__Synechococcus_B;s__	80.8	2.19	10	1746540	355	5494	19229	324	5390	19229	5690	490	62.7	2.48	91.45	2196	High quality	represented by alternative MAG
sponge	Ircinia ramosa	U_104415	VXTD00000000	Engelberts et al. 2020 ISME	IRC_PAM_SB0665_bin_31	d__Bacteria;p__Latescibacterota;c__UBA2968;o__UBA8231;f__GCA-002724215;g__GCA-2724215;s__	76.01	1.2	0	5020899	1119	5615	18315	879	5712	31654	6414	2670	62.8	2.35	91.59	2057	High quality	represented by alternative MAG
sponge	Ircinia ramosa	U_104416	VXTE00000000	Engelberts et al. 2020 ISME	IRC_PAM_SB0665_bin_32	d__Bacteria;p__Chloroflexota;c__Dehalococcoidia;o__UBA2991;f__UBA2991;g__;s__	56.71	0	0	1577128	326	5557	22661	300	5257	39701	5821	350	41	1.22	92.01	2067	High quality	1.11815
sponge	Ircinia ramosa	U_104419	VXTH00000000	Engelberts et al. 2020 ISME	IRC_PAM_SB0665_bin_35	d__Bacteria;p__Chloroflexota;c__Dehalococcoidia;o__bin125;f__bin125;g__bin125;s__	69.88	1.98	0	2432900	512	6103	27826	371	6557	27826	7979	1410	54.9	2.68	94.55	1481	High quality	5.33293
sponge	Ircinia ramosa	U_104420	VXTI00000000	Engelberts et al. 2020 ISME	IRC_PAM_SB0665_bin_36	d__Bacteria;p__Chloroflexota;c__Dehalococcoidia;o__UBA2963;f__UBA2963;g__Bin16;s__	64.43	0	0	1583874	550	3720	16869	347	4564	21156	4770	2030	56.5	2.37	94.59	1272	High quality	represented by alternative MAG
sponge	Ircinia ramosa	U_104421	VXTJ00000000	Engelberts et al. 2020 ISME	IRC_PAM_SB0665_bin_37	d__Bacteria;p__Chloroflexota;c__Dehalococcoidia;o__UBA2991;f__UBA2991;g__;s__	61.51	0.4	0	1777923	345	5913	45136	323	5504	45136	6339	400	55.5	3.03	93.9	1350	High quality	represented by alternative MAG
sponge	Ircinia ramosa	U_104422	VXTK00000000	Engelberts et al. 2020 ISME	IRC_PAM_SB0665_bin_38	d__Bacteria;p__Chloroflexota;c__Dehalococcoidia;o__UBA2979;f__;g__;s__	75.33	0	0	1937322	459	5523	26708	303	6393	26708	7441	1650	51.1	2.54	90.09	1249	Medium quality	represented by alternative MAG
sponge	Ircinia ramosa	U_104424	VXTL00000000	Engelberts et al. 2020 ISME	IRC_PAM_SB0665_bin_4	d__Bacteria;p__Actinobacteriota;c__Acidimicrobiia;o__Microtrichales;f__UBA11606;g__;s__	89.74	1.28	0	3494407	49	176887	344000	32	109200	407126	240057	350	51.4	2.34	92.01	938	Medium quality	represented by alternative MAG
sponge	Ircinia ramosa	U_104425	VXTM00000000	Engelberts et al. 2020 ISME	IRC_PAM_SB0665_bin_5	d__Bacteria;p__Actinobacteriota;c__Acidimicrobiia;o__Microtrichales;f__UBA11606;g__;s__	91.45	1.28	0	3905472	73	104959	241829	52	75105	442088	125521	480	50.8	3.27	89.62	1324	Medium quality	represented by alternative MAG
sponge	Ircinia ramosa	U_104428	VXTP00000000	Engelberts et al. 2020 ISME	IRC_PAM_SB0665_bin_8	d__Bacteria;p__Latescibacterota;c__;o__;f__;g__;s__	97.74	0	0	3796658	58	171318	606908	47	80779	606908	228752	830	50.4	2.52	90.13	1791	High quality	5.26337
sponge	Ircinia ramosa	U_104429	VXTQ00000000	Engelberts et al. 2020 ISME	IRC_PAM_SB0665_bin_9	d__Bacteria;p__Acidobacteriota;c__Luteitaleia;o__Luteitaleales;f__UBA8438;g__;s__	96.15	2.74	0	4205546	88	111924	210812	79	53234	232990	112897	418	47.1	2.23	89.18	1618	Medium quality	0.355463
sponge	Ircinia ramosa	U_104440	VXTR00000000	Engelberts et al. 2020 ISME	IRC_PAM_SB0666_bin_1	d__Bacteria;p__Chloroflexota;c__Dehalococcoidia;o__UBA3495;f__UBA3495;g__Bin87;s__	96.59	0	0	3250911	95	64363	288177	89	36527	288177	64798	420	47.4	2.2	89.26	1641	Medium quality	represented by alternative MAG
sponge	Ircinia ramosa	U_104430	VXTS00000000	Engelberts et al. 2020 ISME	IRC_PAM_SB0666_bin_10	d__Bacteria;p__Actinobacteriota;c__Acidimicrobiia;o__Microtrichales;f__Bin134;g__Bin134;s__	94.87	1.28	0	3390418	109	51382	215689	91	37257	215689	58174	953	51	2.19	90.71	1452	Medium quality	represented by alternative MAG
sponge	Ircinia ramosa	U_104431	VXTT00000000	Engelberts et al. 2020 ISME	IRC_PAM_SB0666_bin_11	d__Bacteria;p__Chloroflexota;c__Dehalococcoidia;o__UBA2991;f__UBA2991;g__;s__	92.05	0	0	2641121	295	12444	79058	281	9399	79058	12570	500	51	2.44	90.15	1394	Medium quality	represented by alternative MAG
sponge	Ircinia ramosa	U_104433	VXTV00000000	Engelberts et al. 2020 ISME	IRC_PAM_SB0666_bin_13	d__Bacteria;p__Proteobacteria;c__Alphaproteobacteria;o__Rhodobacterales;f__Rhodobacteraceae;g__bin36;s__	88	0	0	2655481	193	22399	99634	165	16093	119775	26689	1990	50.7	2.44	90.12	1790	High quality	represented by alternative MAG
sponge	Ircinia ramosa	U_104435	VXTX00000000	Engelberts et al. 2020 ISME	IRC_PAM_SB0666_bin_15	d__Archaea;p__Crenarchaeota;c__Nitrososphaeria;o__Nitrososphaerales;f__Nitrosopumilaceae;g__Cenarchaeum;s__	93.69	0	0	1453748	215	8763	25617	200	7268	25881	9416	780	50.4	2.42	90.89	1673	High quality	1.34224
sponge	Ircinia ramosa	U_104437	VXTZ00000000	Engelberts et al. 2020 ISME	IRC_PAM_SB0666_bin_17	d__Bacteria;p__Dadabacteria;c__UBA1144;o__UBA2774;f__;g__;s__	96.59	0.84	0	1685718	44	66865	178832	35	48163	190323	110879	180	50.5	2.24	90.88	1563	High quality	1.44573
sponge	Ircinia ramosa	U_104438	VXUA00000000	Engelberts et al. 2020 ISME	IRC_PAM_SB0666_bin_18	d__Bacteria;p__Proteobacteria;c__Gammaproteobacteria;o__Pseudomonadales;f__HTCC2089;g__bin55;s__	77.8	1.36	16.67	2769896	99	62412	186219	86	32208	186219	63941	220	51	4.77	91.36	1516	High quality	represented by alternative MAG
sponge	Ircinia ramosa	U_104441	VXUD00000000	Engelberts et al. 2020 ISME	IRC_PAM_SB0666_bin_20	d__Bacteria;p__Actinobacteriota;c__Acidimicrobiia;o__bin76;f__;g__;s__	78.72	0.43	0	2639018	495	6895	24687	362	7290	30887	9143	1510	50.5	1.68	90.72	1598	High quality	represented by alternative MAG
sponge	Ircinia ramosa	U_104442	VXUE00000000	Engelberts et al. 2020 ISME	IRC_PAM_SB0666_bin_21	d__Bacteria;p__Chloroflexota;c__Anaerolineae;o__Caldilineales;f__bin34;g__bin34;s__	92.46	0.91	0	3920969	486	11502	43512	318	12330	62680	17255	1680	50.7	2.09	91.46	1473	High quality	represented by alternative MAG
sponge	Ircinia ramosa	U_104443	VXUF00000000	Engelberts et al. 2020 ISME	IRC_PAM_SB0666_bin_22	d__Bacteria;p__Acidobacteriota;c__Thermoanaerobaculia;o__;f__;g__;s__	93.73	1.71	0	4322414	274	25125	102284	164	26356	191369	48732	1370	50.6	1.95	90.67	1677	High quality	2.08691
sponge	Ircinia ramosa	U_104445	VXUH00000000	Engelberts et al. 2020 ISME	IRC_PAM_SB0666_bin_24	d__Bacteria;p__Acidobacteriota;c__Acidobacteriae;o__;f__;g__;s__	77.48	0	0	3680688	815	5892	24506	584	6302	24506	7162	2415	50.6	1.91	90.73	1687	High quality	represented by alternative MAG
sponge	Ircinia ramosa	U_104447	VXUJ00000000	Engelberts et al. 2020 ISME	IRC_PAM_SB0666_bin_26	d__Bacteria;p__Actinobacteriota;c__Acidimicrobiia;o__Microtrichales;f__UBA11606;g__;s__	75.64	1.28	0	2936485	336	12480	62503	312	9411	62503	13276	960	50.8	1.97	91.25	1565	High quality	represented by alternative MAG
sponge	Ircinia ramosa	U_104448	VXUK00000000	Engelberts et al. 2020 ISME	IRC_PAM_SB0666_bin_27	d__Bacteria;p__Nitrospirota;c__Nitrospiria;o__Nitrospirales;f__UBA8639;g__bin75;s__	80.65	1.14	0	2000360	373	7280	31659	267	7491	31659	9401	1060	50.8	2.56	90.97	1693	Medium quality	represented by alternative MAG
sponge	Ircinia ramosa	U_104449	VXUL00000000	Engelberts et al. 2020 ISME	IRC_PAM_SB0666_bin_28	d__Bacteria;p__Chloroflexota;c__Dehalococcoidia;o__UBA2979;f__;g__;s__	84.82	2.9	0	2632407	389	9190	36965	277	9503	44537	12747	1300	51.6	9.41	90.47	1679	High quality	represented by alternative MAG
sponge	Ircinia ramosa	U_104452	VXUO00000000	Engelberts et al. 2020 ISME	IRC_PAM_SB0666_bin_30	d__Bacteria;p__Proteobacteria;c__Gammaproteobacteria;o__Pseudomonadales;f__HTCC2089;g__;s__	58.04	2.53	0	3934314	1258	3980	22669	819	4803	25524	4969	4480	62.3	2.26	84.08	2984	High quality	0.543317
sponge	Ircinia ramosa	U_104454	VXUQ00000000	Engelberts et al. 2020 ISME	IRC_PAM_SB0666_bin_32	d__Bacteria;p__Latescibacterota;c__UBA2968;o__UBA8231;f__GCA-002724215;g__GCA-2724215;s__	53.24	2.3	0	3922185	1231	3985	12663	847	4630	13014	4859	4110	62.7	2.49	84.39	2907	High quality	represented by alternative MAG
sponge	Ircinia ramosa	U_104456	VXUS00000000	Engelberts et al. 2020 ISME	IRC_PAM_SB0666_bin_34	d__Bacteria;p__Gemmatimonadota;c__Gemmatimonadetes;o__SG8-23;f__BD2-11;g__bin94;s__	89.56	2.2	0	3654906	538	8870	35667	508	7194	35667	9628	390	62.8	2.64	84.62	2943	Medium quality	represented by alternative MAG
sponge	Ircinia ramosa	U_104459	VXUV00000000	Engelberts et al. 2020 ISME	IRC_PAM_SB0666_bin_37	d__Bacteria;p__Chloroflexota;c__Dehalococcoidia;o__SAR202;f__UBA11138;g__;s__	53.85	0	0	1874059	603	3881	13538	426	4399	14245	4571	1770	59.5	1.72	84.56	2338	Medium quality	0.0969945
sponge	Ircinia ramosa	U_104461	VXUW00000000	Engelberts et al. 2020 ISME	IRC_PAM_SB0666_bin_4	d__Bacteria;p__Actinobacteriota;c__Acidimicrobiia;o__bin76;f__;g__;s__	84.19	1.28	0	2113250	277	9906	30877	246	8590	32220	11165	1390	63.9	2.63	84.48	4038	Medium quality	0.25814
sponge	Ircinia ramosa	U_104463	VXUY00000000	Engelberts et al. 2020 ISME	IRC_PAM_SB0666_bin_6	d__Bacteria;p__Chloroflexota;c__Dehalococcoidia;o__bin125;f__bin125;g__bin125;s__	90.76	0.99	0	3079541	72	64147	168191	60	51325	168191	78702	840	56.5	1.9	88.9	6296	Medium quality	N/A
sponge	Ircinia ramosa	U_104466	VXVB00000000	Engelberts et al. 2020 ISME	IRC_PAM_SB0666_bin_9	d__Bacteria;p__Actinobacteriota;c__Acidimicrobiia;o__bin76;f__bin76;g__bin76;s__	92.31	1.36	0	2257996	212	14815	48839	180	12544	75914	17590	2750	55.8	3.11	81.26	9618	Medium quality	N/A
sponge	Ircinia ramosa	U_104477	VXVC00000000	Engelberts et al. 2020 ISME	IRC_PAM_SB0667_bin_1	d__Bacteria;p__Acidobacteriota;c__Thermoanaerobaculia;o__;f__;g__;s__	94.87	1.71	0	4317546	25	328056	1427113	15	287836	1427113	647589	550	56.3	2.01	87.98	8239	Medium quality	N/A
sponge	Ircinia ramosa	U_104469	VXVF00000000	Engelberts et al. 2020 ISME	IRC_PAM_SB0667_bin_12	d__Bacteria;p__Proteobacteria;c__Gammaproteobacteria;o__Pseudomonadales;f__HTCC2089;g__;s__	68.45	2.9	20	2678873	681	4850	14488	510	5252	20383	5767	4230	55.6	4.16	78.57	11730	Medium quality	N/A
sponge	Ircinia ramosa	U_104470	VXVG00000000	Engelberts et al. 2020 ISME	IRC_PAM_SB0667_bin_13	d__Archaea;p__Crenarchaeota;c__Nitrososphaeria;o__Nitrososphaerales;f__Nitrosopumilaceae;g__Cenarchaeum;s__	91.26	0	0	1392421	234	7447	17655	214	6506	20664	7940	740	43.1	2.56	87.11	4174	High quality	N/A
sponge	Ircinia ramosa	U_104471	VXVH00000000	Engelberts et al. 2020 ISME	IRC_PAM_SB0667_bin_14	d__Bacteria;p__Proteobacteria;c__Alphaproteobacteria;o__bin65;f__bin65;g__bin65;s__	98.26	0.43	0	4066446	224	33065	94283	198	20537	113385	35635	260	69.1	1.72	92.79	3380	High quality	0.848427
sponge	Ircinia ramosa	U_104486	VXVN00000000	Engelberts et al. 2020 ISME	IRC_PAM_SB0667_bin_2	d__Bacteria;p__Actinobacteriota;c__Acidimicrobiia;o__Microtrichales;f__TK06;g__;s__	97.44	2.14	0	3623069	102	57237	158469	80	45288	158469	66420	1210	69	1.33	93.63	2797	High quality	1.63129
sponge	Ircinia ramosa	U_104483	VXVT00000000	Engelberts et al. 2020 ISME	IRC_PAM_SB0667_bin_25	d__Bacteria;p__Gemmatimonadota;c__Gemmatimonadetes;o__SG8-23;f__;g__;s__	55.96	0	0	1987592	678	3475	8876	494	4023	11546	4061	3133	68.8	1.42	93.14	3040	High quality	represented by alternative MAG
sponge	Ircinia ramosa	U_104487	VXVW00000000	Engelberts et al. 2020 ISME	IRC_PAM_SB0667_bin_3	d__Bacteria;p__Bacteroidota;c__Rhodothermia;o__Rhodothermales;f__bin80;g__bin80;s__	96.05	0.56	0	3403306	147	33904	91314	137	24841	107134	34980	694	68.9	2.84	91.92	2142	Medium quality	represented by alternative MAG
sponge	Ircinia ramosa	U_104493	VXWC00000000	Engelberts et al. 2020 ISME	IRC_PAM_SB0667_bin_9	d__Bacteria;p__Nitrospirota;c__Nitrospiria;o__Nitrospirales;f__UBA8639;g__bin75;s__	93.64	1.19	0	2248817	357	8518	34180	293	7675	60675	9555	640	69.4	1.44	93.58	3069	High quality	2.20145
sponge	Ircinia ramosa	U_104504	VXWD00000000	Engelberts et al. 2020 ISME	IRC_PAM_SB0668_bin_1	d__Bacteria;p__Bacteroidota;c__Rhodothermia;o__Rhodothermales;f__;g__;s__	95.2	1.13	0	2786366	85	74236	215117	73	38169	215117	76634	660	69	1.74	92.89	2949	Medium quality	represented by alternative MAG
sponge	Ircinia ramosa	U_104495	VXWF00000000	Engelberts et al. 2020 ISME	IRC_PAM_SB0668_bin_11	d__Bacteria;p__Proteobacteria;c__Gammaproteobacteria;o__Pseudomonadales;f__Pseudohongiellaceae;g__UBA9145;s__	90.86	0	0	3379697	117	54944	180061	108	31293	180061	55223	270	68.8	5.18	92.7	3136	High quality	1.59092
sponge	Ircinia ramosa	U_104496	VXWG00000000	Engelberts et al. 2020 ISME	IRC_PAM_SB0668_bin_12	d__Bacteria;p__Gemmatimonadota;c__Gemmatimonadetes;o__SG8-23;f__;g__;s__	95.6	3.3	0	3599184	122	50997	158930	114	31571	158930	55937	260	69.3	1.33	93.51	3079	High quality	4.2082
sponge	Ircinia ramosa	U_104497	VXWH00000000	Engelberts et al. 2020 ISME	IRC_PAM_SB0668_bin_13	d__Bacteria;p__Cyanobacteriota;c__Cyanobacteriia;o__Synechococcales_A;f__Cyanobiaceae;g__Synechococcus_B;s__	94.93	0	0	2161298	211	13112	54982	201	10752	54982	14241	280	69.3	1.48	93.52	3158	High quality	1.4829
sponge	Ircinia ramosa	U_104498	VXWI00000000	Engelberts et al. 2020 ISME	IRC_PAM_SB0668_bin_14	d__Bacteria;p__Acidobacteriota;c__bin61;o__bin61;f__bin61;g__bin61;s__	91.88	0.85	0	3339507	138	37730	171469	124	26931	171469	42074	500	69.3	1.54	93.25	3168	High quality	1.54732
sponge	Ircinia ramosa	U_104503	VXWN00000000	Engelberts et al. 2020 ISME	IRC_PAM_SB0668_bin_19	d__Bacteria;p__Actinobacteriota;c__Acidimicrobiia;o__bin76;f__bin76;g__bin76;s__	90.6	1.28	0	2321238	188	19913	81580	148	15684	93571	22592	3100	68.9	1.58	93.61	2759	High quality	represented by alternative MAG
sponge	Ircinia ramosa	U_104505	VXWP00000000	Engelberts et al. 2020 ISME	IRC_PAM_SB0668_bin_20	d__Bacteria;p__Latescibacterota;c__;o__;f__;g__;s__	97.74	0	0	3676089	135	43926	115090	119	30891	127129	46777	520	68.9	2.04	92.71	3490	High quality	represented by alternative MAG
sponge	Ircinia ramosa	U_104506	VXWQ00000000	Engelberts et al. 2020 ISME	IRC_PAM_SB0668_bin_21	d__Bacteria;p__Chloroflexota;c__Anaerolineae;o__Caldilineales;f__Caldilineaceae;g__bin5;s__	92.93	1.82	0	5366459	572	13171	83800	521	10300	88744	14170	1374	69	2	93.52	2972	High quality	4.83864
sponge	Ircinia ramosa	U_104511	VXWV00000000	Engelberts et al. 2020 ISME	IRC_PAM_SB0668_bin_26	d__Bacteria;p__Proteobacteria;c__Gammaproteobacteria;o__Pseudomonadales;f__HTCC2089;g__bin55;s__	61.69	0.65	20	1996333	455	5074	15414	381	5239	24375	5760	740	69.1	1.44	93.73	2916	High quality	represented by alternative MAG
sponge	Ircinia ramosa	U_104512	VXWW00000000	Engelberts et al. 2020 ISME	IRC_PAM_SB0668_bin_27	d__Bacteria;p__Chloroflexota;c__Dehalococcoidia;o__UBA2963;f__UBA2963;g__Bin16;s__	86.3	0.2	0	2437475	484	6778	26242	340	7169	41548	8484	1620	68.2	1.28	85.57	3171	High quality	represented by alternative MAG
sponge	Ircinia ramosa	U_104520	VXXE00000000	Engelberts et al. 2020 ISME	IRC_PAM_SB0668_bin_34	d__Bacteria;p__Chloroflexota;c__Dehalococcoidia;o__UBA2979;f__;g__;s__	55.94	0.99	0	1657377	481	3951	12102	356	4655	19421	4883	7370	68	2.07	84.94	3263	High quality	represented by alternative MAG
sponge	Ircinia ramosa	U_104521	VXXF00000000	Engelberts et al. 2020 ISME	IRC_PAM_SB0668_bin_35	d__Bacteria;p__Proteobacteria;c__Gammaproteobacteria;o__UBA10353;f__;g__;s__	56.24	0.09	0	1781214	487	4115	12447	409	4355	12447	4448	780	68.1	1.76	85.41	3215	High quality	0.615601
sponge	Ircinia ramosa	U_104523	VXXH00000000	Engelberts et al. 2020 ISME	IRC_PAM_SB0668_bin_37	d__Bacteria;p__Poribacteria;c__WGA-4E;o__WGA-4E;f__WGA-3G;g__WGA-3G;s__	81.61	5.49	0	4851272	976	5705	19832	881	5506	25330	6063	1220	68.2	1.52	92.38	3210	High quality	0.794903
sponge	Ircinia ramosa	U_104526	VXXK00000000	Engelberts et al. 2020 ISME	IRC_PAM_SB0668_bin_42	d__Bacteria;p__Proteobacteria;c__Gammaproteobacteria;o__UBA11654;f__UBA11654;g__;s__	52.33	2.46	0	1987781	300	7969	43986	294	6761	43986	7969	510	68.1	2.17	92.13	3411	High quality	0.82641
sponge	Ircinia ramosa	U_104528	VXXL00000000	Engelberts et al. 2020 ISME	IRC_PAM_SB0668_bin_5	d__Bacteria;p__Actinobacteriota;c__Acidimicrobiia;o__Microtrichales;f__UBA11606;g__;s__	96.58	1.28	0	3375443	128	58740	161684	92	36689	285551	92192	1728	68	2	91.13	3756	Medium quality	represented by alternative MAG
sponge	Ircinia ramosa	U_104529	VXXM00000000	Engelberts et al. 2020 ISME	IRC_PAM_SB0668_bin_6	d__Bacteria;p__Actinobacteriota;c__Acidimicrobiia;o__Microtrichales;f__Bin134;g__;s__	95.73	1.28	0	3156972	114	50792	164789	95	33231	164789	64909	730	68.3	1.48	93.01	3023	High quality	represented by alternative MAG
sponge	Ircinia ramosa	U_104530	VXXN00000000	Engelberts et al. 2020 ISME	IRC_PAM_SB0668_bin_7	d__Bacteria;p__Actinobacteriota;c__Acidimicrobiia;o__Microtrichales;f__TK06;g__;s__	97.44	2.14	0	3614912	101	59754	213490	79	45758	223582	81059	1030	68	2.14	91.4	3476	High quality	represented by alternative MAG
sponge	Ircinia ramosa	U_104535	VXXT00000000	Engelberts et al. 2020 ISME	IRC_PAM_SB0669_bin_12	d__Bacteria;p__Actinobacteriota;c__Acidimicrobiia;o__Microtrichales;f__UBA11606;g__;s__	75.52	0	0	2828020	321	12167	39411	280	10100	44849	13789	770	68.3	1.82	92.06	3639	Medium quality	represented by alternative MAG
sponge	Ircinia ramosa	U_104536	VXXU00000000	Engelberts et al. 2020 ISME	IRC_PAM_SB0669_bin_13	d__Bacteria;p__Gemmatimonadota;c__Gemmatimonadetes;o__SG8-23;f__;g__;s__	84.55	2.2	0	2999787	607	6365	24155	424	7074	38687	8320	1830	68.1	2.1	91.02	3434	Medium quality	represented by alternative MAG
sponge	Ircinia ramosa	U_104539	VXXX00000000	Engelberts et al. 2020 ISME	IRC_PAM_SB0669_bin_16	d__Bacteria;p__Actinobacteriota;c__Acidimicrobiia;o__Microtrichales;f__Bin134;g__Bin134;s__	75.64	1.23	25	2682053	607	5492	18517	477	5622	18520	6211	2380	68	2.09	91.12	3511	High quality	6.84782
sponge	Ircinia ramosa	U_104552	VXYJ00000000	Engelberts et al. 2020 ISME	IRC_PAM_SB0669_bin_9	d__Bacteria;p__Proteobacteria;c__Alphaproteobacteria;o__bin65;f__bin65;g__bin65;s__	77.79	0.45	0	3448428	948	4591	18030	652	5289	20001	5767	3320	67.8	1.95	90.39	4129	High quality	represented by alternative MAG
sponge	Ircinia ramosa	U_104563	VXYK00000000	Engelberts et al. 2020 ISME	IRC_PAM_SB0670_bin_1	d__Bacteria;p__Actinobacteriota;c__Acidimicrobiia;o__Microtrichales;f__UBA11606;g__;s__	96.58	1.28	0	3263579	106	58170	145383	71	45965	345105	84093	1340	68	1.59	91.27	3593	High quality	5.65006
sponge	Ircinia ramosa	U_104555	VXYN00000000	Engelberts et al. 2020 ISME	IRC_PAM_SB0670_bin_12	d__Bacteria;p__Dadabacteria;c__UBA1144;o__UBA2774;f__;g__;s__	96.59	1.68	0	1575556	44	56993	120363	40	39388	132387	56993	220	68	2.43	90.09	3583	Medium quality	4.82538
sponge	Ircinia ramosa	U_104561	VXYT00000000	Engelberts et al. 2020 ISME	IRC_PAM_SB0670_bin_18	d__Bacteria;p__Gemmatimonadota;c__Gemmatimonadetes;o__SG8-23;f__;g__;s__	95.6	3.3	0	3657233	139	50468	158800	120	30476	158800	56475	460	67.5	2.3	91.59	4068	Medium quality	0.170695
sponge	Ircinia ramosa	U_104562	VXYU00000000	Engelberts et al. 2020 ISME	IRC_PAM_SB0670_bin_19	d__Bacteria;p__Chloroflexota;c__Dehalococcoidia;o__bin125;f__bin125;g__bin125;s__	93.73	0.99	0	2805406	139	31873	102944	117	23977	103319	37184	310	67.7	2.22	88.36	2625	Medium quality	represented by alternative MAG
sponge	Ircinia ramosa	U_104574	VXYV00000000	Engelberts et al. 2020 ISME	IRC_PAM_SB0670_bin_2	d__Bacteria;p__Proteobacteria;c__Gammaproteobacteria;o__Pseudomonadales;f__HTCC2089;g__bin55;s__	77.37	0.25	0	2543537	131	33721	131807	122	20848	131807	37664	270	64.7	9.53	87.47	3485	Medium quality	represented by alternative MAG
sponge	Ircinia ramosa	U_104564	VXYW00000000	Engelberts et al. 2020 ISME	IRC_PAM_SB0670_bin_20	d__Bacteria;p__Cyanobacteriota;c__Cyanobacteriia;o__Synechococcales_A;f__Cyanobiaceae;g__Synechococcus_B;s__	87.09	0.41	0	1930832	350	6515	23644	319	6052	30380	6922	400	67.8	1.59	88.31	2434	High quality	1.4254
sponge	Ircinia ramosa	U_104566	VXYY00000000	Engelberts et al. 2020 ISME	IRC_PAM_SB0670_bin_22	d__Bacteria;p__Latescibacterota;c__;o__;f__;g__;s__	97.74	0	0	3790922	56	155333	269342	41	92461	398240	167108	1140	67.8	2.02	91.45	3785	High quality	represented by alternative MAG
sponge	Ircinia ramosa	U_104570	VXZC00000000	Engelberts et al. 2020 ISME	IRC_PAM_SB0670_bin_26	d__Bacteria;p__Actinobacteriota;c__Acidimicrobiia;o__Microtrichales;f__UBA11606;g__;s__	68.41	0.6	0	2455041	481	6287	23156	395	6215	23156	7279	3006	67.3	1.78	92.99	3635	High quality	represented by alternative MAG
sponge	Ircinia ramosa	U_104576	VXZI00000000	Engelberts et al. 2020 ISME	IRC_PAM_SB0670_bin_31	d__Bacteria;p__Chloroflexota;c__Dehalococcoidia;o__UBA2991;f__UBA2991;g__;s__	56.13	0	0	1626196	411	4090	20522	348	4672	23485	4869	5220	67.4	1.94	90.67	3612	High quality	3.62299
sponge	Ircinia ramosa	U_104577	VXZJ00000000	Engelberts et al. 2020 ISME	IRC_PAM_SB0670_bin_32	d__Bacteria;p__Proteobacteria;c__Gammaproteobacteria;o__UBA6522;f__UBA6522;g__;s__	71.56	2.73	0	3771321	813	5890	37479	581	6491	37479	7652	2320	67.4	2.1	92.98	3679	Medium quality	represented by alternative MAG
sponge	Ircinia ramosa	U_104580	VXZM00000000	Engelberts et al. 2020 ISME	IRC_PAM_SB0670_bin_35	d__Bacteria;p__Chloroflexota;c__Dehalococcoidia;o__UBA2979;f__;g__;s__	55.44	0.25	0	1925765	647	3768	16247	408	4720	16247	4953	2480	67.3	1.9	92.54	3793	Medium quality	represented by alternative MAG
sponge	Ircinia ramosa	U_104581	VXZN00000000	Engelberts et al. 2020 ISME	IRC_PAM_SB0670_bin_36	d__Bacteria;p__Acidobacteriota;c__Luteitaleia;o__Luteitaleales;f__UBA8438;g__;s__	57.52	0	0	2612478	815	4001	15984	546	4784	23087	5135	2960	67.8	1.85	91.69	3496	Medium quality	represented by alternative MAG
sponge	Ircinia ramosa	U_104583	VXZP00000000	Engelberts et al. 2020 ISME	IRC_PAM_SB0670_bin_38	d__Bacteria;p__Gemmatimonadota;c__Gemmatimonadetes;o__SG8-23;f__BD2-11;g__bin94;s__	70.31	4.95	0	2359339	635	4475	14319	497	4747	17703	5038	1380	67.2	2.96	91.96	2433	Medium quality	0.2358
sponge	Ircinia ramosa	U_104584	VXZQ00000000	Engelberts et al. 2020 ISME	IRC_PAM_SB0670_bin_39	d__Bacteria;p__Acidobacteriota;c__Thermoanaerobaculia;o__;f__;g__;s__	94.87	1.71	0	4305762	24	415742	588784	17	253280	588784	415742	250	66.9	2.86	91.32	4344	High quality	represented by alternative MAG
sponge	Ircinia ramosa	U_104599	VYAF00000000	Engelberts et al. 2020 ISME	IRC_PAM_SB0672_bin_11	d__Bacteria;p__Acidobacteriota;c__bin61;o__bin61;f__bin61;g__bin61;s__	93.54	0.85	0	3444479	216	24422	96730	178	19351	120885	29050	920	67.5	1.91	90.88	3530	High quality	represented by alternative MAG
sponge	Ircinia ramosa	U_104602	VYAI00000000	Engelberts et al. 2020 ISME	IRC_PAM_SB0672_bin_14	d__Bacteria;p__Actinobacteriota;c__Acidimicrobiia;o__Microtrichales;f__Bin134;g__;s__	77.83	0.43	0	2406851	457	7021	21149	366	6576	21670	8030	1360	67.2	2.09	92.75	3796	High quality	represented by alternative MAG
sponge	Ircinia ramosa	U_104610	VYAQ00000000	Engelberts et al. 2020 ISME	IRC_PAM_SB0672_bin_21	d__Bacteria;p__Gemmatimonadota;c__Gemmatimonadetes;o__SG8-23;f__BD2-11;g__bin94;s__	94.51	3.85	0	4895273	417	17079	99715	395	12393	99715	17461	490	67.3	1.65	92.63	3893	Medium quality	represented by alternative MAG
sponge	Ircinia ramosa	U_104623	VYBD00000000	Engelberts et al. 2020 ISME	IRC_PAM_SB0673_bin_10	d__Bacteria;p__Cyanobacteriota;c__Cyanobacteriia;o__Synechococcales_A;f__Cyanobiaceae;g__Synechococcus_B;s__	88.81	0.14	0	1857294	301	7582	28493	254	7312	32460	8561	4430	67.5	1.73	92.99	3651	High quality	1.9915
sponge	Ircinia ramosa	U_104627	VYBH00000000	Engelberts et al. 2020 ISME	IRC_PAM_SB0673_bin_14	d__Bacteria;p__Proteobacteria;c__Alphaproteobacteria;o__Rhodobacterales;f__Rhodobacteraceae;g__Boseongicola;s__	64.42	2.38	0	4055975	1185	4033	16340	891	4552	16602	4749	3210	67.4	1.37	92.82	3674	High quality	represented by alternative MAG
sponge	Ircinia ramosa	U_104629	VYBJ00000000	Engelberts et al. 2020 ISME	IRC_PAM_SB0673_bin_16	d__Bacteria;p__Latescibacterota;c__UBA2968;o__UBA8231;f__GCA-002724215;g__GCA-2724215;s__	87.31	1.85	0	4864752	811	7582	36592	666	7304	36592	8588	1630	67.9	1.63	91.58	3767	Medium quality	represented by alternative MAG
sponge	Ircinia ramosa	U_104632	VYBM00000000	Engelberts et al. 2020 ISME	IRC_PAM_SB0673_bin_19	d__Bacteria;p__Actinobacteriota;c__Acidimicrobiia;o__Microtrichales;f__UBA11606;g__;s__	53.53	0	0	1889726	526	4284	13412	394	4796	16788	4925	1680	68	1.98	91.9	3536	High quality	1.33531
sponge	Ircinia ramosa	U_104634	VYBN00000000	Engelberts et al. 2020 ISME	IRC_PAM_SB0673_bin_2	d__Bacteria;p__Proteobacteria;c__Gammaproteobacteria;o__UBA11654;f__UBA11654;g__;s__	78.5	2.23	0	3033459	61	99788	222596	50	60669	311256	143259	380	67.4	2.06	91.7	4154	Medium quality	represented by alternative MAG
sponge	Ircinia ramosa	U_104642	VYBW00000000	Engelberts et al. 2020 ISME	IRC_PAM_SB0674_bin_10	d__Bacteria;p__Actinobacteriota;c__Acidimicrobiia;o__Microtrichales;f__UBA11606;g__;s__	64.1	0.43	0	2901763	292	16305	76185	256	11335	76185	17461	1260	68	2.59	88.55	3829	High quality	represented by alternative MAG
sponge	Ircinia ramosa	U_104662	VYCF00000000	Engelberts et al. 2020 ISME	IRC_PAM_SB0675_bin_1	d__Bacteria;p__Proteobacteria;c__Gammaproteobacteria;o__Pseudomonadales;f__Pseudohongiellaceae;g__UBA9145;s__	90.86	0.01	0	3434248	86	77989	308328	77	44600	340630	88854	360	67.3	2.63	92.45	3807	High quality	represented by alternative MAG
sponge	Ircinia ramosa	U_104652	VYCG00000000	Engelberts et al. 2020 ISME	IRC_PAM_SB0675_bin_10	d__Bacteria;p__Proteobacteria;c__Gammaproteobacteria;o__UBA10353;f__LS-SOB;g__;s__	92.38	0.81	0	3125373	576	7334	31668	386	8096	33378	10348	1935	67.3	1.69	90.44	3958	High quality	0.851798
sponge	Ircinia ramosa	U_104654	VYCI00000000	Engelberts et al. 2020 ISME	IRC_PAM_SB0675_bin_12	d__Bacteria;p__Acidobacteriota;c__bin61;o__bin61;f__bin61;g__bin61;s__	92.74	0.85	0	3617733	138	48559	122346	128	28263	128133	51062	280	67.1	1.36	93.3	3359	Medium quality	2.43144
sponge	Ircinia ramosa	U_104655	VYCJ00000000	Engelberts et al. 2020 ISME	IRC_PAM_SB0675_bin_13	d__Bacteria;p__Actinobacteriota;c__Acidimicrobiia;o__Microtrichales;f__UBA11606;g__;s__	79.81	0.43	0	3220050	226	22992	85377	208	15481	85377	23584	810	67.3	2.56	92.58	3647	High quality	2.39329
sponge	Ircinia ramosa	U_104656	VYCK00000000	Engelberts et al. 2020 ISME	IRC_PAM_SB0675_bin_14	d__Bacteria;p__Latescibacterota;c__;o__;f__;g__;s__	97.74	0	0	3784478	60	102397	338602	42	90106	338602	149541	900	68	2.23	88.67	3915	High quality	2.63822
sponge	Ircinia ramosa	U_104658	VYCM00000000	Engelberts et al. 2020 ISME	IRC_PAM_SB0675_bin_16	d__Bacteria;p__Actinobacteriota;c__Acidimicrobiia;o__Microtrichales;f__UBA11606;g__;s__	85.04	1.28	0	3240544	165	39823	129395	151	21460	137256	39823	500	68	3.16	90.61	3645	High quality	represented by alternative MAG
sponge	Ircinia ramosa	U_104659	VYCN00000000	Engelberts et al. 2020 ISME	IRC_PAM_SB0675_bin_17	d__Bacteria;p__Actinobacteriota;c__Acidimicrobiia;o__bin76;f__;g__;s__	81.43	1.28	0	2040960	360	7265	24621	291	7013	29569	8835	870	69.1	2.38	88.59	2896	High quality	1.45526
sponge	Ircinia ramosa	U_104660	VYCO00000000	Engelberts et al. 2020 ISME	IRC_PAM_SB0675_bin_18	d__Bacteria;p__Chloroflexota;c__Anaerolineae;o__SBR1031;f__A4b;g__UBA6055;s__	91.82	0.91	0	3414315	315	16608	50648	264	12933	50648	19264	1081	67.2	1.97	92.47	3593	High quality	7.63032
sponge	Ircinia ramosa	U_104661	VYCP00000000	Engelberts et al. 2020 ISME	IRC_PAM_SB0675_bin_19	d__Bacteria;p__Acidobacteriota;c__Luteitaleia;o__Luteitaleales;f__UBA8438;g__;s__	96.01	1.88	0	5874546	432	21556	81658	286	20540	95835	31531	2152	68	1.42	90.31	3472	High quality	0.460202
sponge	Ircinia ramosa	U_104673	VYCQ00000000	Engelberts et al. 2020 ISME	IRC_PAM_SB0675_bin_2	d__Bacteria;p__Actinobacteriota;c__Acidimicrobiia;o__Microtrichales;f__Bin134;g__Bin134;s__	94.87	1.28	0	1785529	51	60584	221659	43	41523	221659	74480	440	66.7	2.21	91.34	3362	Medium quality	1.46312
sponge	Ircinia ramosa	U_104663	VYCR00000000	Engelberts et al. 2020 ISME	IRC_PAM_SB0675_bin_20	d__Bacteria;p__Gemmatimonadota;c__Gemmatimonadetes;o__SG8-23;f__BD2-11;g__bin94;s__	92.31	4.4	0	3936144	463	11265	46490	443	8885	46490	11754	970	66.3	3.73	86.61	2362	High quality	1.14707
sponge	Ircinia ramosa	U_104665	VYCT00000000	Engelberts et al. 2020 ISME	IRC_PAM_SB0675_bin_22	d__Bacteria;p__Poribacteria;c__WGA-4E;o__WGA-4E;f__WGA-3G;g__WGA-3G;s__	97.58	5.62	0	6170731	476	18982	70932	391	15781	71838	22403	4059	63	1.18	92.3	3005	High quality	2.24725
sponge	Ircinia ramosa	U_104666	VYCU00000000	Engelberts et al. 2020 ISME	IRC_PAM_SB0675_bin_23	d__Bacteria;p__Nitrospirota;c__Nitrospiria;o__Nitrospirales;f__UBA8639;g__bin75;s__	95.3	4.32	0	2533806	209	18191	53738	175	14478	98307	21289	880	63	1.2	92.23	2893	High quality	represented by alternative MAG
sponge	Ircinia ramosa	U_104670	VYCY00000000	Engelberts et al. 2020 ISME	IRC_PAM_SB0675_bin_27	d__Bacteria;p__Bacteroidota;c__Rhodothermia;o__Rhodothermales;f__bin80;g__bin80;s__	60.96	0.85	50	1962829	605	3759	14216	450	4361	16835	4445	2014	63.1	1.16	92.32	2904	High quality	represented by alternative MAG
sponge	Ircinia ramosa	U_104671	VYCZ00000000	Engelberts et al. 2020 ISME	IRC_PAM_SB0675_bin_28	d__Bacteria;p__Proteobacteria;c__Gammaproteobacteria;o__UBA4486;f__UBA4486;g__;s__	67.95	1.35	0	2625863	683	5066	19870	466	5634	22456	6265	2271	61.1	2.07	89.77	3226	High quality	0.380899
sponge	Ircinia ramosa	U_104672	VYDA00000000	Engelberts et al. 2020 ISME	IRC_PAM_SB0675_bin_29	d__Bacteria;p__Chloroflexota;c__Anaerolineae;o__Caldilineales;f__Caldilineaceae;g__bin5;s__	85.4	0.91	0	4564818	1039	5712	41376	729	6261	55541	7210	3292	61.4	1.43	89.56	4032	High quality	0.243095
sponge	Ircinia ramosa	U_104679	VYDB00000000	Engelberts et al. 2020 ISME	IRC_PAM_SB0675_bin_3	d__Bacteria;p__Proteobacteria;c__Gammaproteobacteria;o__Pseudomonadales;f__HTCC2089;g__;s__	88.52	3.52	0	4488177	162	43328	130968	152	29527	143833	43881	370	62.3	4.94	91.71	3147	High quality	3.44252
sponge	Ircinia ramosa	U_104674	VYDC00000000	Engelberts et al. 2020 ISME	IRC_PAM_SB0675_bin_30	d__Bacteria;p__Chloroflexota;c__Dehalococcoidia;o__UBA2979;f__;g__;s__	78.38	0	0	2090781	398	7433	29437	283	7387	29437	9652	1240	62.3	4.12	91.39	3210	High quality	1.59626
sponge	Ircinia ramosa	U_104675	VYDD00000000	Engelberts et al. 2020 ISME	IRC_PAM_SB0675_bin_31	d__Bacteria;p__Gemmatimonadota;c__Gemmatimonadetes;o__SG8-23;f__BD2-11;g__BD2-11;s__	84.83	2.2	0	4039063	666	8274	59282	496	8143	69330	9775	1790	62.4	1.52	91.82	3160	High quality	1.93442
sponge	Ircinia ramosa	U_104676	VYDE00000000	Engelberts et al. 2020 ISME	IRC_PAM_SB0675_bin_32	d__Bacteria;p__Chloroflexota;c__Dehalococcoidia;o__UBA2991;f__UBA2991;g__;s__	54.6	0	0	1551555	443	4225	18731	311	4988	30565	5336	1344	62.3	1.09	91.12	3226	High quality	1.53024
sponge	Ircinia ramosa	U_104677	VYDF00000000	Engelberts et al. 2020 ISME	IRC_PAM_SB0675_bin_33	d__Bacteria;p__Actinobacteriota;c__Acidimicrobiia;o__Microtrichales;f__Bin134;g__Bin134;s__	71.68	0.85	0	2280750	363	8553	39757	306	7453	51244	9301	660	62.3	1.62	90.99	3195	High quality	represented by alternative MAG
sponge	Ircinia ramosa	U_104678	VYDG00000000	Engelberts et al. 2020 ISME	IRC_PAM_SB0675_bin_35	d__Bacteria;p__Dadabacteria;c__UBA1144;o__;f__;g__;s__	53.44	0.05	0	819329	284	3580	9856	187	4381	13785	4430	1043	62.2	1.17	91.04	3185	High quality	0.923639
sponge	Ircinia ramosa	U_104680	VYDH00000000	Engelberts et al. 2020 ISME	IRC_PAM_SB0675_bin_4	d__Bacteria;p__Actinobacteriota;c__Acidimicrobiia;o__Microtrichales;f__TK06;g__;s__	97.44	2.14	0	3338356	53	134874	265020	43	77636	265020	181100	610	62	1.58	90.67	3361	High quality	0.828569
sponge	Ircinia ramosa	U_104681	VYDI00000000	Engelberts et al. 2020 ISME	IRC_PAM_SB0675_bin_5	d__Bacteria;p__Acidobacteriota;c__Thermoanaerobaculia;o__;f__;g__;s__	94.44	1.71	0	4522615	62	169710	795955	50	90452	795955	183213	660	62.4	2.28	88.46	3510	Medium quality	represented by alternative MAG
sponge	Ircinia ramosa	U_104693	VYDV00000000	Engelberts et al. 2020 ISME	IRC_PAM_SB0676_bin_17	d__Bacteria;p__Proteobacteria;c__Gammaproteobacteria;o__Pseudomonadales;f__HTCC2089;g__;s__	83.67	3.81	5.56	5459587	500	17961	130243	353	15466	130243	24828	3421	63.5	1.99	89.03	1061	Medium quality	represented by alternative MAG
sponge	Ircinia ramosa	U_104694	VYDW00000000	Engelberts et al. 2020 ISME	IRC_PAM_SB0676_bin_18	d__Bacteria;p__Proteobacteria;c__Alphaproteobacteria;o__Rhodobacterales;f__Rhodobacteraceae;g__bin36;s__	73.53	0.01	0	2144817	392	7010	29378	326	6579	29378	7870	3282	62.2	2.21	90.46	3982	Medium quality	represented by alternative MAG
sponge	Ircinia ramosa	U_104698	VYEA00000000	Engelberts et al. 2020 ISME	IRC_PAM_SB0676_bin_21	d__Bacteria;p__Acidobacteriota;c__bin61;o__bin61;f__bin61;g__bin61;s__	85.56	0.85	0	3081749	489	9493	29016	281	10967	59727	14206	2582	51.1	2.69	92.04	2687	Medium quality	represented by alternative MAG
sponge	Ircinia ramosa	U_104703	VYEF00000000	Engelberts et al. 2020 ISME	IRC_PAM_SB0676_bin_26	d__Bacteria;p__Gemmatimonadota;c__Gemmatimonadetes;o__SG8-23;f__BD2-11;g__BD2-11;s__	97.8	3.3	0	3397653	400	12113	66877	314	10820	66877	14130	1058	59.6	1.63	87.37	4058	High quality	0.548937
sponge	Ircinia ramosa	U_104713	VYEI00000000	Engelberts et al. 2020 ISME	IRC_PAM_SB0676_bin_3	d__Bacteria;p__Proteobacteria;c__Gammaproteobacteria;o__UBA11654;f__UBA11654;g__;s__	78.59	2.9	0	2866060	33	358426	733819	27	106150	733819	358426	510	59.5	2.12	86.92	3619	Medium quality	N/A
sponge	Ircinia ramosa	U_104708	VYEK00000000	Engelberts et al. 2020 ISME	IRC_PAM_SB0676_bin_31	d__Bacteria;p__Latescibacterota;c__UBA2968;o__UBA8231;f__GCA-002724215;g__GCA-2724215;s__	55.52	1.5	0	3771248	1111	4361	16814	750	5028	21566	5503	5809	59.3	1.13	86.94	4267	High quality	represented by alternative MAG
sponge	Ircinia ramosa	U_104710	VYEM00000000	Engelberts et al. 2020 ISME	IRC_PAM_SB0676_bin_33	d__Bacteria;p__Proteobacteria;c__Alphaproteobacteria;o__Rhodobacterales;f__Rhodobacteraceae;g__Boseongicola;s__	54.5	0.33	0	3011745	1128	3440	10856	665	4528	20055	4657	6005	59.3	1.7	86.29	4417	High quality	0.695056
sponge	Ircinia ramosa	U_104730	VYEV00000000	Engelberts et al. 2020 ISME	IRC_PAM_SB0677_bin_1	d__Bacteria;p__Proteobacteria;c__Gammaproteobacteria;o__Pseudomonadales;f__Pseudohongiellaceae;g__UBA9145;s__	90.86	0.37	0	3299425	102	60096	196010	91	36257	196010	65835	740	59.8	1.42	86.55	4321	High quality	0.626857
sponge	Ircinia ramosa	U_104721	VYEX00000000	Engelberts et al. 2020 ISME	IRC_PAM_SB0677_bin_11	d__Bacteria;p__Actinobacteriota;c__Acidimicrobiia;o__Microtrichales;f__Bin134;g__Bin134;s__	94.87	1.28	0	3385524	101	54254	185683	81	41796	185683	67345	1114	50	1.21	92.22	1800	Medium quality	0.156962
sponge	Ircinia ramosa	U_104724	VYFA00000000	Engelberts et al. 2020 ISME	IRC_PAM_SB0677_bin_14	d__Bacteria;p__Actinobacteriota;c__Acidimicrobiia;o__Microtrichales;f__TK06;g__;s__	94.13	2.14	0	3149214	329	14148	76216	221	14249	106645	21035	10128	51.4	1.98	93.49	4907	High quality	0.250233
sponge	Ircinia ramosa	U_104725	VYFB00000000	Engelberts et al. 2020 ISME	IRC_PAM_SB0677_bin_15	d__Bacteria;p__Nitrospirota;c__Nitrospiria;o__Nitrospirales;f__UBA8639;g__bin75;s__	95.71	2.5	0	2549937	171	23889	83283	156	16345	83283	28164	960	51	2.04	92.58	5134	High quality	0.679795
sponge	Ircinia ramosa	U_104726	VYFC00000000	Engelberts et al. 2020 ISME	IRC_PAM_SB0677_bin_16	d__Archaea;p__Crenarchaeota;c__Nitrososphaeria;o__Nitrososphaerales;f__Nitrosopumilaceae;g__Cenarchaeum;s__	93.69	0	0	1534347	244	8197	33521	220	6974	33521	9175	1050	51	3.27	92.86	5192	High quality	represented by alternative MAG
sponge	Ircinia ramosa	U_104727	VYFD00000000	Engelberts et al. 2020 ISME	IRC_PAM_SB0677_bin_17	d__Bacteria;p__Proteobacteria;c__Alphaproteobacteria;o__Rhodobacterales;f__Rhodobacteraceae;g__bin36;s__	78.18	0.01	0	2263579	388	7481	36717	335	6756	50161	7960	620	51.4	1.81	92.93	5089	High quality	represented by alternative MAG
sponge	Ircinia ramosa	U_104729	VYFF00000000	Engelberts et al. 2020 ISME	IRC_PAM_SB0677_bin_19	d__Bacteria;p__Gemmatimonadota;c__Gemmatimonadetes;o__SG8-23;f__BD2-11;g__bin94;s__	96.7	4.4	0	4318928	392	15616	76912	364	11865	76912	16073	640	51.5	1.61	92.95	4749	High quality	represented by alternative MAG
sponge	Ircinia ramosa	U_104740	VYFG00000000	Engelberts et al. 2020 ISME	IRC_PAM_SB0677_bin_2	d__Bacteria;p__Proteobacteria;c__Gammaproteobacteria;o__UBA10353;f__LS-SOB;g__;s__	97.87	0.61	0	3731799	164	40017	100233	157	23769	100233	40152	250	51.3	2.02	92.94	4929	High quality	0.434221
sponge	Ircinia ramosa	U_104736	VYFM00000000	Engelberts et al. 2020 ISME	IRC_PAM_SB0677_bin_25	d__Bacteria;p__Poribacteria;c__WGA-4E;o__WGA-4E;f__WGA-3G;g__;s__	71.61	1.12	0	3981656	789	5915	24997	724	5499	24997	6311	1190	51.7	2.33	92.93	4509	Medium quality	represented by alternative MAG
sponge	Ircinia ramosa	U_104744	VYFT00000000	Engelberts et al. 2020 ISME	IRC_PAM_SB0677_bin_6	d__Bacteria;p__Proteobacteria;c__Gammaproteobacteria;o__Pseudomonadales;f__HTCC2089;g__bin55;s__	77.54	0.99	0	2583588	107	42463	167748	83	31127	232786	54458	330	51.4	2.35	92.59	4865	Medium quality	represented by alternative MAG
sponge	Ircinia ramosa	U_104745	VYFU00000000	Engelberts et al. 2020 ISME	IRC_PAM_SB0677_bin_7	d__Bacteria;p__Proteobacteria;c__Gammaproteobacteria;o__Pseudomonadales;f__HTCC2089;g__;s__	85.2	3.4	10	4067028	441	13788	47046	343	11857	84115	16991	5570	51.3	2.61	90.61	4357	Medium quality	represented by alternative MAG
sponge	Ircinia ramosa	U_104746	VYFV00000000	Engelberts et al. 2020 ISME	IRC_PAM_SB0677_bin_8	d__Bacteria;p__Bacteroidota;c__Rhodothermia;o__Rhodothermales;f__bin80;g__bin80;s__	92	1.13	0	3212718	350	13422	45437	281	11433	45437	16500	776	51.6	2.15	90.48	4538	Medium quality	3.74154
sponge	Ircinia ramosa	U_104749	VYFZ00000000	Engelberts et al. 2020 ISME	IRC_PAM_SB0678_bin_11	d__Bacteria;p__Poribacteria;c__WGA-4E;o__WGA-4E;f__WGA-3G;g__;s__	79.81	2.2	0	4084020	813	6186	20061	644	6341	22391	7179	2121	69	2.24	89.71	4411	Medium quality	represented by alternative MAG
sponge	Ircinia ramosa	U_104753	VYGD00000000	Engelberts et al. 2020 ISME	IRC_PAM_SB0678_bin_15	d__Bacteria;p__Proteobacteria;c__Gammaproteobacteria;o__Pseudomonadales;f__HTCC2089;g__;s__	85.15	2.96	0	4065078	455	12451	52949	337	12062	59352	15741	1270	59.7	1.78	93.42	4607	Medium quality	0.109527
sponge	Ircinia ramosa	U_104764	VYGI00000000	Engelberts et al. 2020 ISME	IRC_PAM_SB0678_bin_2	d__Bacteria;p__Proteobacteria;c__Gammaproteobacteria;o__Pseudomonadales;f__Pseudohongiellaceae;g__UBA9145;s__	86.73	0	0	3239826	350	14324	49660	243	13332	71879	19542	1340	58.5	2.12	91.1	5456	Medium quality	N/A
sponge	Ircinia ramosa	U_104763	VYGN00000000	Engelberts et al. 2020 ISME	IRC_PAM_SB0678_bin_24	d__Bacteria;p__Proteobacteria;c__Gammaproteobacteria;o__UBA10353;f__;g__;s__	60.83	0	0	1791158	515	4079	14646	392	4569	14646	4739	1500	59.5	2.09	92.92	5796	Medium quality	0.176236
sponge	Ircinia ramosa	U_104767	VYGQ00000000	Engelberts et al. 2020 ISME	IRC_PAM_SB0678_bin_5	d__Bacteria;p__Actinobacteriota;c__Acidimicrobiia;o__Microtrichales;f__TK06;g__;s__	97.44	2.14	0	3435721	68	82970	186939	58	59236	269714	91579	370	58.6	1.24	92.35	5649	High quality	1.00629
sponge	Ircinia ramosa	U_104768	VYGR00000000	Engelberts et al. 2020 ISME	IRC_PAM_SB0678_bin_6	d__Bacteria;p__Chloroflexota;c__Anaerolineae;o__SBR1031;f__A4b;g__UBA6055;s__	88.99	0.91	0	3210034	460	9336	31054	384	8359	31054	10371	1030	59	2.66	92.66	5023	Medium quality	represented by alternative MAG
sponge	Ircinia ramosa	U_104769	VYGS00000000	Engelberts et al. 2020 ISME	IRC_PAM_SB0678_bin_7	d__Bacteria;p__Proteobacteria;c__Gammaproteobacteria;o__UBA10353;f__LS-SOB;g__;s__	94.36	0.61	0	2611800	248	16725	104083	168	15546	104083	21694	890	59.3	2.45	92.4	4177	Medium quality	represented by alternative MAG
sponge	Ircinia ramosa	U_104771	VYGU00000000	Engelberts et al. 2020 ISME	IRC_PAM_SB0678_bin_9	d__Bacteria;p__Bacteroidota;c__Rhodothermia;o__Rhodothermales;f__bin80;g__bin80;s__	95.48	0.56	0	3478068	157	38775	173902	116	29983	173902	45161	1130	59.4	2.14	93.76	4671	Medium quality	1.35685
sponge	Ircinia ramosa	U_133863	SAMN15855213	This study	IRC1_bin_1	d__Bacteria;p__Proteobacteria;c__Gammaproteobacteria;o__Pseudomonadales;f__Pseudohongiellaceae;g__UBA9145;s__	90.49	0	0	3436472	90	60974	186600	88	39050	186600	60974	62	59.7	2.35	93.07	3918	Medium quality	0.338678
sponge	Ircinia ramosa	U_133853	SAMN15855203	This study	IRC1_bin_10	d__Bacteria;p__Chloroflexota;c__Anaerolineae;o__SBR1031;f__A4b;g__UBA6055;s__	91.82	0.91	0	3531473	118	59228	186367	114	30977	186367	59228	1842	58.9	2.17	91.54	5559	Medium quality	represented by alternative MAG
sponge	Ircinia ramosa	U_133854	SAMN15855204	This study	IRC1_bin_11	d__Bacteria;p__Poribacteria;c__WGA-4E;o__WGA-4E;f__WGA-3G;g__WGA-3G;s__	96.54	3.4	0	6273306	103	104460	400897	103	60905	400897	104460	0	59.4	2.29	93.3	3984	Medium quality	represented by alternative MAG
sponge	Ircinia ramosa	U_133855	SAMN15855205	This study	IRC1_bin_12	d__Bacteria;p__Poribacteria;c__WGA-4E;o__WGA-4E;f__WGA-3G;g__WGA-3G;s__	95.44	5.49	0	5063151	225	33228	105258	224	22603	105258	33228	10	58.9	2.24	93.01	5267	High quality	1.71237
sponge	Ircinia ramosa	U_133856	SAMN15855206	This study	IRC1_bin_13	d__Bacteria;p__Gemmatimonadota;c__Gemmatimonadetes;o__SG8-23;f__;g__;s__	91.21	3.3	0	3607048	44	150479	290521	44	81978	290521	150479	0	59	2.25	93.8	4554	Medium quality	1.10567
sponge	Ircinia ramosa	U_133857	SAMN15855207	This study	IRC1_bin_14	d__Bacteria;p__Gemmatimonadota;c__Gemmatimonadetes;o__SG8-23;f__BD2-11;g__BD2-11;s__	98.9	4.4	0	3998662	248	28274	101540	241	16591	101540	28810	1696	59.7	2.07	92.63	3904	Medium quality	0.13699
sponge	Ircinia ramosa	U_133858	SAMN15855208	This study	IRC1_bin_15	d__Bacteria;p__Chloroflexota;c__Anaerolineae;o__Caldilineales;f__Caldilineaceae;g__bin5;s__	95.29	0.18	50	5197382	240	34773	134296	237	21929	134296	35574	103	59.2	2.47	92.49	4872	Medium quality	0.155727
sponge	Ircinia ramosa	U_133859	SAMN15855209	This study	IRC1_bin_16	d__Bacteria;p__Latescibacterota;c__;o__;f__;g__;s__	97.8	1.1	0	3773084	38	181172	534248	38	99291	534248	181172	0	66.6	2.52	89.28	4306	Medium quality	0.183935
sponge	Ircinia ramosa	U_133860	SAMN15855210	This study	IRC1_bin_17	d__Bacteria;p__Proteobacteria;c__Alphaproteobacteria;o__UBA7887;f__;g__;s__	90.26	0.25	0	3106898	50	115600	388701	50	62137	388701	115600	0	69.7	2.08	93.51	4682	High quality	0.837919
sponge	Ircinia ramosa	U_133861	SAMN15855211	This study	IRC1_bin_18	d__Bacteria;p__Chloroflexota;c__UBA2235;o__UBA11872;f__;g__;s__	93.21	0	0	2209017	11	1351840	1351840	10	220901	1724530	1724530	29	41.4	2.9	94.57	1715	High quality	2.73968
sponge	Ircinia ramosa	U_133862	SAMN15855212	This study	IRC1_bin_19	d__Bacteria;p__Chloroflexota;c__Dehalococcoidia;o__bin125;f__bin125;g__bin125;s__	90.76	0.99	0	2698388	25	428732	779060	25	107935	779060	428732	0	41.4	3.14	94.82	1733	High quality	represented by alternative MAG
sponge	Ircinia ramosa	U_133874	SAMN15855224	This study	IRC1_bin_2	d__Bacteria;p__Actinobacteriota;c__Acidimicrobiia;o__bin76;f__;g__;s__	90.17	1.28	0	2227486	90	63708	193831	58	38404	193831	73715	10773	41.4	3.03	94.83	1738	High quality	represented by alternative MAG
sponge	Ircinia ramosa	U_133864	SAMN15855214	This study	IRC1_bin_20	d__Bacteria;p__Chloroflexota;c__Dehalococcoidia;o__UBA3495;f__UBA3495;g__Bin87;s__	91.31	1.98	0	3076220	474	8080	33882	468	6573	33882	8080	60	65	1.48	88.04	8763	High quality	15.4751
sponge	Ircinia ramosa	U_133865	SAMN15855215	This study	IRC1_bin_21	d__Bacteria;p__Chloroflexota;c__Dehalococcoidia;o__bin125;f__bin125;g__bin125;s__	94.72	0.99	0	3023915	38	313997	548939	38	79576	548939	313997	0	69.7	1.81	90.62	7645	High quality	1.02688
sponge	Ircinia ramosa	U_133866	SAMN15855216	This study	IRC1_bin_22	d__Bacteria;p__Gemmatimonadota;c__Gemmatimonadetes;o__SG8-23;f__BD2-11;g__bin94;s__	100	8.62	15.79	4533416	141	56146	211945	138	32850	211945	56196	30	64.9	1.45	87.82	8295	High quality	represented by alternative MAG
sponge	Ircinia ramosa	U_133867	SAMN15855217	This study	IRC1_bin_23	d__Bacteria;p__Latescibacterota;c__UBA2968;o__UBA2968;f__UBA2968;g__;s__	96.7	0.3	0	5494066	192	47473	206620	190	28916	206620	47473	216	64.9	1.43	88.11	9029	High quality	represented by alternative MAG
sponge	Ircinia ramosa	U_133868	SAMN15855218	This study	IRC1_bin_24	d__Bacteria;p__Proteobacteria;c__Alphaproteobacteria;o__Rhodobacterales;f__Rhodobacteraceae;g__bin36;s__	82.48	3.75	78.57	2786272	362	11023	76591	287	9708	76591	14865	30571	69.7	1.84	90.36	7614	Medium quality	represented by alternative MAG
sponge	Ircinia ramosa	U_133869	SAMN15855219	This study	IRC1_bin_25	d__Bacteria;p__Chloroflexota;c__Dehalococcoidia;o__UBA2979;f__;g__;s__	92.79	0	0	2510208	75	66897	151540	71	35355	151540	66897	40	66.8	9.26	94.15	2290	Medium quality	11.319
sponge	Ircinia ramosa	U_133870	SAMN15855220	This study	IRC1_bin_26	d__Bacteria;p__Actinobacteriota;c__Acidimicrobiia;o__Microtrichales;f__Bin134;g__;s__	94.87	2.14	0	3166835	69	162735	388662	67	47266	388662	162735	33	68.2	2.78	93.68	2070	Medium quality	represented by alternative MAG
sponge	Ircinia ramosa	U_133871	SAMN15855221	This study	IRC1_bin_27	d__Bacteria;p__Latescibacterota;c__UBA2968;o__UBA8231;f__GCA-002724215;g__GCA-2724215;s__	86.2	5.24	0	6287392	569	16345	112368	453	13879	133671	20378	60387	67	7.96	92.24	2267	Medium quality	represented by alternative MAG
sponge	Ircinia ramosa	U_133872	SAMN15855222	This study	IRC1_bin_28	d__Bacteria;p__Cyanobacteriota;c__Cyanobacteriia;o__Synechococcales_A;f__Cyanobiaceae;g__Synechococcus_B;s__	73.52	1.25	42.86	1451408	388	4016	15932	380	3819	15932	4071	2462	68.4	2.19	92.84	2042	Medium quality	represented by alternative MAG
sponge	Ircinia ramosa	U_133873	SAMN15855223	This study	IRC1_bin_29	d__Bacteria;p__Proteobacteria;c__Alphaproteobacteria;o__bin95;f__bin95;g__bin95;s__	83.57	2.67	71.43	3659452	819	4978	24528	802	4562	24528	5051	2345	46.9	1.01	86.46	2735	High quality	N/A
sponge	Ircinia ramosa	U_133883	SAMN15855233	This study	IRC1_bin_3	d__Bacteria;p__Dadabacteria;c__UBA1144;o__UBA2774;f__;g__;s__	96.59	0.84	0	1776734	48	65846	219339	48	37015	219339	65846	0	60.8	3.47	87.13	3372	Medium quality	0.35997
sponge	Ircinia ramosa	U_133875	SAMN15855225	This study	IRC1_bin_30	d__Bacteria;p__Chloroflexota;c__Anaerolineae;o__Caldilineales;f__bin34;g__bin34;s__	91.82	0.08	0	4554009	419	14488	53546	413	11026	53546	14926	61	61	4.06	87.71	2126	Medium quality	represented by alternative MAG
sponge	Ircinia ramosa	U_133876	SAMN15855226	This study	IRC1_bin_31	d__Bacteria;p__Chloroflexota;c__Dehalococcoidia;o__UBA2991;f__UBA2991;g__;s__	94.39	0.99	0	2787484	10	620607	924163	9	309720	924163	620607	10	59.9	3.01	86.35	3562	High quality	0.244922
sponge	Ircinia ramosa	U_133877	SAMN15855227	This study	IRC1_bin_33	d__Bacteria;p__Chloroflexota;c__Dehalococcoidia;o__SAR202;f__UBA11138;g__Bin90;s__	66.77	1.1	50	1784193	507	3665	14066	495	3604	14066	3699	120	61.1	3.2	87.24	3414	High quality	0.286115
sponge	Ircinia ramosa	U_133878	SAMN15855228	This study	IRC1_bin_34	d__Bacteria;p__Actinobacteriota;c__Acidimicrobiia;o__Microtrichales;f__UBA11606;g__;s__	88.03	2.14	0	3595649	99	101659	364728	99	36319	364728	101659	0	58.4	2.88	84.74	3262	Medium quality	0.12958
sponge	Ircinia ramosa	U_133879	SAMN15855229	This study	IRC1_bin_35	d__Bacteria;p__Actinobacteriota;c__Acidimicrobiia;o__Microtrichales;f__UBA11606;g__;s__	90.6	1.28	0	3712290	106	81310	243251	105	35355	243251	81310	56	58	3.85	89.82	1077	Medium quality	represented by alternative MAG
sponge	Ircinia ramosa	U_133880	SAMN15855230	This study	IRC1_bin_37	d__Bacteria;p__Actinobacteriota;c__Acidimicrobiia;o__Microtrichales;f__Bin134;g__Bin134;s__	93.16	1.28	0	3726414	71	104822	301227	70	53234	301227	104822	172	59.4	3.94	85.86	4051	High quality	3.12553
sponge	Ircinia ramosa	U_133881	SAMN15855231	This study	IRC1_bin_38	d__Bacteria;p__Actinobacteriota;c__Acidimicrobiia;o__Microtrichales;f__Bin134;g__Bin134;s__	94.87	1.28	0	3114682	40	173399	546447	40	77867	546447	173399	0	48	1.69	84.8	1711	Medium quality	N/A
sponge	Ircinia ramosa	U_133882	SAMN15855232	This study	IRC1_bin_39	d__Bacteria;p__Proteobacteria;c__Gammaproteobacteria;o__Pseudomonadales;f__HTCC2089;g__;s__	56.52	1.44	33.33	2379541	719	3518	12448	704	3380	12448	3530	150	56.6	2.19	87.94	2356	High quality	represented by alternative MAG
sponge	Ircinia ramosa	U_133884	SAMN15855234	This study	IRC1_bin_4	d__Bacteria;p__Bacteroidota;c__Rhodothermia;o__Rhodothermales;f__bin80;g__bin80;s__	96.05	1.41	33.33	3380783	203	27142	67863	198	17074	67863	27142	2862	56.4	1.64	88.09	2363	High quality	represented by alternative MAG
sponge	Ircinia ramosa	U_133885	SAMN15855235	This study	IRC1_bin_5	d__Bacteria;p__Proteobacteria;c__Gammaproteobacteria;o__Pseudomonadales;f__HTCC2089;g__bin55;s__	78.17	0.99	0	2773126	163	43826	133315	162	17118	133315	43826	10	56.9	2.54	88.63	2116	Medium quality	represented by alternative MAG
sponge	Ircinia ramosa	U_133886	SAMN15855236	This study	IRC1_bin_6	d__Bacteria;p__Bacteroidota;c__Rhodothermia;o__Rhodothermales;f__bin80;g__bin80;s__	95.48	1.13	0	3454096	155	41097	97570	152	22724	97570	41097	30	56.6	5.54	87.98	2386	Medium quality	represented by alternative MAG
sponge	Ircinia ramosa	U_133887	SAMN15855237	This study	IRC1_bin_7	d__Bacteria;p__Proteobacteria;c__Gammaproteobacteria;o__Pseudomonadales;f__HTCC2089;g__;s__	86.91	1.84	12.5	5072030	152	58691	217076	151	33589	217076	58691	87	56.6	2.47	87.96	2408	High quality	represented by alternative MAG
sponge	Ircinia ramosa	U_133888	SAMN15855238	This study	IRC1_bin_8	d__Bacteria;p__Proteobacteria;c__Gammaproteobacteria;o__UBA11654;f__UBA11654;g__;s__	78.41	2.9	0	3152520	52	88189	188220	52	60625	188220	88189	0	56.5	7.04	88.42	2421	High quality	represented by alternative MAG
sponge	Ircinia ramosa	U_133889	SAMN15855239	This study	IRC1_bin_9	d__Bacteria;p__Actinobacteriota;c__Acidimicrobiia;o__Microtrichales;f__TK06;g__;s__	97.44	2.14	0	3476525	68	101609	368556	68	51125	368556	101609	0	56.7	3.6	87.66	2330	High quality	represented by alternative MAG
sponge	Ircinia ramosa	U_133895	SAMN15855245	This study	IRC2_bin_1	d__Bacteria;p__Bacteroidota;c__Rhodothermia;o__Rhodothermales;f__bin80;g__bin80;s__	96.05	0.77	0	2789754	62	110886	316111	62	44996	316111	110886	0	56.7	5.6	88.38	2410	High quality	represented by alternative MAG
sponge	Ircinia ramosa	U_133890	SAMN15855240	This study	IRC2_bin_10	d__Bacteria;p__Actinobacteriota;c__Acidimicrobiia;o__Microtrichales;f__UBA11606;g__;s__	89.74	8.12	30	4230071	386	28507	100153	379	11161	121546	28507	2661	56.7	5.39	88.4	2449	High quality	11.7809
sponge	Ircinia ramosa	U_133891	SAMN15855241	This study	IRC2_bin_11	d__Bacteria;p__Gemmatimonadota;c__Gemmatimonadetes;o__SG8-23;f__BD2-11;g__bin94;s__	97.8	3.3	0	4194088	201	34826	161067	199	21075	161067	34826	1104	56.6	1.6	88.37	2401	High quality	represented by alternative MAG
sponge	Ircinia ramosa	U_133892	SAMN15855242	This study	IRC2_bin_12	d__Bacteria;p__Gemmatimonadota;c__Gemmatimonadetes;o__SG8-23;f__;g__;s__	93.41	3.3	0	3583099	188	30938	82540	188	19059	82540	30938	0	57.1	2.21	88.74	2166	High quality	0.537213
sponge	Ircinia ramosa	U_133893	SAMN15855243	This study	IRC2_bin_13	d__Bacteria;p__Chloroflexota;c__Dehalococcoidia;o__UBA2991;f__UBA2991;g__;s__	86.96	1.49	50	2576892	310	11715	33185	214	12041	53338	17503	47365	57.2	2.52	89	2108	Medium quality	represented by alternative MAG
sponge	Ircinia ramosa	U_133894	SAMN15855244	This study	IRC2_bin_15	d__Bacteria;p__Proteobacteria;c__Alphaproteobacteria;o__UBA7887;f__;g__;s__	72.26	1.58	12.5	2532105	577	4884	25280	577	4388	25280	4884	0	56.1	2.93	87.78	2257	High quality	0.447616
sponge	Ircinia ramosa	U_133896	SAMN15855246	This study	IRC2_bin_2	d__Bacteria;p__Actinobacteriota;c__Acidimicrobiia;o__bin76;f__;g__;s__	91.03	0.85	0	2229691	106	37926	204029	79	28223	216986	48610	11099	55.6	2.6	87.08	2482	High quality	represented by alternative MAG
sponge	Ircinia ramosa	U_133897	SAMN15855247	This study	IRC2_bin_3	d__Bacteria;p__Chloroflexota;c__Dehalococcoidia;o__bin125;f__bin125;g__bin125;s__	95.71	1.98	0	3141659	99	52387	166292	99	31733	166292	52387	0	55.6	2.73	86.84	2472	High quality	represented by alternative MAG
sponge	Ircinia ramosa	U_133898	SAMN15855248	This study	IRC2_bin_4	d__Bacteria;p__Actinobacteriota;c__Acidimicrobiia;o__Microtrichales;f__TK06;g__;s__	97.44	2.14	0	3409772	27	305135	619007	27	126287	619007	305135	0	56.2	1.81	86.22	2284	Medium quality	represented by alternative MAG
sponge	Ircinia ramosa	U_133899	SAMN15855249	This study	IRC2_bin_5	d__Bacteria;p__Acidobacteriota;c__Thermoanaerobaculia;o__;f__;g__;s__	94.59	1.71	0	4385596	19	264010	993415	19	230820	993415	264010	0	55.7	2.99	86.85	2616	High quality	represented by alternative MAG
sponge	Ircinia ramosa	U_133900	SAMN15855250	This study	IRC2_bin_6	d__Bacteria;p__Chloroflexota;c__Anaerolineae;o__SBR1031;f__A4b;g__UBA6055;s__	90.91	0.91	0	3557041	183	32764	92466	181	19652	119952	33198	733	55.7	1.94	87.36	2625	High quality	6.0918
sponge	Ircinia ramosa	U_133901	SAMN15855251	This study	IRC2_bin_7	d__Bacteria;p__Actinobacteriota;c__Acidimicrobiia;o__Microtrichales;f__Bin134;g__Bin134;s__	94.87	5.56	42.86	3419634	154	95546	363548	154	22205	363548	95546	0	57.4	2.86	88.3	2155	High quality	represented by alternative MAG
sponge	Ircinia ramosa	U_133902	SAMN15855252	This study	IRC2_bin_8	d__Bacteria;p__Chloroflexota;c__Dehalococcoidia;o__bin125;f__bin125;g__bin125;s__	89.38	1.98	0	2698108	474	6923	30733	474	5692	30733	6923	0	57.4	2.96	88.23	2160	High quality	5.01024
sponge	Ircinia ramosa	U_133903	SAMN15855253	This study	IRC2_bin_9	d__Bacteria;p__Proteobacteria;c__Gammaproteobacteria;o__Pseudomonadales;f__Pseudohongiellaceae;g__UBA9145;s__	71.47	0.49	33.33	2524249	573	4762	31398	571	4420	31398	4772	91	59.4	5.28	88.94	2538	High quality	represented by alternative MAG
sponge	Ircinia ramosa	U_133914	SAMN15855264	This study	IRC3_bin_1	d__Bacteria;p__Proteobacteria;c__Gammaproteobacteria;o__Pseudomonadales;f__HTCC2089;g__bin55;s__	77.8	1.11	66.67	2637062	64	70638	254285	59	44695	254285	86017	50	56.2	2.64	86.66	2966	High quality	0.522505
sponge	Ircinia ramosa	U_133904	SAMN15855254	This study	IRC3_bin_10	d__Bacteria;p__Chloroflexota;c__Anaerolineae;o__SBR1031;f__A4b;g__UBA6055;s__	91.82	0.91	0	3544436	166	35603	132131	162	21879	132131	35603	1464	43.6	2.11	86.96	531	Medium quality	represented by alternative MAG
sponge	Ircinia ramosa	U_133905	SAMN15855255	This study	IRC3_bin_11	d__Bacteria;p__Chloroflexota;c__Dehalococcoidia;o__bin125;f__bin125;g__bin125;s__	94.72	0.99	0	3099424	54	119292	344090	54	57396	344090	119292	0	42.9	2.37	86.23	779	Medium quality	0.542631
sponge	Ircinia ramosa	U_133906	SAMN15855256	This study	IRC3_bin_12	d__Bacteria;p__Actinobacteriota;c__Acidimicrobiia;o__Microtrichales;f__Bin134;g__;s__	90.43	2.99	0	2973160	223	23280	65442	210	14157	69427	24305	177	45.8	1.15	88.03	609	Medium quality	0.36398
sponge	Ircinia ramosa	U_133907	SAMN15855257	This study	IRC3_bin_13	d__Bacteria;p__Chloroflexota;c__Dehalococcoidia;o__bin125;f__bin125;g__bin125;s__	93.73	0.99	0	2759506	31	330549	646876	31	89016	646876	330549	0	39.1	1.26	88.53	564	Medium quality	0.313662
sponge	Ircinia ramosa	U_133908	SAMN15855258	This study	IRC3_bin_14	d__Bacteria;p__Actinobacteriota;c__Acidimicrobiia;o__bin76;f__bin76;g__bin76;s__	90.6	1.71	0	2340098	227	13772	78468	209	11196	78468	14689	678	49.3	2.14	88.27	647	Medium quality	0.379527
sponge	Ircinia ramosa	U_133909	SAMN15855259	This study	IRC3_bin_15	d__Bacteria;p__Chloroflexota;c__Dehalococcoidia;o__SAR202;f__UBA11138;g__Bin90;s__	97.69	0.99	0	3045563	85	60828	171995	80	38069	171995	60828	1498	35.9	1.29	86.98	656	Medium quality	represented by alternative MAG
sponge	Ircinia ramosa	U_133910	SAMN15855260	This study	IRC3_bin_16	d__Bacteria;p__Acidobacteriota;c__Acidobacteriae;o__Solibacterales;f__UBA6623;g__;s__	95.09	3.85	0	5749848	214	48771	208137	207	27777	208137	48771	70	36	0.57	86.82	690	Medium quality	2.75985
sponge	Ircinia ramosa	U_133911	SAMN15855261	This study	IRC3_bin_17	d__Bacteria;p__Actinobacteriota;c__Acidimicrobiia;o__bin76;f__;g__;s__	92.74	1.28	0	2266804	62	75451	229633	53	42769	229633	75451	3388	35.9	1.41	87.46	630	Medium quality	represented by alternative MAG
sponge	Ircinia ramosa	U_133912	SAMN15855262	This study	IRC3_bin_18	d__Bacteria;p__Latescibacterota;c__;o__;f__;g__;s__	97.8	0.25	50	3884263	103	71964	251346	102	38081	251346	71964	18	55.9	6.39	86.44	968	Medium quality	0.342596
sponge	Ircinia ramosa	U_133913	SAMN15855263	This study	IRC3_bin_19	d__Bacteria;p__Gemmatimonadota;c__Gemmatimonadetes;o__SG8-23;f__BD2-11;g__bin94;s__	95.6	3.3	0	4251895	106	73501	164491	106	40112	164491	73501	0	50.8	1.76	87.57	2876	Medium quality	0.209329
sponge	Ircinia ramosa	U_133925	SAMN15855275	This study	IRC3_bin_2	d__Bacteria;p__Proteobacteria;c__Gammaproteobacteria;o__Pseudomonadales;f__Pseudohongiellaceae;g__UBA9145;s__	86.43	1.79	50	3281608	246	18616	79907	224	14650	79907	20851	6887	47.9	1.26	86.53	4257	High quality	0.212221
sponge	Ircinia ramosa	U_133915	SAMN15855265	This study	IRC3_bin_20	d__Bacteria;p__Cyanobacteriota;c__Cyanobacteriia;o__Synechococcales_A;f__Cyanobiaceae;g__Synechococcus_B;s__	95.2	0.82	100	2133467	266	10537	31312	261	8174	31312	10904	1042	48	1.56	86.72	4469	High quality	represented by alternative MAG
sponge	Ircinia ramosa	U_133916	SAMN15855266	This study	IRC3_bin_21	d__Bacteria;p__Poribacteria;c__WGA-4E;o__WGA-4E;f__WGA-3G;g__WGA-3G;s__	94.34	3.3	0	5837397	126	74744	227965	126	46328	227965	74744	0	52.4	1.24	85.69	4914	High quality	represented by alternative MAG
sponge	Ircinia ramosa	U_133917	SAMN15855267	This study	IRC3_bin_22	d__Bacteria;p__Chloroflexota;c__Dehalococcoidia;o__UBA2991;f__UBA2991;g__;s__	93.73	0.99	0	2871702	38	108637	287099	38	75571	287099	108637	0	52.4	1.27	85.54	4859	High quality	1.69019
sponge	Ircinia ramosa	U_133918	SAMN15855268	This study	IRC3_bin_23	d__Bacteria;p__Bacteroidota;c__Rhodothermia;o__Rhodothermales;f__bin80;g__bin80;s__	82.56	2.45	20	2127690	355	7220	35178	343	6203	35178	7355	120	52.4	1.23	86.43	5001	Medium quality	represented by alternative MAG
sponge	Ircinia ramosa	U_133919	SAMN15855269	This study	IRC3_bin_24	d__Bacteria;p__Dadabacteria;c__UBA1144;o__;f__;g__;s__	61.82	0.28	0	1146173	326	3742	21267	309	3709	21267	3913	170	49.8	1.6	88.34	4340	Medium quality	0.271034
sponge	Ircinia ramosa	U_133920	SAMN15855270	This study	IRC3_bin_25	d__Bacteria;p__Actinobacteriota;c__Acidimicrobiia;o__Microtrichales;f__UBA11606;g__;s__	85.71	2.14	33.33	3435486	189	29499	96729	188	18273	96729	29499	239	52.4	1.21	86.47	5284	High quality	represented by alternative MAG
sponge	Ircinia ramosa	U_133921	SAMN15855271	This study	IRC3_bin_26	d__Bacteria;p__Actinobacteriota;c__Acidimicrobiia;o__Microtrichales;f__UBA11606;g__;s__	91.03	1.28	0	3616473	192	31992	147361	188	19236	147361	32742	603	61.4	2.86	90.56	2646	Medium quality	represented by alternative MAG
sponge	Ircinia ramosa	U_133922	SAMN15855272	This study	IRC3_bin_27	d__Bacteria;p__Bdellovibrionota;c__Bdellovibrionia;o__Bdellovibrionales;f__;g__;s__	56.94	0	0	1118436	331	3536	11392	314	3561	11392	3674	170	61.5	2.53	90.12	2888	High quality	0.395585
sponge	Ircinia ramosa	U_133923	SAMN15855273	This study	IRC3_bin_28	d__Bacteria;p__Gemmatimonadota;c__Gemmatimonadetes;o__SG8-23;f__;g__;s__	95.6	3.3	0	3642571	83	101838	254251	83	43886	254251	101838	0	61.3	2.79	90.27	2863	Medium quality	represented by alternative MAG
sponge	Ircinia ramosa	U_133924	SAMN15855274	This study	IRC3_bin_29	d__Bacteria;p__Latescibacterota;c__UBA2968;o__UBA2968;f__UBA2968;g__;s__	80.43	3.56	16.67	4267344	1019	4722	17822	984	4336	18108	4822	2224	48.4	1.7	86.61	2558	High quality	represented by alternative MAG
sponge	Ircinia ramosa	U_133936	SAMN15855286	This study	IRC3_bin_3	d__Bacteria;p__Bacteroidota;c__Rhodothermia;o__Rhodothermales;f__bin80;g__bin80;s__	95.48	0.56	0	3433559	159	37351	97570	158	21731	97570	37351	10	48.5	1.7	87.45	2540	High quality	represented by alternative MAG
sponge	Ircinia ramosa	U_133926	SAMN15855276	This study	IRC3_bin_30	d__Bacteria;p__Poribacteria;c__WGA-4E;o__WGA-4E;f__WGA-3G;g__WGA-3G;s__	73.7	8.56	0	4267499	1108	4201	21628	1059	4029	21628	4302	490	48.4	1.72	87.73	2640	Medium quality	represented by alternative MAG
sponge	Ircinia ramosa	U_133927	SAMN15855277	This study	IRC3_bin_31	d__Bacteria;p__Gemmatimonadota;c__Gemmatimonadetes;o__SG8-23;f__BD2-11;g__bin94;s__	98.9	7.69	0	4332747	169	38910	122657	165	26259	122657	38910	1594	48.5	1.75	87.73	2692	High quality	represented by alternative MAG
sponge	Ircinia ramosa	U_133928	SAMN15855278	This study	IRC3_bin_32	d__Bacteria;p__Acidobacteriota;c__bin61;o__bin61;f__bin61;g__bin61;s__	89.74	0.85	0	3057200	287	16653	89110	225	13587	89110	20914	24802	48.4	1.78	88.53	2621	High quality	1.80979
sponge	Ircinia ramosa	U_133929	SAMN15855279	This study	IRC3_bin_33	d__Bacteria;p__Actinobacteriota;c__Acidimicrobiia;o__Microtrichales;f__Bin134;g__Bin134;s__	84.44	3.42	20	3360619	180	33160	180358	178	18879	180358	33160	212	48.4	1.55	87.89	2622	High quality	represented by alternative MAG
sponge	Ircinia ramosa	U_133930	SAMN15855280	This study	IRC3_bin_34	d__Bacteria;p__Actinobacteriota;c__Acidimicrobiia;o__Microtrichales;f__Bin134;g__Bin134;s__	84.44	9.4	47.06	2970083	167	37511	160377	167	17784	160377	37511	0	48.1	2.02	88.09	3584	Medium quality	represented by alternative MAG
sponge	Ircinia ramosa	U_133931	SAMN15855281	This study	IRC3_bin_35	d__Bacteria;p__Chloroflexota;c__Anaerolineae;o__SBR1031;f__A4b;g__UBA6055;s__	89.55	3.64	0	4759582	438	17279	64458	419	11359	64458	17559	365	55.5	1.51	91.85	2265	High quality	0.435644
sponge	Ircinia ramosa	U_133932	SAMN15855282	This study	IRC3_bin_36	d__Bacteria;p__Chloroflexota;c__Anaerolineae;o__SBR1031;f__A4b;g__UBA6055;s__	68.31	0	0	2936006	677	5073	17489	637	4609	17489	5276	400	55.4	2.16	92.5	2354	Medium quality	represented by alternative MAG
sponge	Ircinia ramosa	U_133933	SAMN15855283	This study	IRC3_bin_37	d__Bacteria;p__Gemmatimonadota;c__Gemmatimonadetes;o__SG8-23;f__BD2-11;g__BD2-11;s__	89.25	3.85	0	3775367	702	6468	46793	684	5519	46793	6674	934	59.4	0.74	92.09	3056	High quality	2.22926
sponge	Ircinia ramosa	U_133934	SAMN15855284	This study	IRC3_bin_38	d__Bacteria;p__Latescibacterota;c__UBA2968;o__UBA8231;f__GCA-002724215;g__GCA-2724215;s__	65.81	0.37	0	3782074	1011	4034	18027	976	3875	18027	4142	4798	49.5	2.47	88.08	3276	Medium quality	N/A
sponge	Ircinia ramosa	U_133935	SAMN15855285	This study	IRC3_bin_39	d__Bacteria;p__Proteobacteria;c__Gammaproteobacteria;o__UBA11654;f__UBA11654;g__;s__	62.26	4.87	43.48	2482143	364	8930	45394	334	7431	45394	10279	15984	49.4	2.4	86.33	4731	Medium quality	0.275549
sponge	Ircinia ramosa	U_133937	SAMN15855287	This study	IRC3_bin_4	d__Bacteria;p__Acidobacteriota;c__Thermoanaerobaculia;o__;f__;g__;s__	94.44	1.71	0	4544608	23	731037	2052265	23	197591	2052265	731037	0	49.4	1.25	88.87	4551	Medium quality	N/A
sponge	Ircinia ramosa	U_133938	SAMN15855288	This study	IRC3_bin_5	d__Bacteria;p__Proteobacteria;c__Alphaproteobacteria;o__Rhodobacterales;f__Rhodobacteraceae;g__bin36;s__	89.51	0.01	0	3030357	151	48751	182330	136	22282	182330	52179	8995	49.5	1.37	84.36	3796	High quality	0.445414
sponge	Ircinia ramosa	U_133939	SAMN15855289	This study	IRC3_bin_6	d__Bacteria;p__Chloroflexota;c__UBA2235;o__UBA11872;f__;g__;s__	91.36	0	0	2117154	41	106647	310457	38	55714	310457	106647	30	53.9	0.94	86.61	3914	Medium quality	N/A
sponge	Ircinia ramosa	U_133940	SAMN15855290	This study	IRC3_bin_7	d__Bacteria;p__Proteobacteria;c__Alphaproteobacteria;o__bin65;f__bin65;g__bin65;s__	98.23	1.3	0	4264491	322	20953	74651	290	14705	98139	26668	13556	40.1	1.48	87.68	3890	High quality	3.26294
sponge	Ircinia ramosa	U_133941	SAMN15855291	This study	IRC3_bin_8	d__Bacteria;p__Proteobacteria;c__Alphaproteobacteria;o__Rhodobacterales;f__Rhodobacteraceae;g__Boseongicola;s__	94.78	1.53	44.44	5239879	182	44631	256373	181	28949	256373	46541	909	42	1.58	89.89	4034	High quality	0.444883
sponge	Ircinia ramosa	U_133942	SAMN15855292	This study	IRC3_bin_9	d__Bacteria;p__Actinobacteriota;c__Acidimicrobiia;o__Microtrichales;f__TK06;g__;s__	97.44	2.99	0	3447738	78	99186	210173	76	45364	210173	99186	82	42.8	4.89	88.82	3479	Medium quality	0.711883
sponge	Ircinia ramosa	U_133953	SAMN15855303	This study	IRC4_bin_1	d__Bacteria;p__Acidobacteriota;c__Acidobacteriae;o__;f__;g__;s__	98.29	0.85	0	4490589	105	62786	190750	101	44461	229863	71073	206	42.3	1.79	91.21	3623	Medium quality	represented by alternative MAG
sponge	Ircinia ramosa	U_133943	SAMN15855293	This study	IRC4_bin_10	d__Bacteria;p__Actinobacteriota;c__Acidimicrobiia;o__Microtrichales;f__UBA11606;g__;s__	95.73	1.28	0	3299880	43	155155	332835	41	80484	332835	168259	47	42.9	1.01	86.59	4485	High quality	1.65736
sponge	Ircinia ramosa	U_133944	SAMN15855294	This study	IRC4_bin_11	d__Bacteria;p__Chloroflexota;c__Dehalococcoidia;o__UBA3495;f__UBA3495;g__Bin87;s__	96.59	0	0	3446757	126	48103	185357	123	28022	185357	48103	30	38.2	2.57	84.43	3598	Medium quality	N/A
sponge	Ircinia ramosa	U_133945	SAMN15855295	This study	IRC4_bin_12	d__Bacteria;p__Acidobacteriota;c__Thermoanaerobaculia;o__;f__;g__;s__	94.59	2.56	0	4872574	8	2494274	2494274	7	696082	2494274	2494274	139	43	0.83	86.16	3966	Medium quality	N/A
sponge	Ircinia ramosa	U_133946	SAMN15855296	This study	IRC4_bin_13	d__Bacteria;p__Gemmatimonadota;c__Gemmatimonadetes;o__SG8-23;f__;g__;s__	93.41	3.3	0	3197555	53	85903	340132	52	61491	340132	85903	22	43.1	1.01	85.61	4698	High quality	0.3027
sponge	Ircinia ramosa	U_133947	SAMN15855297	This study	IRC4_bin_14	d__Bacteria;p__Poribacteria;c__WGA-4E;o__WGA-4E;f__WGA-3G;g__;s__	94.34	4.95	20	5410537	112	78287	368344	112	48308	368344	78287	0	51.1	2.35	82.39	5049	Medium quality	represented by alternative MAG
sponge	Ircinia ramosa	U_133948	SAMN15855298	This study	IRC4_bin_15	d__Bacteria;p__Chloroflexota;c__Anaerolineae;o__SBR1031;f__A4b;g__UBA6055;s__	91.82	0.91	0	3527892	142	41979	192382	137	25751	192382	45642	2119	42.8	1.73	86.79	5030	High quality	1.43762
sponge	Ircinia ramosa	U_133949	SAMN15855299	This study	IRC4_bin_16	d__Bacteria;p__Actinobacteriota;c__Acidimicrobiia;o__Microtrichales;f__TK06;g__;s__	97.44	2.14	0	3268807	25	258661	360806	25	130752	360806	258661	0	51.2	1.67	81.8	4914	High quality	0.848488
sponge	Ircinia ramosa	U_133950	SAMN15855300	This study	IRC4_bin_17	d__Bacteria;p__Chloroflexota;c__Dehalococcoidia;o__bin125;f__bin125;g__bin125;s__	94.72	0.99	0	3169897	24	323299	541930	24	132079	541930	323299	0	42.8	1.91	86.89	5932	Medium quality	0.0787697
sponge	Ircinia ramosa	U_133951	SAMN15855301	This study	IRC4_bin_18	d__Bacteria;p__Proteobacteria;c__Gammaproteobacteria;o__Pseudomonadales;f__Pseudohongiellaceae;g__UBA9145;s__	79.61	0.97	87.5	3479938	510	9734	50143	361	9639	75740	14381	53636	50.6	2.52	83.38	4167	Medium quality	0.0569272
sponge	Ircinia ramosa	U_133952	SAMN15855302	This study	IRC4_bin_19	d__Bacteria;p__Proteobacteria;c__Gammaproteobacteria;o__UBA11654;f__UBA11654;g__;s__	78.59	2.32	0	2982026	68	101607	207516	67	44507	207516	101607	10	46.5	1.4	87.13	2874	Medium quality	0.153494
sponge	Ircinia ramosa	U_133964	SAMN15855314	This study	IRC4_bin_2	d__Bacteria;p__Bacteroidota;c__Rhodothermia;o__Rhodothermales;f__bin80;g__bin80;s__	95.48	0.85	0	3354970	170	30277	93189	165	20333	114710	31223	1906	47.6	1.68	87.98	4679	Medium quality	3.45547
sponge	Ircinia ramosa	U_133954	SAMN15855304	This study	IRC4_bin_20	d__Bacteria;p__Chloroflexota;c__Dehalococcoidia;o__UBA2979;f__;g__;s__	92.9	0.33	100	2456717	123	35185	95983	109	22538	99318	41979	140	48.3	2.11	87.99	4915	Medium quality	1.32557
sponge	Ircinia ramosa	U_133955	SAMN15855305	This study	IRC4_bin_21	d__Bacteria;p__Chloroflexota;c__Dehalococcoidia;o__UBA2991;f__UBA2991;g__;s__	95.38	1.1	0	2869408	56	102233	245937	55	52171	245937	102233	20	48.2	1.5	87.79	4436	High quality	2.1549
sponge	Ircinia ramosa	U_133956	SAMN15855306	This study	IRC4_bin_22	d__Bacteria;p__Chloroflexota;c__Dehalococcoidia;o__SAR202;f__UBA11138;g__Bin90;s__	97.69	3.19	0	3340574	44	140699	302584	41	81477	302584	157454	211	47.6	2.02	88.29	4955	High quality	0.886963
sponge	Ircinia ramosa	U_133957	SAMN15855307	This study	IRC4_bin_23	d__Bacteria;p__Proteobacteria;c__Gammaproteobacteria;o__Pseudomonadales;f__HTCC2089;g__;s__	88.72	2.78	0	4215875	192	40651	142853	182	23164	142853	41605	100	48.7	2.07	91.37	3347	Medium quality	represented by alternative MAG
sponge	Ircinia ramosa	U_133958	SAMN15855308	This study	IRC4_bin_24	d__Bacteria;p__Actinobacteriota;c__Acidimicrobiia;o__bin76;f__bin76;g__bin76;s__	91.45	1.28	0	2397291	154	23702	87859	130	18440	87859	28567	517	48	1.91	90.63	4421	Medium quality	0.214197
sponge	Ircinia ramosa	U_133959	SAMN15855309	This study	IRC4_bin_25	d__Bacteria;p__Poribacteria;c__WGA-4E;o__WGA-4E;f__WGA-3G;g__WGA-3G;s__	95.44	6.59	0	4939370	57	130498	361199	56	88203	361199	130498	10	47.6	1.9	88.37	5348	Medium quality	3.17585
sponge	Ircinia ramosa	U_133960	SAMN15855310	This study	IRC4_bin_26	d__Bacteria;p__Proteobacteria;c__Alphaproteobacteria;o__Rhodobacterales;f__Rhodobacteraceae;g__Boseongicola;s__	84.48	4.88	65.85	4991324	825	8038	47948	721	6922	47948	9137	38716	47.4	1.39	87.54	5293	High quality	1.18205
sponge	Ircinia ramosa	U_133961	SAMN15855311	This study	IRC4_bin_27	d__Bacteria;p__Poribacteria;c__WGA-4E;o__WGA-4E;f__WGA-3G;g__WGA-3G;s__	84.36	3.47	0	5567184	1189	5428	129341	1032	5394	129341	6197	2399	48.4	1.18	88.09	4567	Medium quality	represented by alternative MAG
sponge	Ircinia ramosa	U_133962	SAMN15855312	This study	IRC4_bin_28	d__Bacteria;p__Acidobacteriota;c__Acidobacteriae;o__Solibacterales;f__UBA6623;g__;s__	81.93	3.59	16.67	4815071	1151	5001	19142	991	4858	19142	5523	2239	47.4	1.06	88.59	4963	High quality	1.09571
sponge	Ircinia ramosa	U_133963	SAMN15855313	This study	IRC4_bin_29	d__Bacteria;p__Bacteroidota;c__Bacteroidia;o__Cytophagales;f__Cyclobacteriaceae;g__Ekhidna;s__	87.9	2.26	9.09	2654085	516	6363	25647	456	5820	27300	6857	1075	47.6	2.54	88.82	4539	Medium quality	0.324153
sponge	Ircinia ramosa	U_133975	SAMN15855325	This study	IRC4_bin_3	d__Bacteria;p__Dadabacteria;c__UBA1144;o__UBA2774;f__;g__;s__	96.59	0.84	0	1782644	53	62027	163676	53	33634	163676	62027	0	48.5	0.88	89.16	4151	Medium quality	represented by alternative MAG
sponge	Ircinia ramosa	U_133965	SAMN15855315	This study	IRC4_bin_30	d__Bacteria;p__Chloroflexota;c__Dehalococcoidia;o__SAR202;f__;g__;s__	88.78	2.26	10	3774808	697	6919	138579	622	6068	138579	7295	750	47.6	2.07	88.11	5525	Medium quality	0.669941
sponge	Ircinia ramosa	U_133966	SAMN15855316	This study	IRC4_bin_31	d__Bacteria;p__Chloroflexota;c__Dehalococcoidia;o__bin125;f__bin125;g__;s__	80.1	1.19	0	1979706	580	4040	16740	468	4230	16740	4669	1745	47.3	1.37	88.1	5501	High quality	N/A
sponge	Ircinia ramosa	U_133967	SAMN15855317	This study	IRC4_bin_32	d__Bacteria;p__Latescibacterota;c__UBA2968;o__UBA2968;f__UBA2968;g__;s__	75.16	1.53	0	4489147	1172	4457	15508	1020	4401	21847	5032	3339	48.2	1.14	88.54	4314	Medium quality	N/A
sponge	Ircinia ramosa	U_133968	SAMN15855318	This study	IRC4_bin_33	d__Bacteria;p__Chloroflexota;c__Anaerolineae;o__Caldilineales;f__bin34;g__bin34;s__	94.55	0	0	4142656	112	63682	190080	106	39081	197954	64660	608	47.3	1.26	87.99	4634	Medium quality	N/A
sponge	Ircinia ramosa	U_133969	SAMN15855319	This study	IRC4_bin_34	d__Bacteria;p__Proteobacteria;c__Gammaproteobacteria;o__UBA10353;f__LS-SOB;g__;s__	78.54	2.78	16.67	2965439	705	4863	20021	638	4648	20384	5226	670	47.3	0.96	88.14	4979	High quality	0.922394
sponge	Ircinia ramosa	U_133970	SAMN15855320	This study	IRC4_bin_35	d__Bacteria;p__Actinobacteriota;c__Acidimicrobiia;o__Microtrichales;f__UBA11606;g__;s__	90.22	2.56	50	3752315	111	72279	208421	110	34111	208421	72279	277	47.7	2.07	87.69	5767	Medium quality	0.284994
sponge	Ircinia ramosa	U_133971	SAMN15855321	This study	IRC4_bin_36	d__Bacteria;p__Actinobacteriota;c__Acidimicrobiia;o__Microtrichales;f__UBA11606;g__;s__	76.95	3.16	33.33	3132047	355	12972	52943	343	9131	52943	13742	5689	47.3	1.29	87.83	5288	High quality	represented by alternative MAG
sponge	Ircinia ramosa	U_133972	SAMN15855322	This study	IRC4_bin_37	d__Bacteria;p__Actinobacteriota;c__Acidimicrobiia;o__Microtrichales;f__Bin134;g__;s__	93.59	2.14	33.33	3192769	141	38466	134302	138	23136	134302	38466	939	47.6	3.43	88.58	4997	Medium quality	4.38809
sponge	Ircinia ramosa	U_133973	SAMN15855323	This study	IRC4_bin_38	d__Bacteria;p__Actinobacteriota;c__Acidimicrobiia;o__Microtrichales;f__Bin134;g__;s__	85.47	2.99	25	2874064	328	13228	49885	296	9709	49885	14015	320	47	2.08	86.94	5193	Medium quality	0.271803
sponge	Ircinia ramosa	U_133974	SAMN15855324	This study	IRC4_bin_39	d__Bacteria;p__Gemmatimonadota;c__Gemmatimonadetes;o__SG8-23;f__BD2-11;g__bin94;s__	98.9	3.3	0	4123552	120	57044	185508	119	34651	185508	57044	10	47.6	1.42	87.91	5364	Medium quality	represented by alternative MAG
sponge	Ircinia ramosa	U_133986	SAMN15855336	This study	IRC4_bin_4	d__Bacteria;p__Bacteroidota;c__Rhodothermia;o__Rhodothermales;f__bin80;g__bin80;s__	95.2	1.13	0	3416580	147	33353	99805	145	23562	99805	33353	151	47.4	1.69	85.32	3895	Medium quality	represented by alternative MAG
sponge	Ircinia ramosa	U_133976	SAMN15855326	This study	IRC4_bin_40	d__Bacteria;p__Acidobacteriota;c__bin61;o__bin61;f__bin61;g__bin61;s__	93.38	0.85	0	3335372	151	42105	148103	139	23995	167791	45442	3669	47.8	3.9	88.4	4767	Medium quality	N/A
sponge	Ircinia ramosa	U_133977	SAMN15855327	This study	IRC4_bin_41	d__Bacteria;p__Proteobacteria;c__Gammaproteobacteria;o__Pseudomonadales;f__HTCC2089;g__;s__	85.2	3.13	8.33	5126455	92	116064	298302	91	56334	298302	116064	10	58.9	2.06	86.21	2653	Medium quality	represented by alternative MAG
sponge	Ircinia ramosa	U_133978	SAMN15855328	This study	IRC4_bin_42	d__Bacteria;p__Proteobacteria;c__Alphaproteobacteria;o__UBA7887;f__;g__;s__	91.05	0.25	0	3024113	35	134583	440986	35	86403	440986	134583	0	58.6	1.67	85.98	3716	High quality	0.757311
sponge	Ircinia ramosa	U_133979	SAMN15855329	This study	IRC4_bin_43	d__Bacteria;p__Latescibacterota;c__;o__;f__;g__;s__	76.79	2.2	100	3574593	746	5724	24878	608	5879	38633	7359	60798	58.7	2.12	86.06	3296	Medium quality	represented by alternative MAG
sponge	Ircinia ramosa	U_133980	SAMN15855330	This study	IRC4_bin_44	d__Bacteria;p__Latescibacterota;c__UBA2968;o__UBA8231;f__GCA-002724215;g__GCA-2724215;s__	93.83	3.85	0	5967226	410	26061	128653	397	15030	128653	26061	5387	68	2.51	88.76	2850	Medium quality	represented by alternative MAG
sponge	Ircinia ramosa	U_133981	SAMN15855331	This study	IRC4_bin_45	d__Bacteria;p__Latescibacterota;c__UBA2968;o__UBA8231;f__GCA-002724215;g__GCA-2724215;s__	89.31	4.9	9.09	5033800	405	19947	77715	404	12459	77715	19947	10	67	1.39	88.51	3979	High quality	1.19826
sponge	Ircinia ramosa	U_133982	SAMN15855332	This study	IRC4_bin_46	d__Bacteria;p__Gemmatimonadota;c__Gemmatimonadetes;o__SG8-23;f__BD2-11;g__BD2-11;s__	77.76	4.05	0	3276091	916	4155	21447	795	4120	21447	4554	1213	67	2.52	88.54	4189	High quality	represented by alternative MAG
sponge	Ircinia ramosa	U_133983	SAMN15855333	This study	IRC4_bin_47	d__Bacteria;p__Actinobacteriota;c__Acidimicrobiia;o__bin76;f__;g__;s__	58.04	3.09	0	1560846	546	3246	10516	458	3407	10516	3509	880	66.1	4.91	88.99	3424	Medium quality	represented by alternative MAG
sponge	Ircinia ramosa	U_133984	SAMN15855334	This study	IRC4_bin_48	d__Bacteria;p__Proteobacteria;c__Alphaproteobacteria;o__Rhodobacterales;f__Rhodobacteraceae;g__bin36;s__	55.01	4.64	77.78	2017005	437	5192	79396	400	5042	79396	5627	15807	66.9	2.56	88.59	4053	Medium quality	represented by alternative MAG
sponge	Ircinia ramosa	U_133985	SAMN15855335	This study	IRC4_bin_49	d__Bacteria;p__Gemmatimonadota;c__Gemmatimonadetes;o__SG8-23;f__BD2-11;g__bin94;s__	88.15	6.59	0	4177634	881	6085	29189	768	5439	29189	6559	1409	66.9	2.66	88.11	4037	High quality	represented by alternative MAG
sponge	Ircinia ramosa	U_133989	SAMN15855339	This study	IRC4_bin_5	d__Bacteria;p__Proteobacteria;c__Gammaproteobacteria;o__Pseudomonadales;f__HTCC2089;g__bin55;s__	77.99	0.19	0	2184747	21	245449	413686	20	109237	413686	245449	565	67.8	2.07	88.16	3934	High quality	represented by alternative MAG
sponge	Ircinia ramosa	U_133987	SAMN15855337	This study	IRC4_bin_50	d__Bacteria;p__Proteobacteria;c__Alphaproteobacteria;o__bin65;f__bin65;g__bin65;s__	52.53	1.79	12.5	2291675	788	3240	13988	678	3380	13988	3487	1100	67	2.71	88.31	4344	High quality	represented by alternative MAG
sponge	Ircinia ramosa	U_133988	SAMN15855338	This study	IRC4_bin_51	d__Bacteria;p__Latescibacterota;c__UBA2968;o__UBA8231;f__;g__;s__	56.84	8.86	0	4072519	1347	3336	39110	1133	3594	39110	3655	4279	67.9	2.27	88.78	3808	High quality	0.822801
sponge	Ircinia ramosa	U_133990	SAMN15855340	This study	IRC4_bin_6	d__Bacteria;p__Cyanobacteriota;c__Cyanobacteriia;o__Synechococcales_A;f__Cyanobiaceae;g__Synechococcus_B;s__	97.24	0.27	100	2348932	165	19799	75623	159	14773	75623	20705	212	67.4	2.57	88.68	3708	Medium quality	represented by alternative MAG
sponge	Ircinia ramosa	U_133991	SAMN15855341	This study	IRC4_bin_7	d__Bacteria;p__Actinobacteriota;c__Acidimicrobiia;o__bin76;f__;g__;s__	92.74	1.28	0	2383811	62	80430	209434	57	41821	209434	81280	361	68	2.39	88.64	4142	High quality	represented by alternative MAG
sponge	Ircinia ramosa	U_133992	SAMN15855342	This study	IRC4_bin_8	d__Bacteria;p__Chloroflexota;c__Anaerolineae;o__Caldilineales;f__Caldilineaceae;g__bin5;s__	97.27	0	0	5229999	109	74449	245152	107	48878	245152	82484	102	67.3	2.42	88.85	2746	Medium quality	represented by alternative MAG
sponge	Ircinia ramosa	U_133993	SAMN15855343	This study	IRC4_bin_9	d__Bacteria;p__Actinobacteriota;c__Acidimicrobiia;o__Microtrichales;f__Bin134;g__Bin134;s__	94.87	2.14	0	3485857	29	326106	698404	29	120201	698412	326106	8	66.9	2.19	88.18	4076	High quality	represented by alternative MAG
sponge	Ircinia variabilis	U_133994	GCA_001007625.1	Burgsdorf et al. 2015 mBio	IRCvar_burgsdorfSteindler_GCA_001007625.1_ASM100762v1_genomic	d__Bacteria;p__Cyanobacteriota;c__Cyanobacteriia;o__Synechococcales_A;f__Cyanobiaceae;g__Synechococcus_B;s__Synechococcus_B spongiarum_D	87.36	0	0	2271413	848	4818	28005	326	6967	85098	9322	32177	66.9	2.81	85.88	3642	Medium quality	represented by alternative MAG
sponge	Lophophysema eversa (Deep sea glass sponge)	U_133995	GCA_001542995.1	Tian et al. 2016 Environmental Microbiology	LOPHE_tianQian_GCA_001542995.1_ASM154299v1_genomic	d__Bacteria;p__Nitrospinota;c__Nitrospinia;o__Nitrospinales;f__Nitrospinaceae;g__LS-NOB;s__GCA_001542995.1	96.53	2.56	0	2647748	26	179121	423487	26	101836	423487	179121	0	67.1	2.49	88.23	4144	High quality	represented by alternative MAG
sponge	Lophophysema eversa (Deep sea glass sponge)	U_133996	GCA_001543005.1	Tian et al. 2016 Environmental Microbiology	LOPHE_tianQian_GCA_001543005.1_ASM154300v1_genomic	d__Bacteria;p__Proteobacteria;c__Gammaproteobacteria;o__UBA10353;f__LS-SOB;g__LS-SOB;s__GCA_001543005.1	95.39	2.44	0	2694031	42	107984	334838	42	64143	334838	107984	0	66.1	2.94	88.8	3958	High quality	N/A
sponge	Lophophysema eversa (Deep sea glass sponge)	U_133997	GCA_001543015.1	Tian et al. 2016 Environmental Microbiology	LOPHE_tianQian_GCA_001543015.1_ASM154301v1_genomic	d__Archaea;p__Crenarchaeota;c__Nitrososphaeria;o__Nitrososphaerales;f__Nitrosopumilaceae;g__Nitrosopumilus;s__GCA_001543015.1	100	0	0	1925182	67	41513	218566	67	28734	218566	41513	0	66.3	1.83	87.4	4295	High quality	2.97888
sponge	Melophlus sarasinorum	U_133998	GCA_003635315.1	Podell et al. 2019 ISME	MELS_podellAllen_GCA_GCA_003635315.1_ASM363531v1_genomic	d__Bacteria;p__Poribacteria;c__WGA-4E;o__WGA-4E;f__WGA-3G;g__;s__	88.7	2.25	0	4329103	54	103694	343272	50	86582	343272	108750	127	63.6	2.02	90.37	3437	High quality	1.03639
sponge	Mycale laxissima	U_133999	GCF_000156235.1	Bondarev et al. 2013 Environmental Microbiology	MYCL_bondarevVogt_GCF_000156235.1_ASM15623v1_genomic	d__Bacteria;p__Proteobacteria;c__Alphaproteobacteria;o__Rhizobiales;f__Stappiaceae;g__Pseudovibrio;s__Pseudovibrio denitrificans	99.52	0	0	5726521	53	181240	563734	19	301395	1063322	509312	9443	63.7	2.24	90.44	3059	High quality	represented by alternative MAG
sponge	Mycale laxissima	U_134000	GCF_000158135.1	Zan et al. 2011 Journal of Bacteriology	MYCL_zanHill_GCF_000158135.1_ASM15813v1_genomic	d__Bacteria;p__Proteobacteria;c__Alphaproteobacteria;o__Rhodobacterales;f__Rhodobacteraceae;g__Ruegeria;s__GCF_000158135.1	99.25	0.08	0	4487498	48	185231	511139	6	747916	3124921	3124921	7331	63.8	2.41	90.03	2276	Medium quality	represented by alternative MAG
sponge	Ophlitaspongia papilla	U_134001	GCA_004168585.1	Alex et al. 2019 Frontiers in Microbiology	OPHP_alexAntunes_GCF_004168585.1_ASM416858v1_genomic	d__Bacteria;p__Proteobacteria;c__Gammaproteobacteria;o__Enterobacterales;f__Shewanellaceae;g__;s__	100	0.26	0	4425146	89	177860	453297	69	64132	719047	306208	1751	68.5	2.18	89.62	3032	Medium quality	represented by alternative MAG
sponge	Petrosia ficiformis	U_134003	none	Garcia et al. 2017 Environmental Microbiology	PETF_garciaTaylor_SAUL_petrosia_ficiformis_bin	d__Bacteria;p__Latescibacterota;c__UBA2968;o__UBA2968;f__GCA-2709665;g__;s__	85.25	2.78	9.09	4100466	349	13499	55823	349	11749	55823	13499	0	68.3	2.38	91.03	3110	Medium quality	represented by alternative MAG
sponge	Polymastia penicillus	U_134004	GCF_001431305.1	Alex et al. 2015 Genome Biology and Evolution	POLP_alexAntunes_GCF_001431305.1_ASM143130v1_genomic	d__Bacteria;p__Proteobacteria;c__Alphaproteobacteria;o__Rhizobiales;f__Stappiaceae;g__Pseudovibrio;s__GCF_001431305.1	93.62	0	0	6603616	763	18360	77364	271	24367	413530	123351	53997	68.5	1.93	90.87	3731	Medium quality	0.220344
sponge	Pseudoceratina sp.	U_134005	GCA_003635185.1	Podell et al. 2019 ISME	PSE_podellAllen_GCA_003635185.1_ASM363518v1_genomic	d__Bacteria;p__Poribacteria;c__WGA-4E;o__WGA-4E;f__WGA-3G;g__;s__	77.46	2.25	0	4566229	169	40659	88679	141	32384	112019	52945	708	68.6	2.32	90.86	4071	Medium quality	represented by alternative MAG
sponge	Pseudoceratina sp.	U_134006	GCA_003635195.1	Podell et al. 2019 ISME	PSE_podellAllen_GCA_003635195.1_ASM363519v1_genomic	d__Bacteria;p__Poribacteria;c__WGA-4E;o__WGA-4E;f__WGA-3G;g__WGA-3G;s__	96.54	3.85	20	6449573	239	53632	141339	214	30138	141339	64782	500	68.6	2.55	89.01	4484	Medium quality	represented by alternative MAG
sponge	Pseudoceratina sp.	U_134007	GCA_003635205.1	Podell et al. 2019 ISME	PSE_podellAllen_GCA_003635205.1_ASM363520v1_genomic	d__Bacteria;p__Poribacteria;c__WGA-4E;o__WGA-4E;f__WGA-3G;g__WGA-3G;s__	93.79	8.79	0	5148826	88	100620	265207	76	67747	265207	121268	278	67.3	2.57	90.22	4737	Medium quality	1.39474
sponge	Pseudoceratina sp.	U_134008	GCA_003635255.1	Podell et al. 2019 ISME	PSE_podellAllen_GCA_003635255.1_ASM363525v1_genomic	d__Bacteria;p__Poribacteria;c__WGA-4E;o__WGA-4E;f__WGA-3G;g__WGA-3G;s__	87.2	6.59	0	5377724	213	42970	135837	178	30211	206245	45924	1535	40.6	1.83	84.41	1411	High quality	0.809377
sponge	Pseudoceratina sp.	U_134009	GCA_003635265.1	Podell et al. 2019 ISME	PSE_podellAllen_GCA_003635265.1_ASM363526v1_genomic	d__Bacteria;p__Poribacteria;c__WGA-4E;o__WGA-4E;f__;g__;s__	85.65	2.5	0	5303725	75	126909	451668	53	100070	452575	196409	440	67.6	1.88	90.79	3255	High quality	0.487942
sponge	Rhopaloeides odorabile	U_134020	SAMN15855354	This study	RHO1_bin_1	d__Bacteria;p__Proteobacteria;c__Alphaproteobacteria;o__bin65;f__bin65;g__bin65;s__	98.7	0.76	33.33	4398880	90	94256	283179	80	54986	297189	100972	460	69.2	1.93	90.97	4883	High quality	0.521872
sponge	Rhopaloeides odorabile	U_134010	SAMN15855344	This study	RHO1_bin_10	d__Bacteria;p__Acidobacteriota;c__Acidobacteriae;o__Solibacterales;f__UBA6623;g__;s__	96.37	2.56	0	6133377	264	53792	268562	260	23589	268562	54223	400	67.9	2.03	89.92	2823	Medium quality	0.197992
sponge	Rhopaloeides odorabile	U_134011	SAMN15855345	This study	RHO1_bin_11	d__Bacteria;p__Poribacteria;c__WGA-4E;o__WGA-4E;f__WGA-3G;g__;s__	94.34	3.3	0	5585810	186	52880	176695	162	34480	209425	57521	1680	68.1	2.15	89.4	5287	High quality	2.73732
sponge	Rhopaloeides odorabile	U_134012	SAMN15855346	This study	RHO1_bin_12	d__Bacteria;p__Acidobacteriota;c__;o__;f__;g__;s__	93.96	0	0	5478944	142	63780	176708	119	46041	227026	76461	590	68.2	2.14	89.61	5258	High quality	represented by alternative MAG
sponge	Rhopaloeides odorabile	U_134013	SAMN15855347	This study	RHO1_bin_13	d__Bacteria;p__Bacteroidota;c__Rhodothermia;o__Rhodothermales;f__bin80;g__;s__	94.35	0.56	0	3809910	209	28901	116335	196	19438	124520	30200	760	69.3	1.85	90.64	4784	High quality	represented by alternative MAG
sponge	Rhopaloeides odorabile	U_134014	SAMN15855348	This study	RHO1_bin_14	d__Bacteria;p__Chloroflexota;c__Anaerolineae;o__SBR1031;f__A4b;g__UBA6055;s__	90.91	0.91	0	4217007	93	82965	213432	88	47920	215454	82965	410	69.6	1.81	90.18	5443	High quality	1.5142
sponge	Rhopaloeides odorabile	U_134015	SAMN15855349	This study	RHO1_bin_15	d__Bacteria;p__Chloroflexota;c__Anaerolineae;o__SBR1031;f__A4b;g__UBA6055;s__	91.82	0.91	0	4480141	125	69877	219500	121	37025	219500	69877	220	52.2	1.93	93.14	2629	High quality	1.11728
sponge	Rhopaloeides odorabile	U_134016	SAMN15855350	This study	RHO1_bin_16	d__Bacteria;p__Proteobacteria;c__Gammaproteobacteria;o__TsSOB;f__TsSOB;g__TsSOB;s__	77.99	2.76	83.33	1665064	204	12547	77006	127	13110	93256	24197	7520	66.3	2.19	87.74	4462	High quality	1.80083
sponge	Rhopaloeides odorabile	U_134017	SAMN15855351	This study	RHO1_bin_17	d__Bacteria;p__Actinobacteriota;c__Acidimicrobiia;o__Microtrichales;f__UBA11606;g__;s__	95.65	5.98	58.33	2955835	298	14899	69267	132	22392	125143	36875	15700	63.9	2.66	93.54	1049	Medium quality	3.4083
sponge	Rhopaloeides odorabile	U_134018	SAMN15855352	This study	RHO1_bin_18	d__Bacteria;p__Chloroflexota;c__Anaerolineae;o__SBR1031;f__A4b;g__;s__	91.82	0	0	3114820	25	329706	608527	20	155741	1187536	626482	140	55.2	3.36	89.56	2122	Medium quality	52.4694
sponge	Rhopaloeides odorabile	U_134019	SAMN15855353	This study	RHO1_bin_19	d__Bacteria;p__Acidobacteriota;c__Acidobacteriae;o__Solibacterales;f__UBA6623;g__;s__	95.8	0.95	0	6879330	235	60154	150193	211	32603	173759	68032	876	56.1	2.5	92.25	1967	Medium quality	37.8784
sponge	Rhopaloeides odorabile	U_134031	SAMN15855365	This study	RHO1_bin_2	d__Bacteria;p__Proteobacteria;c__Alphaproteobacteria;o__Rhodobacterales;f__Rhodobacteraceae;g__bin36;s__	92.91	0	0	5600817	93	122884	345974	83	67479	362461	133945	460	55.8	3.11	90.4	2031	Medium quality	represented by alternative MAG
sponge	Rhopaloeides odorabile	U_134021	SAMN15855355	This study	RHO1_bin_20	d__Bacteria;p__Chloroflexota;c__Dehalococcoidia;o__bin125;f__bin125;g__bin125;s__	91.75	0.99	0	3222854	48	125494	283193	29	111132	432315	278323	370	55.4	3	91.15	1866	Medium quality	represented by alternative MAG
sponge	Rhopaloeides odorabile	U_134022	SAMN15855356	This study	RHO1_bin_21	d__Bacteria;p__Actinobacteriota;c__Acidimicrobiia;o__bin76;f__bin76;g__bin76;s__	100	1.28	0	2907039	64	74684	285948	60	48450	285948	91182	130	56.1	2.91	90.85	1889	Medium quality	represented by alternative MAG
sponge	Rhopaloeides odorabile	U_134023	SAMN15855357	This study	RHO1_bin_22	d__Bacteria;p__Actinobacteriota;c__Acidimicrobiia;o__bin76;f__bin76;g__bin76;s__	98.29	1.28	0	2942457	46	90277	236926	40	73561	236926	103856	420	55.9	2.82	91.39	1684	Medium quality	represented by alternative MAG
sponge	Rhopaloeides odorabile	U_134024	SAMN15855358	This study	RHO1_bin_23	d__Bacteria;p__Dadabacteria;c__UBA1144;o__UBA2774;f__;g__;s__	95.75	0.84	0	1683548	57	51714	177854	55	30609	177854	54406	200	55.4	3.98	89.23	2403	Medium quality	represented by alternative MAG
sponge	Rhopaloeides odorabile	U_134025	SAMN15855359	This study	RHO1_bin_24	d__Bacteria;p__Nitrospirota;c__Nitrospiria;o__Nitrospirales;f__UBA8639;g__bin75;s__	86.82	4.32	33.33	2238120	244	14419	53111	150	14920	88592	19623	9400	55.7	3.02	91.18	1771	Medium quality	represented by alternative MAG
sponge	Rhopaloeides odorabile	U_134026	SAMN15855360	This study	RHO1_bin_25	d__Bacteria;p__Actinobacteriota;c__Acidimicrobiia;o__Microtrichales;f__TK06;g__;s__	97.44	5.56	14.29	4497670	189	66086	279520	169	26613	314136	73974	1190	45.7	2	89.24	1429	Medium quality	0.537659
sponge	Rhopaloeides odorabile	U_134027	SAMN15855361	This study	RHO1_bin_26	d__Bacteria;p__Chloroflexota;c__Anaerolineae;o__SBR1031;f__A4b;g__UBA6055;s__	91.52	0	0	4372157	161	48749	158335	158	27671	158335	48749	120	45.8	2.26	85.62	1265	Medium quality	represented by alternative MAG
sponge	Rhopaloeides odorabile	U_134028	SAMN15855362	This study	RHO1_bin_27	d__Bacteria;p__Deinococcota;c__Deinococci;o__Deinococcales;f__Trueperaceae;g__Truepera;s__GCA_002239005.1	90.04	1.27	0	3177746	104	56609	149602	82	38753	149602	61779	670	54.5	2.04	93.45	1850	High quality	N/A
sponge	Rhopaloeides odorabile	U_134029	SAMN15855363	This study	RHO1_bin_28	d__Bacteria;p__Latescibacterota;c__UBA2968;o__UBA2968;f__GCA-2709665;g__;s__	95.54	1.1	0	5350050	44	193184	495579	37	144595	495579	221158	250	37.3	1.91	92.02	2510	Medium quality	0.514736
sponge	Rhopaloeides odorabile	U_134030	SAMN15855364	This study	RHO1_bin_29	d__Bacteria;p__Proteobacteria;c__Alphaproteobacteria;o__Rhodospirillales;f__;g__;s__	95.88	1.52	0	3631285	264	23095	83711	208	17458	91054	29554	650	47.1	1.13	92.14	1797	Medium quality	0.352088
sponge	Rhopaloeides odorabile	U_134042	SAMN15855376	This study	RHO1_bin_3	d__Bacteria;p__Actinobacteriota;c__Acidimicrobiia;o__bin76;f__;g__;s__	97.36	4.7	28.57	4142016	115	59088	177887	100	41420	256532	69476	1230	46.4	1.54	87.05	1930	High quality	0.527069
sponge	Rhopaloeides odorabile	U_134032	SAMN15855366	This study	RHO1_bin_30	d__Bacteria;p__Poribacteria;c__WGA-4E;o__WGA-4E;f__WGA-3G;g__WGA-3G;s__	95.44	3.3	0	5992146	81	129867	441646	60	99869	441646	174176	2100	47.1	1.07	91.04	1823	Medium quality	represented by alternative MAG
sponge	Rhopaloeides odorabile	U_134033	SAMN15855367	This study	RHO1_bin_31	d__Bacteria;p__Proteobacteria;c__Gammaproteobacteria;o__UBA4486;f__UBA4486;g__;s__	91.83	3.87	9.09	5051529	215	44830	164762	189	26727	177851	49812	2088	49.4	2.03	90.77	1900	High quality	0.593778
sponge	Rhopaloeides odorabile	U_134034	SAMN15855368	This study	RHO1_bin_32	d__Bacteria;p__Chloroflexota;c__UBA2235;o__UBA11872;f__UBA11872;g__;s__	91.58	4.63	0	3219583	407	12491	51629	313	10286	60935	15335	1390	49.4	1.39	91.89	1919	High quality	represented by alternative MAG
sponge	Rhopaloeides odorabile	U_134035	SAMN15855369	This study	RHO1_bin_33	d__Bacteria;p__Acidobacteriota;c__Thermoanaerobaculia;o__;f__;g__;s__	94.87	1.71	0	4318338	34	320290	799895	31	139301	799895	320290	30	49.5	1.51	91.39	1868	High quality	represented by alternative MAG
sponge	Rhopaloeides odorabile	U_134036	SAMN15855370	This study	RHO1_bin_34	d__Bacteria;p__Acidobacteriota;c__Acidobacteriae;o__;f__;g__;s__	87.68	1.57	50	4151691	842	5837	37724	768	5405	37724	6216	920	48.2	2.56	92.15	1792	Medium quality	0.422326
sponge	Rhopaloeides odorabile	U_134037	SAMN15855371	This study	RHO1_bin_35	d__Bacteria;p__Proteobacteria;c__Gammaproteobacteria;o__Pseudomonadales;f__HTCC2089;g__;s__	84.28	1.44	33.33	4570517	836	7335	52007	601	7604	63298	10019	18820	58	2.69	91.79	2485	Medium quality	0.275213
sponge	Rhopaloeides odorabile	U_134038	SAMN15855372	This study	RHO1_bin_36	d__Bacteria;p__Poribacteria;c__WGA-4E;o__WGA-4E;f__WGA-3G;g__;s__	83.45	3.3	33.33	5069651	1047	5855	40358	912	5558	40358	6607	3960	63	2.2	92.28	2457	High quality	represented by alternative MAG
sponge	Rhopaloeides odorabile	U_134039	SAMN15855373	This study	RHO1_bin_37	d__Archaea;p__Crenarchaeota;c__Nitrososphaeria;o__Nitrososphaerales;f__Nitrosopumilaceae;g__;s__	96.12	1.94	50	2117450	162	21618	54225	135	15684	86425	24313	2081	62.7	3.03	91.99	2380	High quality	2.22819
sponge	Rhopaloeides odorabile	U_134040	SAMN15855374	This study	RHO1_bin_38	d__Bacteria;p__Chloroflexota;c__Dehalococcoidia;o__UBA2963;f__GCA-2719775;g__;s__	83.39	0.99	0	1489317	351	5462	26737	277	5376	26737	6466	750	62.9	2.27	91.94	2319	High quality	represented by alternative MAG
sponge	Rhopaloeides odorabile	U_134041	SAMN15855375	This study	RHO1_bin_39	d__Bacteria;p__Proteobacteria;c__Alphaproteobacteria;o__Rhodobacterales;f__Rhodobacteraceae;g__bin36;s__	90.31	0.41	0	2773155	57	92085	195633	55	50421	195633	92085	200	62.7	2.34	92.57	2356	High quality	represented by alternative MAG
sponge	Rhopaloeides odorabile	U_134053	SAMN15855387	This study	RHO1_bin_4	d__Bacteria;p__Chloroflexota;c__Dehalococcoidia;o__UBA3495;f__UBA3495;g__Bin22;s__	98.68	0	0	3754963	83	75189	285192	75	50066	285192	76968	440	63	2.1	92.41	2246	High quality	represented by alternative MAG
sponge	Rhopaloeides odorabile	U_134043	SAMN15855377	This study	RHO1_bin_40	d__Bacteria;p__Chloroflexota;c__Anaerolineae;o__Caldilineales;f__Caldilineaceae;g__bin5;s__	98.18	1.82	66.67	5212383	74	115220	521336	59	88345	615530	160899	870	49.7	1.6	91.06	2014	High quality	0.617646
sponge	Rhopaloeides odorabile	U_134044	SAMN15855378	This study	RHO1_bin_41	d__Bacteria;p__Proteobacteria;c__Gammaproteobacteria;o__UBA11654;f__UBA11654;g__;s__	76.99	3.2	0	2982433	50	111619	329568	49	60865	329568	111619	100	59.7	1.26	81.39	3088	Medium quality	N/A
sponge	Rhopaloeides odorabile	U_134045	SAMN15855379	This study	RHO1_bin_42	d__Bacteria;p__Acidobacteriota;c__Acidobacteriae;o__Solibacterales;f__UBA6623;g__;s__	93.38	2.56	0	5422092	374	25360	111882	350	15491	111882	27227	1410	60.3	2.59	91.22	2491	Medium quality	N/A
sponge	Rhopaloeides odorabile	U_134046	SAMN15855380	This study	RHO1_bin_43	d__Bacteria;p__Proteobacteria;c__Gammaproteobacteria;o__Pseudomonadales;f__HTCC2089;g__;s__	86.98	1.6	0	4037002	92	67524	197587	86	46941	207367	73883	330	57.3	4.83	91.89	3469	High quality	2.79721
sponge	Rhopaloeides odorabile	U_134047	SAMN15855381	This study	RHO1_bin_44	d__Bacteria;p__Spirochaetota;c__Spirochaetia;o__Spirochaetales;f__RBG-16-67-19;g__bin103;s__	97.73	2.93	16.67	5730673	201	45643	166992	183	31315	166992	54313	1104	56.3	3.9	88.44	6854	High quality	N/A
sponge	Rhopaloeides odorabile	U_134048	SAMN15855382	This study	RHO1_bin_45	d__Bacteria;p__Spirochaetota;c__Spirochaetia;o__Spirochaetales;f__RBG-16-67-19;g__;s__	89.33	3.33	14.29	5493083	697	11657	74332	551	9969	74332	14565	11507	51.3	3	82.4	6302	High quality	N/A
sponge	Rhopaloeides odorabile	U_134049	SAMN15855383	This study	RHO1_bin_46	d__Bacteria;p__Bacteroidota;c__Rhodothermia;o__Rhodothermales;f__bin80;g__bin80;s__	95.48	0.56	0	3315192	131	34350	136573	129	25699	136573	39338	110	51.3	2.21	86.6	5378	High quality	N/A
sponge	Rhopaloeides odorabile	U_134050	SAMN15855384	This study	RHO1_bin_47	d__Bacteria;p__Chloroflexota;c__Anaerolineae;o__Caldilineales;f__Caldilineaceae;g__bin5;s__	83.83	3.64	75	5347619	948	6718	124143	849	6298	124143	7730	9540	52.1	2.43	86.98	5412	High quality	N/A
sponge	Rhopaloeides odorabile	U_134051	SAMN15855385	This study	RHO1_bin_48	d__Bacteria;p__Proteobacteria;c__Alphaproteobacteria;o__UBA828;f__bin56;g__bin56;s__	94.57	0.43	0	4357884	123	60956	175902	104	41902	191872	81985	550	51.3	1.93	86.65	5258	High quality	N/A
sponge	Rhopaloeides odorabile	U_134052	SAMN15855386	This study	RHO1_bin_49	d__Bacteria;p__Gemmatimonadota;c__Gemmatimonadetes;o__SG8-23;f__UBA6960;g__;s__	91.21	2.2	0	2600513	50	117087	192679	42	61916	192679	158505	345	52.6	2.15	84.53	5128	Medium quality	represented by alternative MAG
sponge	Rhopaloeides odorabile	U_134064	SAMN15855398	This study	RHO1_bin_5	d__Bacteria;p__Proteobacteria;c__Gammaproteobacteria;o__Pseudomonadales;f__HTCC2089;g__bin55;s__	77.8	0.56	0	2233542	22	281973	564911	20	111677	564911	281973	200	52.5	1.6	86.12	5130	High quality	N/A
sponge	Rhopaloeides odorabile	U_134054	SAMN15855388	This study	RHO1_bin_50	d__Bacteria;p__Gemmatimonadota;c__Gemmatimonadetes;o__SG8-23;f__;g__;s__	94.51	4.4	0	4116161	69	117741	282171	63	65335	287516	132675	510	57.9	4.72	90.11	4430	High quality	N/A
sponge	Rhopaloeides odorabile	U_134055	SAMN15855389	This study	RHO1_bin_51	d__Bacteria;p__Gemmatimonadota;c__Gemmatimonadetes;o__SG8-23;f__BD2-11;g__bin94;s__	97.8	2.2	0	4246792	236	29173	122325	230	18464	122325	29173	600	59.5	2.35	84.34	5987	High quality	represented by alternative MAG
sponge	Rhopaloeides odorabile	U_134056	SAMN15855390	This study	RHO1_bin_52	d__Bacteria;p__Proteobacteria;c__Gammaproteobacteria;o__;f__;g__;s__	88.82	0.7	0	2116408	196	17352	61031	166	12749	96948	19395	583	59.8	1.96	84.29	5411	High quality	0.925492
sponge	Rhopaloeides odorabile	U_134057	SAMN15855391	This study	RHO1_bin_53	d__Bacteria;p__Proteobacteria;c__Gammaproteobacteria;o__Pseudomonadales;f__HTCC2089;g__;s__	85.31	2.44	0	4771550	129	56694	240493	122	39111	240493	57499	452	61.1	1.79	84.14	4830	High quality	represented by alternative MAG
sponge	Rhopaloeides odorabile	U_134058	SAMN15855392	This study	RHO1_bin_54	d__Bacteria;p__Chloroflexota;c__Dehalococcoidia;o__UBA2985;f__;g__;s__	75.12	0	0	1883779	465	4418	40437	410	4594	40437	4992	820	61.1	1.71	84.37	4702	High quality	0.524876
sponge	Rhopaloeides odorabile	U_134059	SAMN15855393	This study	RHO1_bin_55	d__Bacteria;p__Gemmatimonadota;c__Gemmatimonadetes;o__SG8-23;f__BD2-11;g__bin94;s__	96.7	4.4	0	4433757	220	45666	177249	196	22621	177249	47918	823	63.6	2.41	87.52	2081	Medium quality	N/A
sponge	Rhopaloeides odorabile	U_134060	SAMN15855394	This study	RHO1_bin_56	d__Bacteria;p__Gemmatimonadota;c__Gemmatimonadetes;o__SG8-23;f__BD2-11;g__bin94;s__	93.96	2.2	0	4521271	249	32510	84616	191	23671	99081	37513	1675	59.6	3.34	89.29	4575	High quality	N/A
sponge	Rhopaloeides odorabile	U_134061	SAMN15855395	This study	RHO1_bin_57	d__Bacteria;p__Proteobacteria;c__Gammaproteobacteria;o__UBA7966;f__UBA7966;g__;s__	82.34	8.85	13.64	5508367	751	10677	51512	671	8209	51512	12299	2600	50.1	1.44	80.47	3374	High quality	represented by alternative MAG
sponge	Rhopaloeides odorabile	U_134062	SAMN15855396	This study	RHO1_bin_58	d__Bacteria;p__Proteobacteria;c__Gammaproteobacteria;o__Pseudomonadales;f__HTCC2089;g__;s__	85.06	2.64	9.09	5159131	291	31602	121484	269	19178	121484	34549	670	49.9	2.27	83.58	3344	High quality	0.830008
sponge	Rhopaloeides odorabile	U_134063	SAMN15855397	This study	RHO1_bin_59	d__Bacteria;p__Proteobacteria;c__Alphaproteobacteria;o__Defluviicoccales;f__Defluviicoccaceae;g__Defluviicoccus;s__	96.52	0.25	100	4937347	285	32321	95860	266	18561	114217	36189	370	43.2	3.58	76.01	3651	High quality	1.3006
sponge	Rhopaloeides odorabile	U_134074	SAMN15855408	This study	RHO1_bin_6	d__Bacteria;p__Proteobacteria;c__Alphaproteobacteria;o__Rhodobacterales;f__Rhodobacteraceae;g__;s__	96.2	0.2	0	5035355	134	65082	219691	122	41273	256663	72998	210	50.1	1.62	80.54	3403	High quality	1.57027
sponge	Rhopaloeides odorabile	U_134065	SAMN15855399	This study	RHO1_bin_60	d__Bacteria;p__Proteobacteria;c__Alphaproteobacteria;o__UBA828;f__;g__;s__	94.5	5.6	21.74	4959613	367	25916	132208	350	14170	132208	27171	710	50	2.79	80.18	3445	High quality	represented by alternative MAG
sponge	Rhopaloeides odorabile	U_134066	SAMN15855400	This study	RHO1_bin_61	d__Bacteria;p__Latescibacterota;c__UBA2968;o__UBA2968;f__UBA2968;g__;s__	84.45	0.36	0	4591238	739	10032	56171	576	7970	63572	12831	16120	50	2.03	80.21	3418	High quality	represented by alternative MAG
sponge	Rhopaloeides odorabile	U_134067	SAMN15855401	This study	RHO1_bin_62	d__Bacteria;p__Poribacteria;c__WGA-4E;o__WGA-4E;f__WGA-3G;g__WGA-3G;s__	96.54	9.89	40	6850111	263	62704	206613	210	32619	362657	83599	5030	37	3.57	93.31	4053	Medium quality	N/A
sponge	Rhopaloeides odorabile	U_134068	SAMN15855402	This study	RHO1_bin_64	d__Bacteria;p__Actinobacteriota;c__Acidimicrobiia;o__bin76;f__;g__;s__	86.32	0	0	2615281	90	48485	180535	87	30060	180535	48485	300	58.2	2.32	84.34	3254	Medium quality	0.198777
sponge	Rhopaloeides odorabile	U_134069	SAMN15855403	This study	RHO1_bin_65	d__Bacteria;p__Actinobacteriota;c__Acidimicrobiia;o__bin76;f__;g__;s__	95.3	4.78	66.67	3602666	180	48966	189500	162	22238	189500	49464	1260	44.7	1.46	84.35	3082	High quality	20.7153
sponge	Rhopaloeides odorabile	U_134070	SAMN15855404	This study	RHO1_bin_66	d__Bacteria;p__Gemmatimonadota;c__Gemmatimonadetes;o__SG8-23;f__BD2-11;g__;s__	92.31	3.3	0	3649638	89	77713	252115	62	58865	272271	105998	450	54.4	2.86	86.51	2766	Medium quality	represented by alternative MAG
sponge	Rhopaloeides odorabile	U_134071	SAMN15855405	This study	RHO1_bin_67	d__Bacteria;p__Acidobacteriota;c__bin61;o__bin61;f__bin61;g__bin61;s__	91.88	0.85	0	3687518	257	28414	92490	207	17814	156491	35604	1122	44.7	2.22	84.21	2921	Medium quality	represented by alternative MAG
sponge	Rhopaloeides odorabile	U_134072	SAMN15855406	This study	RHO1_bin_68	d__Bacteria;p__Chloroflexota;c__Dehalococcoidia;o__UBA3495;f__UBA3495;g__Bin87;s__	95.6	0.99	0	3773708	114	69016	166073	83	45466	230791	78586	2020	57	3.05	87.88	3634	Medium quality	0.338798
sponge	Rhopaloeides odorabile	U_134073	SAMN15855407	This study	RHO1_bin_69	d__Bacteria;p__Gemmatimonadota;c__Gemmatimonadetes;o__SG8-23;f__BD2-11;g__bin94;s__	87.98	3.3	0	4046684	120	54863	237755	111	36456	237755	72400	304	54.4	1.85	85.89	3122	High quality	3.31263
sponge	Rhopaloeides odorabile	U_134085	SAMN15855419	This study	RHO1_bin_7	d__Bacteria;p__Chloroflexota;c__UBA2235;o__;f__;g__;s__	95.71	1.98	0	3357759	492	9624	49794	419	8013	49794	10297	1000	44.7	2.31	84.06	3217	High quality	represented by alternative MAG
sponge	Rhopaloeides odorabile	U_134075	SAMN15855409	This study	RHO1_bin_70	d__Bacteria;p__Gemmatimonadota;c__Gemmatimonadetes;o__SG8-23;f__BD2-11;g__BD2-11;s__	96.7	3.85	25	4212451	158	97059	305152	140	30088	309731	105195	1620	54.3	1.86	85.99	3212	High quality	represented by alternative MAG
sponge	Rhopaloeides odorabile	U_134076	SAMN15855410	This study	RHO1_bin_71	d__Bacteria;p__Proteobacteria;c__Gammaproteobacteria;o__UBA11654;f__UBA11654;g__;s__	55.17	0.86	0	2220836	84	43812	106493	83	26757	106493	43812	10	44.7	2.6	84.59	2967	Medium quality	represented by alternative MAG
sponge	Rhopaloeides odorabile	U_134077	SAMN15855411	This study	RHO1_bin_72	d__Bacteria;p__Proteobacteria;c__Gammaproteobacteria;o__Pseudomonadales;f__HTCC2089;g__;s__	87.41	4.22	0	5276540	211	36696	116713	193	27339	116713	38227	630	43.8	2.66	88.47	2462	Medium quality	represented by alternative MAG
sponge	Rhopaloeides odorabile	U_134078	SAMN15855412	This study	RHO1_bin_73	d__Bacteria;p__Proteobacteria;c__Gammaproteobacteria;o__UBA6522;f__UBA6522;g__;s__	72.25	5.53	24.14	4730897	831	7835	61605	712	6644	63648	9029	10370	44.1	2.26	89.91	2443	Medium quality	represented by alternative MAG
sponge	Rhopaloeides odorabile	U_134079	SAMN15855413	This study	RHO1_bin_74	d__Bacteria;p__UBP10;c__GR-WP33-30;o__UBA9968;f__;g__;s__	74.17	0.65	0	2202591	222	16722	76200	195	11295	76200	18147	572	44.2	1.84	88.42	2576	Medium quality	represented by alternative MAG
sponge	Rhopaloeides odorabile	U_134080	SAMN15855414	This study	RHO1_bin_75	d__Bacteria;p__Chloroflexota;c__Dehalococcoidia;o__UBA1127;f__GCA-2717925;g__;s__	72.64	2.27	25	2073425	573	4094	15037	509	4073	17241	4528	640	44.3	1.9	89.11	2409	Medium quality	represented by alternative MAG
sponge	Rhopaloeides odorabile	U_134081	SAMN15855415	This study	RHO1_bin_76	d__Bacteria;p__Proteobacteria;c__Alphaproteobacteria;o__Rhodobacterales;f__Rhodobacteraceae;g__Boseongicola;s__	73.55	3.14	10.53	3781509	1041	4203	29310	895	4225	29310	4637	1469	58.5	1.81	90.14	3064	High quality	3.75386
sponge	Rhopaloeides odorabile	U_134082	SAMN15855416	This study	RHO1_bin_77	d__Bacteria;p__Latescibacterota;c__UBA2968;o__UBA8231;f__GCA-002724215;g__GCA-2724215;s__	67.35	3.56	66.67	3899610	814	5410	44329	786	4961	44329	5602	2260	44.1	1.91	89.94	2408	Medium quality	represented by alternative MAG
sponge	Rhopaloeides odorabile	U_134083	SAMN15855417	This study	RHO1_bin_78	d__Bacteria;p__Latescibacterota;c__UBA2968;o__UBA8231;f__GCA-002724215;g__GCA-2724215;s__	67.81	4.6	57.14	5005686	983	5956	54096	945	5297	54096	6127	3260	44.5	1.76	90.12	2053	Medium quality	represented by alternative MAG
sponge	Rhopaloeides odorabile	U_134084	SAMN15855418	This study	RHO1_bin_79	d__Bacteria;p__Nitrospinota;c__UBA8248;o__UBA8248;f__UBA8248;g__bin107;s__	78.1	1.71	0	3276574	350	13387	48167	322	10175	48167	14077	1360	44.4	2.49	89.14	2470	Medium quality	represented by alternative MAG
sponge	Rhopaloeides odorabile	U_134095	SAMN15855429	This study	RHO1_bin_8	d__Bacteria;p__Chloroflexota;c__Dehalococcoidia;o__UBA2963;f__UBA2963;g__Bin16;s__	97.6	0	0	3332521	112	46606	267057	90	37028	267057	59091	760	44.9	1.78	90.68	2070	Medium quality	represented by alternative MAG
sponge	Rhopaloeides odorabile	U_134086	SAMN15855420	This study	RHO1_bin_80	d__Bacteria;p__Chloroflexota;c__Dehalococcoidia;o__SAR202;f__;g__;s__	55.71	1.98	0	2624217	824	3353	15115	742	3536	15115	3506	921	44.7	1.76	91.65	2124	Medium quality	represented by alternative MAG
sponge	Rhopaloeides odorabile	U_134087	SAMN15855421	This study	RHO1_bin_81	d__Bacteria;p__Acidobacteriota;c__Luteitaleia;o__Luteitaleales;f__UBA8438;g__;s__	85.88	2.19	0	5462631	928	7527	28193	725	7534	39280	9429	12560	44.1	2.57	86.87	2677	Medium quality	represented by alternative MAG
sponge	Rhopaloeides odorabile	U_134088	SAMN15855422	This study	RHO1_bin_82	d__Bacteria;p__Proteobacteria;c__Alphaproteobacteria;o__bin95;f__bin95;g__bin95;s__	88.81	8.36	5.88	4221250	833	6516	29475	678	6226	34190	7713	12170	44.4	4.48	88.23	2829	Medium quality	1.28704
sponge	Rhopaloeides odorabile	U_134089	SAMN15855423	This study	RHO1_bin_83	d__Bacteria;p__UBP10;c__GR-WP33-30;o__UBA9968;f__;g__;s__	55.71	0	0	2866313	170	27165	75791	143	20044	94410	36811	540	44.4	2.32	87.03	2122	Medium quality	represented by alternative MAG
sponge	Rhopaloeides odorabile	U_134090	SAMN15855424	This study	RHO1_bin_84	d__Bacteria;p__Proteobacteria;c__Gammaproteobacteria;o__Pseudomonadales;f__HTCC2089;g__;s__	61.17	1.6	50	2967649	566	6447	29978	486	6106	29978	7750	3500	56.3	2.36	80.85	5343	High quality	0.351323
sponge	Rhopaloeides odorabile	U_134091	SAMN15855425	This study	RHO1_bin_85	d__Bacteria;p__Proteobacteria;c__Alphaproteobacteria;o__UBA7887;f__;g__;s__	85	4.98	0	3439142	548	8602	45516	461	7460	47304	9821	1050	44.1	2.04	89.17	2513	High quality	2.15577
sponge	Rhopaloeides odorabile	U_134092	SAMN15855426	This study	RHO1_bin_86	d__Bacteria;p__Proteobacteria;c__Gammaproteobacteria;o__Pseudomonadales;f__HTCC2089;g__;s__	74.8	4.03	38.89	4415814	941	5682	58138	785	5625	70554	6806	6291	56.3	2.46	80.71	5486	High quality	represented by alternative MAG
sponge	Rhopaloeides odorabile	U_134093	SAMN15855427	This study	RHO1_bin_88	d__Bacteria;p__Proteobacteria;c__Alphaproteobacteria;o__UBA828;f__;g__;s__	66.88	0.5	0	2874108	165	20264	54136	155	18542	63982	20611	190	44.4	4	88.94	2672	High quality	represented by alternative MAG
sponge	Rhopaloeides odorabile	U_134094	SAMN15855428	This study	RHO1_bin_89	d__Bacteria;p__Latescibacterota;c__;o__;f__;g__;s__	64.05	0	0	1178760	169	10350	52569	103	11444	55701	22085	6600	56.2	2.68	80.98	4887	Medium quality	represented by alternative MAG
sponge	Rhopaloeides odorabile	U_134100	SAMN15855434	This study	RHO1_bin_9	d__Bacteria;p__Chloroflexota;c__Dehalococcoidia;o__UBA2985;f__UBA2985;g__;s__	94.22	0	0	2001724	31	119128	346287	22	90987	346287	195655	270	57.9	2.32	81.82	5624	High quality	1.15207
sponge	Rhopaloeides odorabile	U_134096	SAMN15855430	This study	RHO1_bin_90	d__Bacteria;p__Proteobacteria;c__Alphaproteobacteria;o__UBA828;f__;g__;s__	74.35	5.22	61.54	3442035	494	8349	43064	484	7111	43064	8445	460	41.9	2.2	84.11	2456	Medium quality	15.1403
sponge	Rhopaloeides odorabile	U_134097	SAMN15855431	This study	RHO1_bin_91	d__Bacteria;p__Nitrospinota;c__UBA8248;o__UBA8248;f__UBA8248;g__bin107;s__	60.54	0	0	1068940	110	11779	35625	99	10797	38482	12313	1100	63.2	2.3	86.69	4555	High quality	1.38175
sponge	Rhopaloeides odorabile	U_134098	SAMN15855432	This study	RHO1_bin_92	d__Bacteria;p__Proteobacteria;c__Alphaproteobacteria;o__Defluviicoccales;f__Defluviicoccaceae;g__Defluviicoccus;s__	57.39	1.34	75	2602217	510	6154	66249	462	5632	66249	6622	3000	63.1	3.39	87.66	4458	Medium quality	represented by alternative MAG
sponge	Rhopaloeides odorabile	U_134099	SAMN15855433	This study	RHO1_bin_93	d__Bacteria;p__Chloroflexota;c__Anaerolineae;o__Caldilineales;f__Caldilineaceae;g__bin5;s__	55.68	4.55	28.57	3041144	488	7952	36088	426	7138	41725	9483	5570	63	1.89	86.77	3507	Medium quality	0.279044
sponge	Rhopaloeides odorabile	U_134111	SAMN15855445	This study	RHO2_bin_1	d__Bacteria;p__Proteobacteria;c__Alphaproteobacteria;o__Rhodobacterales;f__Rhodobacteraceae;g__bin36;s__	92.11	0	0	5709987	135	88053	202451	121	47189	202451	91775	410	62.7	1.95	86.1	5004	High quality	4.10505
sponge	Rhopaloeides odorabile	U_134101	SAMN15855435	This study	RHO2_bin_10	d__Bacteria;p__Actinobacteriota;c__Acidimicrobiia;o__bin76;f__;g__;s__	96.15	2.14	0	3302474	55	113332	343902	51	64754	343902	121435	220	62.9	2.31	86.03	5320	Medium quality	0.555715
sponge	Rhopaloeides odorabile	U_134102	SAMN15855436	This study	RHO2_bin_11	d__Bacteria;p__Nitrospirota;c__Nitrospiria;o__Nitrospirales;f__UBA8639;g__bin75;s__	96.82	4.77	16.67	2618719	62	78809	247209	52	50359	247209	89821	910	62.4	1.93	86.95	4266	Medium quality	0.106896
sponge	Rhopaloeides odorabile	U_134103	SAMN15855437	This study	RHO2_bin_12	d__Bacteria;p__Proteobacteria;c__Gammaproteobacteria;o__UBA10353;f__;g__;s__	96.64	0.84	0	2773256	61	70078	223934	58	47814	281493	75937	300	62.3	2	86.94	4578	Medium quality	represented by alternative MAG
sponge	Rhopaloeides odorabile	U_134104	SAMN15855438	This study	RHO2_bin_13	d__Bacteria;p__Poribacteria;c__WGA-4E;o__WGA-4E;f__WGA-3G;g__WGA-3G;s__	93.24	3.3	0	6137075	290	34302	129346	250	24548	173999	39607	3305	54.9	1.46	92.15	3793	High quality	0.619124
sponge	Rhopaloeides odorabile	U_134105	SAMN15855439	This study	RHO2_bin_14	d__Bacteria;p__Proteobacteria;c__Gammaproteobacteria;o__TsSOB;f__TsSOB;g__TsSOB;s__	81.08	1.94	71.43	1672082	103	25781	91765	78	21436	93243	33882	2500	55	1.41	92.07	3709	Medium quality	represented by alternative MAG
sponge	Rhopaloeides odorabile	U_134106	SAMN15855440	This study	RHO2_bin_15	d__Bacteria;p__Latescibacterota;c__UBA2968;o__UBA2968;f__UBA2968;g__;s__	89.71	0	0	4917338	678	10669	53385	474	10374	78915	17289	20400	49.7	1.93	89.8	3165	High quality	represented by alternative MAG
sponge	Rhopaloeides odorabile	U_134107	SAMN15855441	This study	RHO2_bin_16	d__Bacteria;p__Bacteroidota;c__Rhodothermia;o__Rhodothermales;f__bin80;g__;s__	93.79	0.56	0	3833754	221	27632	79072	202	18978	103319	29545	730	49.9	2.01	90.17	3003	Medium quality	represented by alternative MAG
sponge	Rhopaloeides odorabile	U_134108	SAMN15855442	This study	RHO2_bin_17	d__Bacteria;p__Poribacteria;c__WGA-4E;o__WGA-4E;f__WGA-3G;g__;s__	93.79	3.3	0	5967233	160	134946	430011	136	43876	534655	186533	1411	49.6	2.28	89.15	3406	High quality	represented by alternative MAG
sponge	Rhopaloeides odorabile	U_134109	SAMN15855443	This study	RHO2_bin_18	d__Bacteria;p__Chloroflexota;c__Anaerolineae;o__Caldilineales;f__Caldilineaceae;g__bin5;s__	97.27	0.91	100	5530032	114	96877	405385	98	56428	405385	115105	1150	49.8	2	89.46	3188	High quality	0.581411
sponge	Rhopaloeides odorabile	U_134110	SAMN15855444	This study	RHO2_bin_19	d__Bacteria;p__Poribacteria;c__WGA-4E;o__WGA-4E;f__WGA-3G;g__WGA-3G;s__	96.54	5.68	0	5694521	143	73039	191984	125	45556	256679	85184	1800	57.8	2.09	91.14	4285	High quality	0.904181
sponge	Rhopaloeides odorabile	U_134122	SAMN15855456	This study	RHO2_bin_2	d__Bacteria;p__Proteobacteria;c__Alphaproteobacteria;o__Defluviicoccales;f__Defluviicoccaceae;g__Defluviicoccus;s__	98.51	1	50	5494439	245	43020	162758	228	24098	162758	44853	260	58	2.23	91.53	2741	Medium quality	represented by alternative MAG
sponge	Rhopaloeides odorabile	U_134112	SAMN15855446	This study	RHO2_bin_20	d__Bacteria;p__Poribacteria;c__WGA-4E;o__WGA-4E;f__WGA-3G;g__;s__	97.69	1.43	0	5876799	90	126058	473606	61	96340	501485	184249	2810	56.8	3.52	91.44	3927	High quality	N/A
sponge	Rhopaloeides odorabile	U_134113	SAMN15855447	This study	RHO2_bin_21	d__Bacteria;p__Bdellovibrionota;c__Oligoflexia;o__;f__;g__;s__	81.02	1.79	0	1880564	297	8293	34187	278	6764	34187	8602	550	62	2.42	85.29	4323	High quality	represented by alternative MAG
sponge	Rhopaloeides odorabile	U_134114	SAMN15855448	This study	RHO2_bin_22	d__Bacteria;p__Chloroflexota;c__Anaerolineae;o__SBR1031;f__A4b;g__;s__	91.82	0.91	0	3126565	35	305983	1058029	26	120252	1497598	549168	270	61.8	2.35	85.47	3961	High quality	represented by alternative MAG
sponge	Rhopaloeides odorabile	U_134115	SAMN15855449	This study	RHO2_bin_23	d__Bacteria;p__Proteobacteria;c__Gammaproteobacteria;o__UBA10353;f__LS-SOB;g__;s__	97.87	1.22	0	3788587	223	33900	138750	189	20045	138750	34718	520	61.6	2.06	85.68	3553	High quality	represented by alternative MAG
sponge	Rhopaloeides odorabile	U_134116	SAMN15855450	This study	RHO2_bin_24	d__Bacteria;p__Actinobacteriota;c__Acidimicrobiia;o__bin76;f__;g__;s__	97.26	6.49	30	4241700	331	20206	54743	265	16006	99306	23977	1797	61.6	2.21	86.06	3492	High quality	29.5855
sponge	Rhopaloeides odorabile	U_134117	SAMN15855451	This study	RHO2_bin_25	d__Archaea;p__Crenarchaeota;c__Nitrososphaeria;o__Nitrososphaerales;f__Nitrosopumilaceae;g__;s__	94.17	0	0	1990914	175	17585	48392	140	14220	80611	20213	2420	53.2	2.77	86	3294	High quality	represented by alternative MAG
sponge	Rhopaloeides odorabile	U_134118	SAMN15855452	This study	RHO2_bin_26	d__Bacteria;p__Actinobacteriota;c__Acidimicrobiia;o__Microtrichales;f__UBA11606;g__;s__	88.89	1.45	33.33	3567883	249	32172	311640	200	17839	327950	47285	4450	53	2.84	86.29	3280	Medium quality	represented by alternative MAG
sponge	Rhopaloeides odorabile	U_134119	SAMN15855453	This study	RHO2_bin_27	d__Bacteria;p__Acidobacteriota;c__Acidobacteriae;o__Solibacterales;f__UBA6623;g__;s__	94.23	2.56	0	5389698	307	28270	137403	292	18457	137403	29496	640	53.1	2.75	85.92	3339	High quality	1.38671
sponge	Rhopaloeides odorabile	U_134120	SAMN15855454	This study	RHO2_bin_28	d__Bacteria;p__Bacteroidota;c__Rhodothermia;o__Rhodothermales;f__bin80;g__bin80;s__	95.2	9.6	61.9	3744066	134	234379	468630	91	41143	468630	234379	1325	53	2.68	86.12	3259	High quality	represented by alternative MAG
sponge	Rhopaloeides odorabile	U_134121	SAMN15855455	This study	RHO2_bin_29	d__Bacteria;p__Proteobacteria;c__Gammaproteobacteria;o__UBA4486;f__UBA4486;g__;s__	81.37	3.99	28.57	4327042	619	10560	47463	439	9856	60868	14471	18000	56.5	2.9	89.5	4866	High quality	N/A
sponge	Rhopaloeides odorabile	U_134133	SAMN15855467	This study	RHO2_bin_3	d__Bacteria;p__Acidobacteriota;c__Thermoanaerobaculia;o__;f__;g__;s__	94.87	1.71	0	4357405	42	253236	510143	40	108935	510143	253236	110	57.7	3.35	89.34	4375	High quality	N/A
sponge	Rhopaloeides odorabile	U_134123	SAMN15855457	This study	RHO2_bin_30	d__Bacteria;p__Latescibacterota;c__;o__;f__;g__;s__	93.41	5.49	100	4494820	278	69815	251649	239	18806	251649	77195	3542	56.5	2.87	89.94	4534	High quality	N/A
sponge	Rhopaloeides odorabile	U_134124	SAMN15855458	This study	RHO2_bin_31	d__Bacteria;p__Acidobacteriota;c__Acidobacteriae;o__Solibacterales;f__UBA6623;g__;s__	96.37	3.42	25	5927035	253	56313	178943	237	25008	178943	56313	799	58.3	2.97	90.53	4214	High quality	N/A
sponge	Rhopaloeides odorabile	U_134125	SAMN15855459	This study	RHO2_bin_32	d__Bacteria;p__Chloroflexota;c__UBA2235;o__;f__;g__;s__	77.68	0.11	0	2907046	627	5524	46872	540	5383	46872	6066	870	55	3.95	90.09	4301	High quality	N/A
sponge	Rhopaloeides odorabile	U_134126	SAMN15855460	This study	RHO2_bin_33	d__Bacteria;p__Proteobacteria;c__Gammaproteobacteria;o__Pseudomonadales;f__HTCC2089;g__;s__	86.24	3.06	7.14	5125114	562	13745	61639	418	12261	77929	18186	10800	57.4	3.66	89.58	4478	High quality	N/A
sponge	Rhopaloeides odorabile	U_134127	SAMN15855461	This study	RHO2_bin_34	d__Bacteria;p__Bdellovibrionota;c__Bdellovibrionia;o__;f__;g__;s__	80.73	0	0	2010364	389	6399	40284	341	5895	40284	6982	1290	40.5	1.58	91.69	2516	High quality	1.24021
sponge	Rhopaloeides odorabile	U_134128	SAMN15855462	This study	RHO2_bin_35	d__Bacteria;p__Dadabacteria;c__UBA1144;o__UBA2774;f__;g__;s__	96.17	5.04	57.14	1798759	64	57107	168969	59	30487	168969	57107	140	40.3	2.09	91.29	2531	Medium quality	represented by alternative MAG
sponge	Rhopaloeides odorabile	U_134129	SAMN15855463	This study	RHO2_bin_36	d__Bacteria;p__Chloroflexota;c__Dehalococcoidia;o__UBA3495;f__UBA3495;g__Bin22;s__	85.31	2.48	33.33	3434902	655	6341	40000	581	5912	40000	7125	920	39.8	1.69	92.48	2148	Medium quality	1.88591
sponge	Rhopaloeides odorabile	U_134130	SAMN15855464	This study	RHO2_bin_37	d__Bacteria;p__Actinobacteriota;c__Acidimicrobiia;o__Microtrichales;f__TK06;g__;s__	96.58	8.12	10	4505549	316	40098	134200	280	16091	134200	54121	2383	63.5	2.35	90.03	3524	High quality	0.142907
sponge	Rhopaloeides odorabile	U_134131	SAMN15855465	This study	RHO2_bin_38	d__Bacteria;p__Actinobacteriota;c__Acidimicrobiia;o__Microtrichales;f__UBA11606;g__;s__	95.73	1.28	0	2406668	135	27107	87352	84	28650	122799	43383	3236	67.4	5.68	90.88	3390	Medium quality	1.30918
sponge	Rhopaloeides odorabile	U_134132	SAMN15855466	This study	RHO2_bin_39	d__Bacteria;p__Actinobacteriota;c__Acidimicrobiia;o__Microtrichales;f__UBA11606;g__;s__	94.87	2.14	0	3033112	240	20969	72110	178	17039	72110	25664	3050	63.2	1.85	87.76	4559	Medium quality	0.0994342
sponge	Rhopaloeides odorabile	U_134144	SAMN15855478	This study	RHO2_bin_4	d__Bacteria;p__Proteobacteria;c__Gammaproteobacteria;o__Pseudomonadales;f__HTCC2089;g__bin55;s__	77.8	0.56	0	2240796	21	278302	564911	20	112039	564911	278302	100	59.6	1.23	70.54	2963	Medium quality	N/A
sponge	Rhopaloeides odorabile	U_134134	SAMN15855468	This study	RHO2_bin_40	d__Bacteria;p__Chloroflexota;c__Anaerolineae;o__SBR1031;f__A4b;g__UBA6055;s__	90	0.1	0	4267696	150	52210	171153	137	31151	171153	62620	670	64.1	2.39	92.31	3188	Medium quality	0.639319
sponge	Rhopaloeides odorabile	U_134135	SAMN15855469	This study	RHO2_bin_41	d__Bacteria;p__Chloroflexota;c__Anaerolineae;o__SBR1031;f__A4b;g__UBA6055;s__	89.09	0.91	0	4314672	235	32016	98116	188	22950	107068	39638	4340	61.1	1.99	90.66	3146	High quality	1.48435
sponge	Rhopaloeides odorabile	U_134136	SAMN15855470	This study	RHO2_bin_42	d__Bacteria;p__Chloroflexota;c__Dehalococcoidia;o__UBA2985;f__UBA2985;g__;s__	94.22	0	0	2151567	49	115458	490447	39	55168	490447	155502	550	56.2	8.08	91.92	2972	High quality	N/A
sponge	Rhopaloeides odorabile	U_134137	SAMN15855471	This study	RHO2_bin_43	d__Bacteria;p__Chloroflexota;c__UBA2235;o__UBA11872;f__UBA11872;g__;s__	88.19	0	0	3293600	199	27670	123937	182	18096	123937	30846	440	52.8	5.78	91.65	3498	High quality	N/A
sponge	Rhopaloeides odorabile	U_134138	SAMN15855472	This study	RHO2_bin_44	d__Bacteria;p__Patescibacteria;c__Paceibacteria;o__UBA9983;f__Kaiserbacteraceae;g__1-14-0-10-45-20;s__	77.56	0	0	636599	31	54469	69232	27	23577	69232	55925	400	43.7	1.93	89.74	1650	Medium quality	1.85297
sponge	Rhopaloeides odorabile	U_134139	SAMN15855473	This study	RHO2_bin_45	d__Bacteria;p__Proteobacteria;c__Alphaproteobacteria;o__bin65;f__bin65;g__bin65;s__	68.49	1.09	33.33	3454976	857	4883	34324	567	6093	40450	8258	27110	43.7	1.88	89.46	1705	Medium quality	represented by alternative MAG
sponge	Rhopaloeides odorabile	U_134140	SAMN15855474	This study	RHO2_bin_46	d__Bacteria;p__Chloroflexota;c__Dehalococcoidia;o__SAR202;f__UBA2962;g__;s__	84.21	0	0	2293809	516	5493	29162	440	5213	29383	6091	850	66.5	2.02	86.66	3524	Medium quality	0.120318
sponge	Rhopaloeides odorabile	U_134141	SAMN15855475	This study	RHO2_bin_47	d__Bacteria;p__Proteobacteria;c__Gammaproteobacteria;o__;f__;g__;s__	83.43	2.56	58.33	1824776	235	10894	46517	215	8487	47174	11673	389	65.2	1.75	85.43	3273	Medium quality	represented by alternative MAG
sponge	Rhopaloeides odorabile	U_134142	SAMN15855476	This study	RHO2_bin_48	d__Bacteria;p__Proteobacteria;c__Gammaproteobacteria;o__UBA11654;f__UBA11654;g__;s__	75.54	6.39	45.16	2816954	250	27635	120974	194	14520	129392	33459	5510	65.4	2.41	86.37	2812	Medium quality	represented by alternative MAG
sponge	Rhopaloeides odorabile	U_134143	SAMN15855477	This study	RHO2_bin_49	d__Bacteria;p__Gemmatimonadota;c__Gemmatimonadetes;o__SG8-23;f__;g__;s__	95.6	3.3	0	3491722	60	192433	604133	59	59181	604133	213500	10	65.4	1.94	86.1	2738	High quality	represented by alternative MAG
sponge	Rhopaloeides odorabile	U_134155	SAMN15855489	This study	RHO2_bin_5	d__Bacteria;p__Latescibacterota;c__UBA2968;o__UBA2968;f__GCA-2709665;g__;s__	94.44	0	0	5428032	114	82000	295179	96	56542	326851	101230	1170	65.4	1.8	86.31	2626	High quality	0.976048
sponge	Rhopaloeides odorabile	U_134145	SAMN15855479	This study	RHO2_bin_50	d__Bacteria;p__Gemmatimonadota;c__Gemmatimonadetes;o__SG8-23;f__BD2-11;g__BD2-11;s__	97.8	4.4	0	5001443	187	85069	393045	172	29078	393045	87577	1468	64.8	1.58	86.69	2939	High quality	represented by alternative MAG
sponge	Rhopaloeides odorabile	U_134146	SAMN15855480	This study	RHO2_bin_51	d__Bacteria;p__Gemmatimonadota;c__Gemmatimonadetes;o__SG8-23;f__BD2-11;g__;s__	97.8	3.36	0	3729050	110	61437	176748	80	46613	274935	81733	390	66.1	2.55	86.84	2712	Medium quality	represented by alternative MAG
sponge	Rhopaloeides odorabile	U_134147	SAMN15855481	This study	RHO2_bin_52	d__Bacteria;p__Gemmatimonadota;c__Gemmatimonadetes;o__SG8-23;f__BD2-11;g__bin94;s__	96.7	4.4	0	4348178	121	71219	176873	113	38479	181698	75364	260	64.9	1.21	86.84	2834	High quality	1.39985
sponge	Rhopaloeides odorabile	U_134148	SAMN15855482	This study	RHO2_bin_53	d__Bacteria;p__Gemmatimonadota;c__Gemmatimonadetes;o__SG8-23;f__BD2-11;g__bin94;s__	97.8	2.2	0	4356144	259	29304	116736	254	17150	116736	30253	140	65	2.43	85.71	3621	Medium quality	represented by alternative MAG
sponge	Rhopaloeides odorabile	U_134149	SAMN15855483	This study	RHO2_bin_54	d__Bacteria;p__Gemmatimonadota;c__Gemmatimonadetes;o__SG8-23;f__BD2-11;g__bin94;s__	95.6	3.6	0	4139000	275	25626	87766	256	16167	108080	28977	777	68.6	1.87	90.77	3164	Medium quality	0.478976
sponge	Rhopaloeides odorabile	U_134150	SAMN15855484	This study	RHO2_bin_55	d__Bacteria;p__Acidobacteriota;c__bin61;o__bin61;f__bin61;g__bin61;s__	90.17	2.56	33.33	3754584	558	9894	45147	416	9025	72596	13231	9760	70.1	1.9	91.24	3327	High quality	2.155
sponge	Rhopaloeides odorabile	U_134151	SAMN15855485	This study	RHO2_bin_56	d__Bacteria;p__Actinobacteriota;c__Acidimicrobiia;o__bin76;f__bin76;g__bin76;s__	100	2.99	50	3021686	131	46312	131141	125	24173	131141	48339	420	70.2	2.36	91.07	3589	Medium quality	represented by alternative MAG
sponge	Rhopaloeides odorabile	U_134152	SAMN15855486	This study	RHO2_bin_57	d__Bacteria;p__Actinobacteriota;c__Acidimicrobiia;o__bin76;f__bin76;g__bin76;s__	85.28	2.42	60	2283143	321	9614	49064	312	7317	49064	9732	630	67.4	2.63	90.2	3645	Medium quality	0.248184
sponge	Rhopaloeides odorabile	U_134153	SAMN15855487	This study	RHO2_bin_58	d__Bacteria;p__Chloroflexota;c__UBA2235;o__UBA11872;f__;g__;s__	59.75	0.46	0	1559325	435	4081	13648	379	4114	16307	4343	560	68.8	2.5	90.02	4720	Medium quality	represented by alternative MAG
sponge	Rhopaloeides odorabile	U_134154	SAMN15855488	This study	RHO2_bin_59	d__Bacteria;p__Chloroflexota;c__Dehalococcoidia;o__bin125;f__bin125;g__bin125;s__	92.63	1.98	0	3103026	185	32184	87935	154	20149	123119	37518	642	67.6	1.91	89.77	2781	Medium quality	0.205374
sponge	Rhopaloeides odorabile	U_134166	SAMN15855500	This study	RHO2_bin_6	d__Bacteria;p__Chloroflexota;c__Dehalococcoidia;o__UBA2963;f__UBA2963;g__Bin16;s__	96.7	0	0	3299594	175	29777	142129	130	25381	142129	41430	1170	67.2	2.01	90.01	3495	Medium quality	0.182772
sponge	Rhopaloeides odorabile	U_134156	SAMN15855490	This study	RHO2_bin_60	d__Bacteria;p__Chloroflexota;c__Dehalococcoidia;o__bin125;f__bin125;g__bin125;s__	92.52	1.1	50	3120846	91	79427	182154	82	38059	203093	81809	180	69.1	2.33	90.33	4552	High quality	0.427837
sponge	Rhopaloeides odorabile	U_134157	SAMN15855491	This study	RHO2_bin_61	d__Bacteria;p__Proteobacteria;c__Gammaproteobacteria;o__Pseudomonadales;f__HTCC2089;g__;s__	84.37	1.88	0	4157381	261	29047	109212	238	17467	109212	34843	719	67.7	2.21	89.73	4076	Medium quality	0.370456
sponge	Rhopaloeides odorabile	U_134158	SAMN15855492	This study	RHO2_bin_62	d__Bacteria;p__Proteobacteria;c__Alphaproteobacteria;o__UBA828;f__bin56;g__bin56;s__	91.16	2.17	0	4883448	254	34737	192238	228	21418	203543	42488	440	64	1.13	89.47	4070	High quality	0.170595
sponge	Rhopaloeides odorabile	U_134159	SAMN15855493	This study	RHO2_bin_63	d__Bacteria;p__Proteobacteria;c__Gammaproteobacteria;o__UBA6522;f__UBA6522;g__;s__	78.93	9.14	3.23	4558717	838	6719	70427	769	5928	70427	7033	943	63.9	1.39	88.58	4688	High quality	represented by alternative MAG
sponge	Rhopaloeides odorabile	U_134160	SAMN15855494	This study	RHO2_bin_64	d__Bacteria;p__Spirochaetota;c__Spirochaetia;o__Spirochaetales;f__RBG-16-67-19;g__;s__	96.13	6.53	9.09	6375891	429	34158	170634	381	16734	170634	36437	2290	64.1	1.37	89.47	4071	Medium quality	represented by alternative MAG
sponge	Rhopaloeides odorabile	U_134161	SAMN15855495	This study	RHO2_bin_65	d__Bacteria;p__Spirochaetota;c__Spirochaetia;o__Spirochaetales;f__RBG-16-67-19;g__bin103;s__	86.48	2.13	0	3645008	804	5388	39616	587	6209	52185	7855	20023	63.8	1.22	89.95	3269	Medium quality	0.384804
sponge	Rhopaloeides odorabile	U_134162	SAMN15855496	This study	RHO2_bin_66	d__Bacteria;p__Proteobacteria;c__Alphaproteobacteria;o__Rhodobacterales;f__Rhodobacteraceae;g__Boseongicola;s__	72.42	3.17	10.53	4042765	1124	4091	21678	998	4050	21678	4296	1404	68.2	2.14	90.1	4351	Medium quality	1.92459
sponge	Rhopaloeides odorabile	U_134163	SAMN15855497	This study	RHO2_bin_67	d__Bacteria;p__Chloroflexota;c__Anaerolineae;o__Caldilineales;f__Caldilineaceae;g__bin5;s__	89.12	4.81	75	5268870	736	10319	49803	709	7431	54415	10447	1191	67.7	2.04	90.26	3702	Medium quality	0.145158
sponge	Rhopaloeides odorabile	U_134164	SAMN15855498	This study	RHO2_bin_68	d__Bacteria;p__Actinobacteriota;c__Acidimicrobiia;o__Microtrichales;f__Bin134;g__Bin134;s__	77.04	3.99	50	2459758	530	5678	20755	483	5092	24374	6119	2540	62	2.14	92.04	6200	High quality	represented by alternative MAG
sponge	Rhopaloeides odorabile	U_134165	SAMN15855499	This study	RHO2_bin_69	d__Bacteria;p__Actinobacteriota;c__Acidimicrobiia;o__Microtrichales;f__Bin134;g__Bin134;s__	76.97	1.28	0	2711805	625	5205	23194	560	4842	28464	5504	1100	61.9	2.57	91.94	6203	High quality	1.68636
sponge	Rhopaloeides odorabile	U_134176	SAMN15855510	This study	RHO2_bin_7	d__Bacteria;p__Poribacteria;c__WGA-4E;o__WGA-4E;f__;g__;s__	96.09	2.5	0	4611979	56	145569	418643	35	131770	522375	268942	2100	62	2.18	91.77	6143	Medium quality	represented by alternative MAG
sponge	Rhopaloeides odorabile	U_134167	SAMN15855501	This study	RHO2_bin_70	d__Bacteria;p__UBP10;c__GR-WP33-30;o__UBA9968;f__;g__;s__	64.66	3.36	60	2286739	719	3331	17124	660	3464	17124	3591	1220	50.9	2.66	87.76	1995	Medium quality	0.207065
sponge	Rhopaloeides odorabile	U_134168	SAMN15855502	This study	RHO2_bin_71	d__Bacteria;p__Chloroflexota;c__Dehalococcoidia;o__UBA1127;f__GCA-2717925;g__;s__	83.77	1.08	100	1920243	379	6536	34862	300	6400	34862	7807	790	53.3	4.24	88.97	1892	Medium quality	0.0697477
sponge	Rhopaloeides odorabile	U_134169	SAMN15855503	This study	RHO2_bin_72	d__Bacteria;p__Chloroflexota;c__UBA2235;o__UBA11872;f__UBA11872;g__;s__	78.55	0	0	3343933	226	25761	122296	206	16232	135381	27754	560	53.5	5.51	89.16	2007	High quality	0.649607
sponge	Rhopaloeides odorabile	U_134170	SAMN15855504	This study	RHO2_bin_73	d__Bacteria;p__Chloroflexota;c__UBA2235;o__UBA11872;f__UBA11872;g__;s__	80.32	6.02	57.14	2850029	258	17177	62275	245	11632	62275	17611	130	53.5	5.5	88.97	1591	Medium quality	represented by alternative MAG
sponge	Rhopaloeides odorabile	U_134171	SAMN15855505	This study	RHO2_bin_74	d__Bacteria;p__Entotheonellota;c__Entotheonellia;o__Entotheonellales;f__Entotheonellaceae;g__;s__	68.16	5.56	0	3809092	915	4826	40864	618	6163	45559	7912	28720	56.2	2.61	90.46	1507	Medium quality	0.283077
sponge	Rhopaloeides odorabile	U_134172	SAMN15855506	This study	RHO2_bin_75	d__Bacteria;p__Proteobacteria;c__Alphaproteobacteria;o__UBA828;f__UBA828;g__;s__	80	0.52	50	3602668	501	9695	50944	449	8023	60967	10538	2230	56.5	3.76	90.65	1701	Medium quality	0.249982
sponge	Rhopaloeides odorabile	U_134173	SAMN15855507	This study	RHO2_bin_76	d__Bacteria;p__Actinobacteriota;c__Acidimicrobiia;o__Microtrichales;f__Bin134;g__;s__	75.63	3.85	0	2619770	558	5782	29579	485	5401	29579	6888	2058	53.4	5.44	88.27	2178	Medium quality	represented by alternative MAG
sponge	Rhopaloeides odorabile	U_134174	SAMN15855508	This study	RHO2_bin_77	d__Bacteria;p__Acidobacteriota;c__Luteitaleia;o__Luteitaleales;f__UBA8438;g__;s__	71.35	0.53	0	3976565	741	6842	30367	637	6242	32437	7681	1490	54	5.6	88.64	1957	Medium quality	represented by alternative MAG
sponge	Rhopaloeides odorabile	U_134175	SAMN15855509	This study	RHO2_bin_78	d__Bacteria;p__Actinobacteriota;c__Acidimicrobiia;o__bin76;f__bin76;g__bin76;s__	71.33	2.21	75	2261788	299	10190	44286	298	7589	44286	10190	100	65.8	2.02	86.27	5272	Medium quality	0.1349
sponge	Rhopaloeides odorabile	U_134181	SAMN15855515	This study	RHO2_bin_8	d__Bacteria;p__Chloroflexota;c__Anaerolineae;o__SBR1031;f__A4b;g__UBA6055;s__	91.82	0	0	4347529	170	46259	158336	164	26509	158336	46321	240	51.1	1.44	92.9	2334	Medium quality	0.615097
sponge	Rhopaloeides odorabile	U_134177	SAMN15855511	This study	RHO2_bin_80	d__Bacteria;p__Chloroflexota;c__Anaerolineae;o__Caldilineales;f__Caldilineaceae;g__bin5;s__	80.52	5.45	87.5	5068945	679	10024	72957	660	7680	72957	10220	820	60.2	3.22	92.92	1595	Medium quality	0.315864
sponge	Rhopaloeides odorabile	U_134178	SAMN15855512	This study	RHO2_bin_81	d__Bacteria;p__Proteobacteria;c__Gammaproteobacteria;o__Pseudomonadales;f__HTCC2089;g__;s__	71.06	5.1	48.15	4779481	514	15614	87031	445	10740	87031	18355	5509	68.8	6.04	92.41	1625	Medium quality	N/A
sponge	Rhopaloeides odorabile	U_134179	SAMN15855513	This study	RHO2_bin_82	d__Bacteria;p__Proteobacteria;c__Gammaproteobacteria;o__Pseudomonadales;f__HTCC2089;g__;s__	54.39	0.86	0	2856528	604	5691	36581	542	5270	36581	6145	2976	61.9	6.49	92.08	2521	Medium quality	N/A
sponge	Rhopaloeides odorabile	U_134180	SAMN15855514	This study	RHO2_bin_83	d__Bacteria;p__Acidobacteriota;c__Luteitaleia;o__Luteitaleales;f__UBA8438;g__;s__	53.45	0	0	4248280	384	13700	48753	305	13928	60743	14920	1240	66.7	1.36	86.96	4335	Medium quality	0.188502
sponge	Rhopaloeides odorabile	U_134182	SAMN15855516	This study	RHO2_bin_9	d__Bacteria;p__Chloroflexota;c__Anaerolineae;o__Caldilineales;f__Caldilineaceae;g__bin5;s__	98.18	0.91	100	5029623	135	59780	164183	102	49310	211383	85750	741	67	2.89	86.66	3344	Medium quality	represented by alternative MAG
sponge	Rhopaloeides odorabile	U_134194	SAMN15855528	This study	RHO3_bin_1	d__Bacteria;p__Proteobacteria;c__Alphaproteobacteria;o__bin65;f__bin65;g__bin65;s__	98.7	0.54	50	4481987	78	107697	469357	72	62249	469357	120179	420	66.8	4.03	87.23	3368	High quality	6.70938
sponge	Rhopaloeides odorabile	U_134184	SAMN15855518	This study	RHO3_bin_10	d__Bacteria;p__Proteobacteria;c__Alphaproteobacteria;o__Rhodobacterales;f__Rhodobacteraceae;g__;s__	95.67	0.2	0	4896138	126	62539	222960	104	47078	337784	71555	580	67	3.44	87.14	3296	Medium quality	represented by alternative MAG
sponge	Rhopaloeides odorabile	U_134183	SAMN15855517	This study	RHO3_bin_102	d__Bacteria;p__Acidobacteriota;c__Luteitaleia;o__Luteitaleales;f__UBA8438;g__;s__	52.51	4.28	7.14	3101431	835	4045	17992	773	4012	17992	4354	1985	58.3	2.21	85.99	2741	Medium quality	N/A
sponge	Rhopaloeides odorabile	U_134185	SAMN15855519	This study	RHO3_bin_11	d__Bacteria;p__Proteobacteria;c__Alphaproteobacteria;o__Defluviicoccales;f__Defluviicoccaceae;g__Defluviicoccus;s__	97.51	1	50	5423241	268	34428	103214	265	20465	111610	34428	120	51.9	4.37	93.04	3990	High quality	1.40119
sponge	Rhopaloeides odorabile	U_134186	SAMN15855520	This study	RHO3_bin_12	d__Bacteria;p__Acidobacteriota;c__Acidobacteriae;o__Solibacterales;f__UBA6623;g__;s__	95.09	2.56	0	5368506	207	45961	200309	200	26842	200309	46591	610	40.8	2.54	85.94	1931	High quality	0.510375
sponge	Rhopaloeides odorabile	U_134187	SAMN15855521	This study	RHO3_bin_13	d__Bacteria;p__Actinobacteriota;c__Acidimicrobiia;o__bin76;f__;g__;s__	97.44	4.78	25	4349320	139	55147	137094	127	34246	137094	58713	750	40.8	2.77	85.93	1920	High quality	represented by alternative MAG
sponge	Rhopaloeides odorabile	U_134188	SAMN15855522	This study	RHO3_bin_14	d__Bacteria;p__Proteobacteria;c__Gammaproteobacteria;o__TsSOB;f__TsSOB;g__TsSOB;s__	85.96	1.06	33.33	1799065	33	114843	179750	31	58034	225966	152854	200	45	2.27	86.05	3613	High quality	1.02621
sponge	Rhopaloeides odorabile	U_134189	SAMN15855523	This study	RHO3_bin_15	d__Bacteria;p__Dadabacteria;c__UBA1144;o__UBA2774;f__;g__;s__	96.59	0.84	0	1850144	49	95681	204431	48	38544	204431	95681	10	41.5	1.64	89.77	3985	High quality	0.635462
sponge	Rhopaloeides odorabile	U_134190	SAMN15855524	This study	RHO3_bin_16	d__Bacteria;p__Acidobacteriota;c__;o__;f__;g__;s__	94.82	0.85	0	5705080	139	77475	237606	113	50487	237606	106261	1168	39.6	3.33	88.43	3868	High quality	N/A
sponge	Rhopaloeides odorabile	U_134191	SAMN15855525	This study	RHO3_bin_17	d__Bacteria;p__Bdellovibrionota;c__Bdellovibrionia;o__Bdellovibrionales;f__UBA1609;g__;s__	90.18	0	0	1452620	41	48102	180986	35	41503	205918	67692	600	39.3	2.61	81.39	4098	High quality	N/A
sponge	Rhopaloeides odorabile	U_134192	SAMN15855526	This study	RHO3_bin_18	d__Bacteria;p__Actinobacteriota;c__Acidimicrobiia;o__Microtrichales;f__UBA11606;g__;s__	89.32	3.85	60	3733432	316	23223	87667	167	22355	220846	41630	14090	43.6	5.27	86.01	4999	High quality	N/A
sponge	Rhopaloeides odorabile	U_134193	SAMN15855527	This study	RHO3_bin_19	d__Bacteria;p__Proteobacteria;c__Gammaproteobacteria;o__UBA4486;f__UBA4486;g__;s__	90.94	4.52	24	4973543	268	32768	132380	221	22504	134336	38238	4442	69	1.3	87.5	4472	Medium quality	0.4915
sponge	Rhopaloeides odorabile	U_134205	SAMN15855539	This study	RHO3_bin_2	d__Bacteria;p__Chloroflexota;c__Dehalococcoidia;o__UBA3495;f__UBA3495;g__Bin22;s__	98.68	0.99	0	3873724	105	74106	301461	93	41652	399053	79274	480	37	2.48	80.44	2563	Medium quality	0.394289
sponge	Rhopaloeides odorabile	U_134195	SAMN15855529	This study	RHO3_bin_20	d__Bacteria;p__Nitrospirota;c__Nitrospiria;o__Nitrospirales;f__UBA8639;g__bin75;s__	95.91	2.95	25	2620755	136	30550	130694	114	22989	130694	33172	2200	37.2	2.84	81.08	1899	Medium quality	represented by alternative MAG
sponge	Rhopaloeides odorabile	U_134196	SAMN15855530	This study	RHO3_bin_21	d__Bacteria;p__Actinobacteriota;c__Acidimicrobiia;o__bin76;f__;g__;s__	94.44	2.14	0	3147842	92	80534	211139	88	35770	211139	102875	400	57.5	2.62	84.87	2880	Medium quality	0.650552
sponge	Rhopaloeides odorabile	U_134197	SAMN15855531	This study	RHO3_bin_22	d__Bacteria;p__Chloroflexota;c__UBA2235;o__;f__;g__;s__	96.7	3.96	0	3515159	89	62649	164907	81	43397	177125	62803	260	57.4	2.13	88.8	3520	Medium quality	0.0962381
sponge	Rhopaloeides odorabile	U_134198	SAMN15855532	This study	RHO3_bin_23	d__Bacteria;p__Chloroflexota;c__UBA2235;o__UBA11872;f__UBA11872;g__;s__	90.97	0	0	3317809	141	50886	130888	121	27419	189085	56134	470	60.1	1.87	91.42	3188	High quality	0.43593
sponge	Rhopaloeides odorabile	U_134199	SAMN15855533	This study	RHO3_bin_24	d__Bacteria;p__Proteobacteria;c__Alphaproteobacteria;o__Rhodobacterales;f__Rhodobacteraceae;g__bin36;s__	90.31	0.81	0	2903428	71	92085	195632	67	43334	195632	92735	400	56.5	2.83	89.59	3522	High quality	0.284803
sponge	Rhopaloeides odorabile	U_134200	SAMN15855534	This study	RHO3_bin_25	d__Bacteria;p__Chloroflexota;c__Dehalococcoidia;o__UBA2991;f__UBA2991;g__;s__	95.38	0.99	0	2996218	54	141307	245291	39	76826	525574	236290	244	64.7	1.68	88.88	4070	Medium quality	0.0733122
sponge	Rhopaloeides odorabile	U_134201	SAMN15855535	This study	RHO3_bin_26	d__Bacteria;p__Chloroflexota;c__Anaerolineae;o__Caldilineales;f__Caldilineaceae;g__bin5;s__	96.91	0.91	100	5471238	72	123345	354649	67	81660	354649	135568	230	50.7	1.73	90.68	3172	Medium quality	0.155892
sponge	Rhopaloeides odorabile	U_134202	SAMN15855536	This study	RHO3_bin_27	d__Bacteria;p__Acidobacteriota;c__Thermoanaerobaculia;o__;f__;g__;s__	94.87	1.71	0	4343452	35	855418	1810234	31	140111	1810234	855418	220	65.2	2.26	88.42	3294	Medium quality	represented by alternative MAG
sponge	Rhopaloeides odorabile	U_134203	SAMN15855537	This study	RHO3_bin_28	d__Bacteria;p__Chloroflexota;c__UBA2235;o__UBA11872;f__;g__;s__	93.21	0	0	2367853	51	86827	268156	43	55066	268156	89906	170	59.2	1.61	92.7	2483	Medium quality	represented by alternative MAG
sponge	Rhopaloeides odorabile	U_134204	SAMN15855538	This study	RHO3_bin_29	d__Bacteria;p__Actinobacteriota;c__Acidimicrobiia;o__Microtrichales;f__TK06;g__;s__	96.58	2.99	25	4162095	95	91254	283596	81	51383	283596	129199	950	58.8	4.01	91.67	2995	Medium quality	represented by alternative MAG
sponge	Rhopaloeides odorabile	U_134216	SAMN15855550	This study	RHO3_bin_3	d__Bacteria;p__Proteobacteria;c__Gammaproteobacteria;o__Pseudomonadales;f__HTCC2089;g__bin55;s__	77.8	0.56	0	2233036	20	148076	533078	20	111651	533078	148076	0	65.1	1.62	89.43	3439	Medium quality	0.802859
sponge	Rhopaloeides odorabile	U_134206	SAMN15855540	This study	RHO3_bin_30	d__Bacteria;p__Proteobacteria;c__Gammaproteobacteria;o__UBA11654;f__UBA11654;g__;s__	78.24	5.13	31.58	3080260	76	92657	381592	74	41625	381592	95554	110	58.6	1.53	92	2939	Medium quality	4.45508
sponge	Rhopaloeides odorabile	U_134207	SAMN15855541	This study	RHO3_bin_31	d__Bacteria;p__Actinobacteriota;c__Acidimicrobiia;o__bin76;f__bin76;g__bin76;s__	98.29	1.28	0	2797736	131	47872	167681	120	23314	274930	62448	380	58.9	2.12	92.67	2705	Medium quality	represented by alternative MAG
sponge	Rhopaloeides odorabile	U_134208	SAMN15855542	This study	RHO3_bin_32	d__Bacteria;p__Actinobacteriota;c__Acidimicrobiia;o__bin76;f__bin76;g__bin76;s__	97.44	3.85	0	3148003	107	79611	308282	97	32453	308282	79611	439	66.3	0.74	92.02	4576	Medium quality	2.57776
sponge	Rhopaloeides odorabile	U_134209	SAMN15855543	This study	RHO3_bin_33	d__Bacteria;p__Bdellovibrionota;c__Bdellovibrionia;o__Bdellovibrionales;f__;g__;s__	88.49	0	0	1981663	104	27871	121340	88	22518	121340	33554	1600	64.7	1.9	89.9	5562	Medium quality	represented by alternative MAG
sponge	Rhopaloeides odorabile	U_134210	SAMN15855544	This study	RHO3_bin_34	d__Bacteria;p__Chloroflexota;c__Dehalococcoidia;o__UBA2985;f__UBA2985;g__;s__	94.22	0	0	2003977	71	49481	125806	62	32322	125806	56244	270	64.9	2.05	90.6	4630	Medium quality	represented by alternative MAG
sponge	Rhopaloeides odorabile	U_134211	SAMN15855545	This study	RHO3_bin_35	d__Bacteria;p__Actinobacteriota;c__Acidimicrobiia;o__Microtrichales;f__Bin134;g__Bin134;s__	94.79	2.14	0	3560049	147	45928	134078	108	32963	134078	59478	2820	64.2	1.79	89.06	4755	Medium quality	0.560722
sponge	Rhopaloeides odorabile	U_134212	SAMN15855546	This study	RHO3_bin_36	d__Bacteria;p__Acidobacteriota;c__Acidobacteriae;o__Solibacterales;f__UBA6623;g__;s__	95.94	0.95	0	6708971	209	58610	223620	174	38557	237585	63849	1085	64.7	1.86	92.04	3547	Medium quality	0.162583
sponge	Rhopaloeides odorabile	U_134213	SAMN15855547	This study	RHO3_bin_37	d__Bacteria;p__Acidobacteriota;c__Acidobacteriae;o__Solibacterales;f__UBA6623;g__;s__	95.51	4.27	16.67	7189338	334	39463	163894	318	22607	163894	42760	507	66.7	1.5	91.64	4637	Medium quality	0.396136
sponge	Rhopaloeides odorabile	U_134214	SAMN15855548	This study	RHO3_bin_38	d__Bacteria;p__Gemmatimonadota;c__Gemmatimonadetes;o__SG8-23;f__;g__;s__	91.14	3.3	0	3439674	48	184548	385235	47	73184	385235	184548	100	64.6	1.65	89.91	5174	Medium quality	0.431365
sponge	Rhopaloeides odorabile	U_134215	SAMN15855549	This study	RHO3_bin_39	d__Bacteria;p__Deinococcota;c__Deinococci;o__Deinococcales;f__Trueperaceae;g__Truepera;s__GCA_002239005.1	88.77	2.14	10	3094662	237	19900	61797	206	15022	91797	21859	850	68.7	1.74	91.76	4754	Medium quality	0.214712
sponge	Rhopaloeides odorabile	U_134226	SAMN15855560	This study	RHO3_bin_4	d__Bacteria;p__Actinobacteriota;c__Acidimicrobiia;o__Microtrichales;f__UBA11606;g__;s__	96.58	1.28	0	3061012	94	51513	127962	52	58865	285236	86089	3750	64	2.31	92.44	3885	Medium quality	represented by alternative MAG
sponge	Rhopaloeides odorabile	U_134217	SAMN15855551	This study	RHO3_bin_40	d__Bacteria;p__Acidobacteriota;c__Acidobacteriae;o__Solibacterales;f__UBA6623;g__;s__	96.37	2.56	0	5862042	113	90162	295750	103	56913	580403	94346	190	65.2	1.3	90.55	4083	Medium quality	0.495881
sponge	Rhopaloeides odorabile	U_134218	SAMN15855552	This study	RHO3_bin_41	d__Bacteria;p__Proteobacteria;c__Gammaproteobacteria;o__UBA10353;f__LS-SOB;g__;s__	96.39	0.61	0	3436483	382	13367	48325	329	10445	67046	15048	710	68.7	1.81	92.03	5149	Medium quality	represented by alternative MAG
sponge	Rhopaloeides odorabile	U_134219	SAMN15855553	This study	RHO3_bin_42	d__Bacteria;p__Acidobacteriota;c__Acidobacteriae;o__;f__;g__;s__	81.78	2.78	50	3987815	894	5333	24232	778	5125	24232	6024	6740	66	1.33	89.09	3560	Medium quality	0.218366
sponge	Rhopaloeides odorabile	U_134220	SAMN15855554	This study	RHO3_bin_43	d__Archaea;p__Crenarchaeota;c__Nitrososphaeria;o__Nitrososphaerales;f__Nitrosopumilaceae;g__;s__	96.12	1.94	50	1924900	154	19362	47651	128	15038	60916	22575	2510	65.5	1.64	88.38	4220	Medium quality	represented by alternative MAG
sponge	Rhopaloeides odorabile	U_134221	SAMN15855555	This study	RHO3_bin_44	d__Bacteria;p__Proteobacteria;c__Alphaproteobacteria;o__Rhodobacterales;f__Rhodobacteraceae;g__bin36;s__	68.43	1.5	40	4454765	1025	5228	24937	913	4879	25112	5543	1519	65.5	1.57	88.59	4115	Medium quality	0.884339
sponge	Rhopaloeides odorabile	U_134222	SAMN15855556	This study	RHO3_bin_46	d__Bacteria;p__Bdellovibrionota;c__Bdellovibrionia;o__;f__;g__;s__	63.14	0.07	100	1157283	369	3554	16499	306	3781	16499	3876	990	64.7	2.29	89.45	4186	Medium quality	0.544016
sponge	Rhopaloeides odorabile	U_134223	SAMN15855557	This study	RHO3_bin_47	d__Bacteria;p__Gemmatimonadota;c__Gemmatimonadetes;o__SG8-23;f__BD2-11;g__BD2-11;s__	97.8	3.3	0	4402736	67	158528	331993	65	67734	331993	158528	110	64.8	1.85	93.21	2825	Medium quality	represented by alternative MAG
sponge	Rhopaloeides odorabile	U_134224	SAMN15855558	This study	RHO3_bin_48	d__Bacteria;p__Gemmatimonadota;c__Gemmatimonadetes;o__SG8-23;f__BD2-11;g__;s__	96.7	3.36	0	3708063	96	65488	225770	75	49440	258215	91469	275	63.9	2.31	92.66	4043	Medium quality	represented by alternative MAG
sponge	Rhopaloeides odorabile	U_134225	SAMN15855559	This study	RHO3_bin_49	d__Bacteria;p__Chloroflexota;c__Anaerolineae;o__SBR1031;f__A4b;g__UBA6055;s__	91.82	0	0	4464378	125	62451	213377	119	37515	213377	62451	240	64.7	2.59	91.02	4891	Medium quality	represented by alternative MAG
sponge	Rhopaloeides odorabile	U_134237	SAMN15855571	This study	RHO3_bin_5	d__Bacteria;p__Bacteroidota;c__Rhodothermia;o__Rhodothermales;f__bin80;g__;s__	94.35	0.56	0	3929577	196	30480	91688	185	21240	91688	31338	560	64.1	2.37	92.57	3909	Medium quality	represented by alternative MAG
sponge	Rhopaloeides odorabile	U_134227	SAMN15855561	This study	RHO3_bin_50	d__Bacteria;p__Chloroflexota;c__Anaerolineae;o__SBR1031;f__A4b;g__UBA6055;s__	90.91	0.91	0	4325819	73	117049	272975	69	62693	272975	117049	310	64	1.93	93.07	3945	Medium quality	represented by alternative MAG
sponge	Rhopaloeides odorabile	U_134228	SAMN15855562	This study	RHO3_bin_51	d__Bacteria;p__Poribacteria;c__WGA-4E;o__WGA-4E;f__WGA-3G;g__;s__	91.78	7.22	11.11	6167424	1123	6948	69298	1021	6040	69298	7472	2190	64.3	2.29	92.65	2686	Medium quality	represented by alternative MAG
sponge	Rhopaloeides odorabile	U_134229	SAMN15855563	This study	RHO3_bin_52	d__Bacteria;p__Chloroflexota;c__Anaerolineae;o__Caldilineales;f__Caldilineaceae;g__bin5;s__	96.91	0.91	100	5238097	76	107874	339706	64	81845	339706	140065	930	64.7	1.2	91.57	4398	Medium quality	0.476279
sponge	Rhopaloeides odorabile	U_134230	SAMN15855564	This study	RHO3_bin_53	d__Bacteria;p__Chloroflexota;c__Anaerolineae;o__Caldilineales;f__Caldilineaceae;g__bin5;s__	91.82	0	0	6150573	626	17084	83924	474	12975	87257	21769	5098	65.9	1.13	88.88	3705	Medium quality	0.778976
sponge	Rhopaloeides odorabile	U_134231	SAMN15855565	This study	RHO3_bin_54	d__Bacteria;p__Chloroflexota;c__Dehalococcoidia;o__UBA3495;f__UBA3495;g__Bin87;s__	95.6	0.99	0	3884163	96	96389	280354	70	55488	319136	156691	1790	65	1.97	91.47	4403	Medium quality	1.45038
sponge	Rhopaloeides odorabile	U_134232	SAMN15855566	This study	RHO3_bin_55	d__Bacteria;p__Proteobacteria;c__Gammaproteobacteria;o__Pseudomonadales;f__HTCC2089;g__;s__	84.34	6.64	3.23	4652954	405	19065	90827	318	14631	90827	22776	7530	63.8	2.09	89.51	4546	Medium quality	represented by alternative MAG
sponge	Rhopaloeides odorabile	U_134233	SAMN15855567	This study	RHO3_bin_56	d__Bacteria;p__Proteobacteria;c__Gammaproteobacteria;o__Pseudomonadales;f__HTCC2089;g__;s__	79.55	4.44	4.35	4084007	589	9726	54512	488	8368	54512	11586	4880	63.8	1.13	91.68	3613	Medium quality	0.678082
sponge	Rhopaloeides odorabile	U_134234	SAMN15855568	This study	RHO3_bin_57	d__Bacteria;p__Proteobacteria;c__Alphaproteobacteria;o__Defluviicoccales;f__Defluviicoccaceae;g__Defluviicoccus;s__	95.33	0.65	50	4599284	542	13752	42573	405	11356	63783	16919	3824	65	1.04	90.44	4095	Medium quality	0.850451
sponge	Rhopaloeides odorabile	U_134235	SAMN15855569	This study	RHO3_bin_58	d__Bacteria;p__Proteobacteria;c__Alphaproteobacteria;o__UBA828;f__;g__;s__	95.15	3.45	36.36	4778180	324	29565	135691	294	16252	144011	30822	1022	64.6	1.37	90.54	4755	Medium quality	represented by alternative MAG
sponge	Rhopaloeides odorabile	U_134236	SAMN15855570	This study	RHO3_bin_59	d__Bacteria;p__Proteobacteria;c__Alphaproteobacteria;o__UBA828;f__bin56;g__bin56;s__	88.53	1.91	0	4133051	407	16450	68323	343	12049	89583	19019	3160	64.3	1.71	88.25	4679	Medium quality	0.168749
sponge	Rhopaloeides odorabile	U_134247	SAMN15855581	This study	RHO3_bin_6	d__Bacteria;p__Poribacteria;c__WGA-4E;o__GCA-2687025;f__;g__;s__	97.85	1.08	0	3574219	42	145244	289828	35	102120	350048	201887	700	68.9	1.67	91.79	3083	Medium quality	0.0845615
sponge	Rhopaloeides odorabile	U_134238	SAMN15855572	This study	RHO3_bin_61	d__Bacteria;p__Latescibacterota;c__UBA2968;o__UBA2968;f__;g__;s__	60.39	3.36	80	2491426	681	3864	15121	652	3821	15121	3997	2720	66.6	1.63	90.9	4552	Medium quality	0.0917892
sponge	Rhopaloeides odorabile	U_134239	SAMN15855573	This study	RHO3_bin_62	d__Bacteria;p__Poribacteria;c__WGA-4E;o__WGA-4E;f__WGA-3G;g__;s__	66.66	1.63	0	4090281	1148	3949	18474	1050	3895	18474	4118	1251	63.5	2.28	90	4924	Medium quality	represented by alternative MAG
sponge	Rhopaloeides odorabile	U_134240	SAMN15855574	This study	RHO3_bin_63	d__Bacteria;p__Proteobacteria;c__Gammaproteobacteria;o__Pseudomonadales;f__HTCC2089;g__;s__	83.77	1.65	0	5157585	298	30054	135975	248	20796	135975	34927	4190	63.9	2.47	91.23	3827	Medium quality	represented by alternative MAG
sponge	Rhopaloeides odorabile	U_134241	SAMN15855575	This study	RHO3_bin_64	d__Bacteria;p__UBP10;c__GR-WP33-30;o__UBA9968;f__;g__;s__	93.28	0	0	4103201	200	34490	146043	189	21710	159908	38237	516	64.6	1.3	91.02	4383	Medium quality	0.28287
sponge	Rhopaloeides odorabile	U_134242	SAMN15855576	This study	RHO3_bin_65	d__Bacteria;p__UBP10;c__GR-WP33-30;o__UBA9968;f__;g__;s__	94.17	6.45	16.67	4935640	195	52238	284755	187	26393	284755	54545	530	64.4	1.68	90.24	2955	Medium quality	0.203048
sponge	Rhopaloeides odorabile	U_134243	SAMN15855577	This study	RHO3_bin_66	d__Bacteria;p__Spirochaetota;c__Spirochaetia;o__Spirochaetales;f__RBG-16-67-19;g__bin103;s__	87.33	1.73	0	5544009	397	23823	123704	334	16598	123704	28508	4140	64.7	1.42	88.59	4208	Medium quality	represented by alternative MAG
sponge	Rhopaloeides odorabile	U_134244	SAMN15855578	This study	RHO3_bin_67	d__Bacteria;p__Chloroflexota;c__Dehalococcoidia;o__bin125;f__bin125;g__bin125;s__	92.74	0.99	0	3256341	89	177666	631886	74	44004	631886	204348	600	63.8	1.69	90.63	3967	Medium quality	represented by alternative MAG
sponge	Rhopaloeides odorabile	U_134245	SAMN15855579	This study	RHO3_bin_68	d__Bacteria;p__Chloroflexota;c__Dehalococcoidia;o__bin125;f__bin125;g__bin125;s__	93.73	0.99	0	2804800	49	118670	312324	41	68409	313429	123501	225	64.6	1.38	90.22	4693	Medium quality	0.406794
sponge	Rhopaloeides odorabile	U_134246	SAMN15855580	This study	RHO3_bin_69	d__Bacteria;p__Poribacteria;c__WGA-4E;o__WGA-4E;f__WGA-3G;g__WGA-3G;s__	96.46	6.84	12.5	6036902	261	44902	194641	232	26021	194641	47076	1989	65.9	1.32	89.44	3000	Medium quality	represented by alternative MAG
sponge	Rhopaloeides odorabile	U_134257	SAMN15855591	This study	RHO3_bin_7	d__Bacteria;p__Latescibacterota;c__UBA2968;o__UBA2968;f__GCA-2709665;g__;s__	95.54	0	0	5279388	94	108874	358231	80	65992	363140	143393	680	63.7	1.85	92.17	4205	Medium quality	0.286924
sponge	Rhopaloeides odorabile	U_134248	SAMN15855582	This study	RHO3_bin_70	d__Bacteria;p__Poribacteria;c__WGA-4E;o__WGA-4E;f__WGA-3G;g__WGA-3G;s__	97.58	9.55	8.33	6047069	386	26552	113243	331	18269	132993	29772	3804	51.1	4.45	90.63	3500	Medium quality	1.44486
sponge	Rhopaloeides odorabile	U_134249	SAMN15855583	This study	RHO3_bin_71	d__Bacteria;p__Gemmatimonadota;c__Gemmatimonadetes;o__SG8-23;f__BD2-11;g__bin94;s__	95.6	2.2	0	3308417	195	27241	110455	183	18078	110455	29354	337	51.4	1.96	89.99	2881	Medium quality	3.65195
sponge	Rhopaloeides odorabile	U_134250	SAMN15855584	This study	RHO3_bin_72	d__Bacteria;p__Gemmatimonadota;c__Gemmatimonadetes;o__SG8-23;f__BD2-11;g__bin94;s__	93.41	3.3	0	4294742	88	85149	234341	87	49364	234341	85149	10	51.1	0.88	90.55	3224	Medium quality	0.913308
sponge	Rhopaloeides odorabile	U_134251	SAMN15855585	This study	RHO3_bin_73	d__Bacteria;p__Gemmatimonadota;c__Gemmatimonadetes;o__SG8-23;f__BD2-11;g__bin94;s__	96.7	2.2	50	4048248	153	40004	169306	137	29549	169306	45002	439	48.9	1.41	89.51	2928	Medium quality	1.21841
sponge	Rhopaloeides odorabile	U_134252	SAMN15855586	This study	RHO3_bin_74	d__Bacteria;p__Chloroflexota;c__UBA2235;o__UBA11872;f__UBA11872;g__;s__	92.41	0	0	3182888	110	60639	259480	89	35762	269783	73673	480	47.8	3	89.22	2293	Medium quality	represented by alternative MAG
sponge	Rhopaloeides odorabile	U_134253	SAMN15855587	This study	RHO3_bin_75	d__Bacteria;p__Acidobacteriota;c__Thermoanaerobaculia;o__;f__;g__;s__	66.21	0.85	0	3896631	798	7489	40045	428	9104	48872	12641	10377	44.2	1.42	89.97	1993	Medium quality	represented by alternative MAG
sponge	Rhopaloeides odorabile	U_134254	SAMN15855588	This study	RHO3_bin_76	d__Bacteria;p__Proteobacteria;c__Gammaproteobacteria;o__Pseudomonadales;f__HTCC2089;g__;s__	60.49	3.72	8	2691688	886	3324	13970	769	3500	14136	3604	1871	46.8	1.34	90.12	1988	Medium quality	represented by alternative MAG
sponge	Rhopaloeides odorabile	U_134255	SAMN15855589	This study	RHO3_bin_78	d__Bacteria;p__Chloroflexota;c__Dehalococcoidia;o__SAR202;f__UBA2962;g__;s__	54.75	0.99	0	1833320	623	3255	14048	527	3478	17136	3497	973	46.8	4.51	89.71	2139	Medium quality	1.01131
sponge	Rhopaloeides odorabile	U_134256	SAMN15855590	This study	RHO3_bin_79	d__Bacteria;p__Chloroflexota;c__Dehalococcoidia;o__UBA1127;f__GCA-2717925;g__;s__	92.41	1.08	50	2178228	342	8606	34556	258	8442	59647	11122	954	46.7	0.98	89.44	2187	Medium quality	represented by alternative MAG
sponge	Rhopaloeides odorabile	U_134264	SAMN15855598	This study	RHO3_bin_8	d__Bacteria;p__Chloroflexota;c__Anaerolineae;o__SBR1031;f__A4b;g__;s__	91.82	0	0	3037133	13	593535	1499313	12	253094	1499313	696024	10	46.6	1.39	89.34	2265	Medium quality	represented by alternative MAG
sponge	Rhopaloeides odorabile	U_134258	SAMN15855592	This study	RHO3_bin_80	d__Bacteria;p__Proteobacteria;c__Alphaproteobacteria;o__UBA828;f__;g__;s__	86.73	3.02	23.08	4142183	482	14125	94883	464	8927	94883	14736	1111	51.2	2.84	90.72	3149	Medium quality	1.53114
sponge	Rhopaloeides odorabile	U_134259	SAMN15855593	This study	RHO3_bin_82	d__Bacteria;p__Proteobacteria;c__Gammaproteobacteria;o__UBA6522;f__UBA6522;g__;s__	70.59	9.88	2.22	5818844	1010	8632	61180	931	6250	61180	8809	2408	51.5	1.12	90.7	2535	Medium quality	0.975962
sponge	Rhopaloeides odorabile	U_134260	SAMN15855594	This study	RHO3_bin_83	d__Bacteria;p__Proteobacteria;c__Gammaproteobacteria;o__UBA6522;f__UBA6522;g__;s__	73.57	7.99	46.88	5242080	842	8681	62902	774	6772	62902	8953	4640	46.5	1.49	89.67	2209	Medium quality	0.41192
sponge	Rhopaloeides odorabile	U_134261	SAMN15855595	This study	RHO3_bin_84	d__Bacteria;p__Spirochaetota;c__Spirochaetia;o__Spirochaetales;f__RBG-16-67-19;g__;s__	92.53	3.33	0	5975327	313	30173	159022	269	22213	175240	36532	890	49.6	2.37	89.07	2913	Medium quality	3.134
sponge	Rhopaloeides odorabile	U_134262	SAMN15855596	This study	RHO3_bin_86	d__Bacteria;p__Proteobacteria;c__Gammaproteobacteria;o__;f__;g__;s__	60.19	5.69	22.73	4966564	894	6878	74297	807	6154	74297	7325	5010	47	6.07	89	2475	Medium quality	1.70055
sponge	Rhopaloeides odorabile	U_134263	SAMN15855597	This study	RHO3_bin_87	d__Bacteria;p__Chloroflexota;c__UBA2235;o__;f__;g__;s__	73.25	1.34	0	2818926	766	4541	18008	613	4598	18008	5040	1536	47.5	2.88	91.07	1909	Medium quality	represented by alternative MAG
sponge	Rhopaloeides odorabile	U_134268	SAMN15855602	This study	RHO3_bin_9	d__Bacteria;p__Proteobacteria;c__Gammaproteobacteria;o__Pseudomonadales;f__HTCC2089;g__;s__	88.15	2.59	0	4621791	119	64056	246288	91	50788	314489	103008	1270	44	1.82	89.1	2246	Medium quality	represented by alternative MAG
sponge	Rhopaloeides odorabile	U_134265	SAMN15855599	This study	RHO3_bin_92	d__Bacteria;p__Acidobacteriota;c__bin61;o__bin61;f__bin61;g__bin61;s__	72.08	5.98	91.67	2636985	523	6313	34288	471	5598	35007	6933	2989	47.4	6.15	90.77	2180	Medium quality	0.793735
sponge	Rhopaloeides odorabile	U_134266	SAMN15855600	This study	RHO3_bin_95	d__Bacteria;p__Poribacteria;c__WGA-4E;o__WGA-4E;f__WGA-3G;g__WGA-3G;s__	57.85	4.46	80	3890575	1009	4209	24451	861	4518	24451	4865	14304	43.9	3.36	88.06	2496	Medium quality	represented by alternative MAG
sponge	Rhopaloeides odorabile	U_134267	SAMN15855601	This study	RHO3_bin_98	d__Bacteria;p__UBP14;c__;o__;f__;g__;s__	56.61	6.59	100	2217443	337	9686	37301	320	6929	37301	9726	1700	46.6	1.83	89.73	2200	Medium quality	0.591972
seawater	Not applicable	U_134343	See Robbins et al. 2019 Nature Microbiology	Robbins et al. 2019 Nature Microbiology	seawater_22112_bin_1	d__Bacteria;p__Bacteroidota;c__Bacteroidia;o__Chitinophagales;f__Chitinophagaceae;g__;s__	99.51	3.72	0	4037370	136	76370	299714	108	37383	353330	102669	2800	44.4	4.12	89.85	1920	Medium quality	2.69147
seawater	Not applicable	U_134333	See Robbins et al. 2019 Nature Microbiology	Robbins et al. 2019 Nature Microbiology	seawater_22112_bin_10	d__Bacteria;p__Proteobacteria;c__Alphaproteobacteria;o__Sphingomonadales;f__Sphingomonadaceae;g__Erythrobacter_A;s__	85.81	3.71	38.46	2939144	467	10771	60541	405	7257	60541	11005	1273	44.3	6.18	89.72	1927	Medium quality	represented by alternative MAG
seawater	Not applicable	U_134335	See Robbins et al. 2019 Nature Microbiology	Robbins et al. 2019 Nature Microbiology	seawater_22112_bin_12	d__Bacteria;p__Proteobacteria;c__Gammaproteobacteria;o__Enterobacterales;f__Alteromonadaceae;g__Pseudoalteromonas;s__Pseudoalteromonas shioyasakiensis	97.69	0.71	22.22	4268376	524	12813	52139	433	9857	89270	15514	7390	44.3	2.05	89.69	1936	Medium quality	represented by alternative MAG
seawater	Not applicable	U_134337	See Robbins et al. 2019 Nature Microbiology	Robbins et al. 2019 Nature Microbiology	seawater_22112_bin_14	d__Bacteria;p__Planctomycetota;c__Planctomycetes;o__Pirellulales;f__Pirellulaceae;g__Rubripirellula;s__	89.02	0	0	5108100	791	9935	90215	553	9237	116327	13735	3017	44.2	0.99	89.79	1934	Medium quality	represented by alternative MAG
seawater	Not applicable	U_134338	See Robbins et al. 2019 Nature Microbiology	Robbins et al. 2019 Nature Microbiology	seawater_22112_bin_15	d__Bacteria;p__Proteobacteria;c__Gammaproteobacteria;o__Pseudomonadales;f__Moraxellaceae;g__Psychrobacter;s__	87.19	1.11	30	1949976	392	7189	31643	258	7558	40407	10925	2324	47.1	1.37	88.06	3210	Medium quality	0.431709
seawater	Not applicable	U_134339	See Robbins et al. 2019 Nature Microbiology	Robbins et al. 2019 Nature Microbiology	seawater_22112_bin_16	d__Bacteria;p__Proteobacteria;c__Gammaproteobacteria;o__Pseudomonadales;f__Halomonadaceae;g__Halomonas;s__	96.59	1.08	0	3419576	384	13164	54487	282	12126	58935	17671	1020	54.7	1.69	91.12	2745	High quality	0.485205
seawater	Not applicable	U_134340	See Robbins et al. 2019 Nature Microbiology	Robbins et al. 2019 Nature Microbiology	seawater_22112_bin_17	d__Bacteria;p__Planctomycetota;c__Planctomycetes;o__Pirellulales;f__UBA1268;g__UBA1268;s__	92.75	5.75	0	3832576	577	11453	81158	378	10139	81158	16096	3002	50.7	1.78	92.06	2321	Medium quality	0.430138
seawater	Not applicable	U_134351	See Robbins et al. 2019 Nature Microbiology	Robbins et al. 2019 Nature Microbiology	seawater_22112_bin_2	d__Bacteria;p__Actinobacteriota;c__Acidimicrobiia;o__Microtrichales;f__UBA11606;g__UBA11606;s__GCA_002690205.1	96.58	0.43	0	2741059	119	45949	101259	90	30456	161679	57626	2450	46.3	1.74	87.29	2041	Medium quality	0.270929
seawater	Not applicable	U_134346	See Robbins et al. 2019 Nature Microbiology	Robbins et al. 2019 Nature Microbiology	seawater_22112_bin_25	d__Bacteria;p__Verrucomicrobiota;c__Verrucomicrobiae;o__Verrucomicrobiales;f__DEV007;g__EC70;s__	96.73	3.85	0	3513982	358	16427	87644	265	13260	89375	20740	1476	48.5	2.1	80.73	3368	High quality	0.489431
seawater	Not applicable	U_134349	See Robbins et al. 2019 Nature Microbiology	Robbins et al. 2019 Nature Microbiology	seawater_22112_bin_28	d__Bacteria;p__Proteobacteria;c__Alphaproteobacteria;o__Rhodobacterales;f__Rhodobacteraceae;g__TMED111;s__	92.96	3.37	14.29	2504502	183	27277	127826	139	18018	127826	40142	4040	64.3	1.86	89.82	2337	Medium quality	represented by alternative MAG
seawater	Not applicable	U_134350	See Robbins et al. 2019 Nature Microbiology	Robbins et al. 2019 Nature Microbiology	seawater_22112_bin_29	d__Bacteria;p__Proteobacteria;c__Alphaproteobacteria;o__Rhodobacterales;f__Rhodobacteraceae;g__TMED111;s__TMED111 sp1	87.5	0.15	0	2157473	117	39043	131254	85	25382	146509	57005	2930	63.9	2.29	87.1	2474	Medium quality	represented by alternative MAG
seawater	Not applicable	U_134352	See Robbins et al. 2019 Nature Microbiology	Robbins et al. 2019 Nature Microbiology	seawater_22112_bin_3	d__Bacteria;p__Proteobacteria;c__Gammaproteobacteria;o__Enterobacterales;f__Alteromonadaceae;g__Alteromonas;s__Alteromonas macleodii	94.36	1.07	16.67	4080350	538	12044	52274	378	10794	75516	17632	15370	48.6	2.32	80.95	3261	Medium quality	represented by alternative MAG
seawater	Not applicable	U_134353	See Robbins et al. 2019 Nature Microbiology	Robbins et al. 2019 Nature Microbiology	seawater_22112_bin_4	d__Bacteria;p__Proteobacteria;c__Alphaproteobacteria;o__Puniceispirillales;f__Puniceispirillaceae;g__UBA8309;s__UBA8309 sp3	95.5	0.44	0	2348415	337	11987	51441	244	9624	89131	15958	2207	64	2.2	89.82	2441	Medium quality	7.27791
seawater	Not applicable	U_134354	See Robbins et al. 2019 Nature Microbiology	Robbins et al. 2019 Nature Microbiology	seawater_22112_bin_5	d__Bacteria;p__Planctomycetota;c__Planctomycetes;o__Pirellulales;f__Pirellulaceae;g__Rubripirellula;s__	98.75	2.35	0	6989606	281	45724	163442	122	57291	475335	105629	13650	64.5	1.84	90.32	2253	Medium quality	represented by alternative MAG
seawater	Not applicable	U_134355	See Robbins et al. 2019 Nature Microbiology	Robbins et al. 2019 Nature Microbiology	seawater_22112_bin_6	d__Bacteria;p__Proteobacteria;c__Gammaproteobacteria;o__Pseudomonadales;f__Halieaceae;g__Luminiphilus;s__	96.34	0.47	0	3356165	293	17595	181386	225	14916	181386	23108	2930	60.8	3.09	93.37	3005	High quality	represented by alternative MAG
seawater	Not applicable	U_134356	See Robbins et al. 2019 Nature Microbiology	Robbins et al. 2019 Nature Microbiology	seawater_22112_bin_7	d__Bacteria;p__Bacteroidota;c__Bacteroidia;o__Flavobacteriales;f__Flavobacteriaceae;g__Flavobacterium;s__	96	0.8	25	3573020	342	16056	55378	227	15740	108339	23646	1330	60.7	2.33	93.38	2951	High quality	represented by alternative MAG
seawater	Not applicable	U_134357	See Robbins et al. 2019 Nature Microbiology	Robbins et al. 2019 Nature Microbiology	seawater_22112_bin_8	d__Bacteria;p__Proteobacteria;c__Gammaproteobacteria;o__Betaproteobacteriales;f__Burkholderiaceae;g__Limnobacter;s__GCF_000170915.1	99.43	4.41	0	3951597	99	173838	369779	87	45420	369779	173838	1200	60.7	3.8	93.42	2955	High quality	3.32169
seawater	Not applicable	U_134358	See Robbins et al. 2019 Nature Microbiology	Robbins et al. 2019 Nature Microbiology	seawater_22112_bin_9	d__Bacteria;p__Actinobacteriota;c__Acidimicrobiia;o__Microtrichales;f__Ilumatobacteraceae;g__Casp-actino5;s__	92.31	2.14	0	2149434	149	28107	106005	103	20868	131097	31725	762	60.7	2.43	93.18	2913	High quality	represented by alternative MAG
seawater	Not applicable	U_134359	See Robbins et al. 2019 Nature Microbiology	Robbins et al. 2019 Nature Microbiology	seawater_42615_bin_16	d__Bacteria;p__Bacteroidota;c__Bacteroidia;o__Flavobacteriales;f__Flavobacteriaceae;g__MED-G14;s__GCA_002728635.1	86.21	6.99	0	1361977	210	8819	33788	168	8107	39786	12051	960	60.8	2.75	93.25	2987	Medium quality	represented by alternative MAG
seawater	Not applicable	U_134360	See Robbins et al. 2019 Nature Microbiology	Robbins et al. 2019 Nature Microbiology	seawater_42615_bin_2	d__Bacteria;p__Proteobacteria;c__Alphaproteobacteria;o__Caulobacterales;f__Caulobacteraceae;g__Brevundimonas;s__GCF_001310255.1	93.63	0.39	33.33	3067686	554	7770	33438	399	7688	40653	10196	1640	60.6	1.84	93.35	3052	High quality	represented by alternative MAG
seawater	Not applicable	U_134363	See Robbins et al. 2019 Nature Microbiology	Robbins et al. 2019 Nature Microbiology	seawater_42616_bin_2	d__Bacteria;p__Proteobacteria;c__Alphaproteobacteria;o__Puniceispirillales;f__Puniceispirillaceae;g__UBA8309;s__UBA8309 sp3	98.47	0.01	100	2398444	232	19610	78792	176	13627	105846	27939	5330	62.1	2.15	94.27	2534	Medium quality	represented by alternative MAG
seawater	Not applicable	U_134367	See Robbins et al. 2019 Nature Microbiology	Robbins et al. 2019 Nature Microbiology	seawater_42617_bin_1	d__Bacteria;p__Proteobacteria;c__Alphaproteobacteria;o__Sphingomonadales;f__Sphingomonadaceae;g__Erythrobacter_A;s__	96.92	0.82	25	3108834	286	18771	56404	189	16448	66388	27874	9340	60.6	2.05	92.81	2998	Medium quality	represented by alternative MAG
seawater	Not applicable	U_134369	See Robbins et al. 2019 Nature Microbiology	Robbins et al. 2019 Nature Microbiology	seawater_42617_bin_6	d__Bacteria;p__Bacteroidota;c__Bacteroidia;o__Flavobacteriales;f__Cryomorphaceae;g__UBA10364;s__	87.15	2.71	14.29	1725995	319	7523	42358	247	6987	42358	9848	990	60.1	3.72	90.59	3254	Medium quality	represented by alternative MAG
seawater	Not applicable	U_134370	See Robbins et al. 2019 Nature Microbiology	Robbins et al. 2019 Nature Microbiology	seawater_42617_bin_7	d__Bacteria;p__Bacteroidota;c__Bacteroidia;o__Flavobacteriales;f__Cryomorphaceae;g__UBA10364;s__	98.12	1.61	66.67	2268334	123	36373	99801	87	26072	185761	64423	3420	47.3	1.56	90.15	3232	High quality	0.939909
seawater	Not applicable	U_134379	See Robbins et al. 2019 Nature Microbiology	Robbins et al. 2019 Nature Microbiology	seawater_42618_bin_2	d__Bacteria;p__Planctomycetota;c__UBA8108;o__UBA1146;f__UBA1146;g__UBA12191;s__	96.71	1.61	0	2817642	105	45448	151445	60	46960	234083	80711	3960	47.4	1.75	90.07	3307	High quality	represented by alternative MAG
seawater	Not applicable	U_134377	See Robbins et al. 2019 Nature Microbiology	Robbins et al. 2019 Nature Microbiology	seawater_42618_bin_25	d__Bacteria;p__Proteobacteria;c__Gammaproteobacteria;o__Pseudomonadales;f__Litoricolaceae;g__Litoricola;s__GCA_002705795.1	88.6	3.51	0	2167100	274	11331	65120	224	9674	65120	16507	3920	47.4	1.68	90.17	3302	Medium quality	represented by alternative MAG
seawater	Not applicable	U_134378	See Robbins et al. 2019 Nature Microbiology	Robbins et al. 2019 Nature Microbiology	seawater_42618_bin_29	d__Bacteria;p__Proteobacteria;c__Alphaproteobacteria;o__Puniceispirillales;f__Puniceispirillaceae;g__;s__	95.08	8.95	2.86	2471912	293	18123	85389	247	10007	143227	23872	2710	61.5	2.78	89.48	4097	Medium quality	0.648752
seawater	Not applicable	U_134383	See Robbins et al. 2019 Nature Microbiology	Robbins et al. 2019 Nature Microbiology	seawater_42618_bin_3	d__Bacteria;p__Proteobacteria;c__Gammaproteobacteria;o__Pseudomonadales;f__HTCC2089;g__UBA4421;s__	90.25	1.16	0	2847010	119	69828	153011	88	32352	197397	102764	2740	42.1	2.34	89.47	3125	High quality	2.18145
seawater	Not applicable	U_134384	See Robbins et al. 2019 Nature Microbiology	Robbins et al. 2019 Nature Microbiology	seawater_42618_bin_5	d__Bacteria;p__Proteobacteria;c__Alphaproteobacteria;o__Puniceispirillales;f__Puniceispirillaceae;g__UBA8309;s__	85.15	1.53	0	2337734	482	6463	31944	389	6009	40031	7582	2730	58.8	3.7	89.08	1358	Medium quality	N/A
seawater	Not applicable	U_134386	See Robbins et al. 2019 Nature Microbiology	Robbins et al. 2019 Nature Microbiology	seawater_42618_bin_6	d__Bacteria;p__Actinobacteriota;c__Acidimicrobiia;o__Microtrichales;f__UBA11606;g__MedAcidi-G2A;s__MedAcidi-G2A sp3	90.93	3.85	33.33	1874828	203	15181	86214	177	10592	86214	19409	2150	38.2	0.73	91.97	1391	High quality	N/A
seawater	Not applicable	U_134388	See Robbins et al. 2019 Nature Microbiology	Robbins et al. 2019 Nature Microbiology	seawater_42618_bin_9	d__Bacteria;p__Proteobacteria;c__Alphaproteobacteria;o__Puniceispirillales;f__Puniceispirillaceae;g__HIMB100;s__HIMB100 sp2	87.85	1.89	40	1689104	305	7111	44456	259	6521	75524	8431	2530	47.3	3.8	94.74	1005	Medium quality	0.35151
seawater	Not applicable	U_134395	See Glasl et al. ISME Journal 2020	This study	seawater_bettina_36308_bin_18	d__Bacteria;p__Proteobacteria;c__Alphaproteobacteria;o__Puniceispirillales;f__Puniceispirillaceae;g__;s__	87.77	0.82	25	1736693	286	7564	35609	256	6783	40632	8495	2820	66.4	1.96	91.5	1332	Medium quality	represented by alternative MAG
seawater	Not applicable	U_134404	See Glasl et al. ISME Journal 2020	This study	seawater_bettina_36308_bin_3	d__Bacteria;p__Proteobacteria;c__Alphaproteobacteria;o__Rhodobacterales;f__Rhodobacteraceae;g__HIMB11;s__GCA_001510135.1	91.13	1.42	42.86	3065347	436	10644	85996	373	8218	85996	12204	5670	64.9	2.65	92.21	1565	Medium quality	represented by alternative MAG
seawater	Not applicable	U_134410	See Glasl et al. ISME Journal 2020	This study	seawater_bettina_36308_bin_5	d__Bacteria;p__Proteobacteria;c__Alphaproteobacteria;o__Puniceispirillales;f__Puniceispirillaceae;g__;s__	96.49	0	0	2068951	191	15386	47499	125	16551	87754	24827	6600	64.1	3.27	92.82	1647	Medium quality	5.61449
seawater	Not applicable	U_134418	See Glasl et al. ISME Journal 2020	This study	seawater_bettina_36309_bin_17	d__Bacteria;p__Proteobacteria;c__Alphaproteobacteria;o__Puniceispirillales;f__Puniceispirillaceae;g__;s__	89.31	1.75	75	1770611	261	10355	40243	228	7765	40243	11220	3300	65.6	2.62	92.56	1458	Medium quality	represented by alternative MAG
seawater	Not applicable	U_134431	See Glasl et al. ISME Journal 2020	This study	seawater_bettina_36309_bin_3	d__Bacteria;p__Proteobacteria;c__Alphaproteobacteria;o__Puniceispirillales;f__Puniceispirillaceae;g__UBA8309;s__UBA8309 sp3	97.93	0.66	100	2314127	269	13595	48757	207	11179	65779	19019	6110	59.4	3.69	91.16	1957	Medium quality	0.750612
seawater	Not applicable	U_134433	See Glasl et al. ISME Journal 2020	This study	seawater_bettina_36309_bin_5	d__Bacteria;p__Bacteroidota;c__Bacteroidia;o__Flavobacteriales;f__Flavobacteriaceae;g__UBA3478;s__	89.91	1.27	28.57	2048947	263	10663	38932	217	9442	60908	12403	4600	59.6	3.02	93.86	1555	Medium quality	0.915515
seawater	Not applicable	U_134434	See Glasl et al. ISME Journal 2020	This study	seawater_bettina_36309_bin_6	d__Bacteria;p__Proteobacteria;c__Alphaproteobacteria;o__Rhodobacterales;f__Rhodobacteraceae;g__HIMB11;s__GCA_001510135.1	87.26	0.8	33.33	2867998	455	7954	74061	404	7099	74061	9171	4830	59.9	2.05	94.31	1490	Medium quality	represented by alternative MAG
seawater	Not applicable	U_134455	See Glasl et al. ISME Journal 2020	This study	seawater_bettina_36310_bin_3	d__Bacteria;p__Proteobacteria;c__Alphaproteobacteria;o__Rhodobacterales;f__Rhodobacteraceae;g__HIMB11;s__GCA_001510135.1	93.14	1.91	27.27	3260096	493	9751	46921	417	7817	46921	11930	7330	60	2.1	92.48	1717	Medium quality	0.588756
seawater	Not applicable	U_134457	See Glasl et al. ISME Journal 2020	This study	seawater_bettina_36310_bin_4	d__Bacteria;p__Proteobacteria;c__Alphaproteobacteria;o__Puniceispirillales;f__UBA1172;g__;s__	93.05	0	0	2036671	236	12288	41788	171	11910	62523	15745	6500	58.9	3.12	91.31	1751	Medium quality	represented by alternative MAG
seawater	Not applicable	U_134470	See Glasl et al. ISME Journal 2020	This study	seawater_bettina_36326_bin_1	d__Bacteria;p__Proteobacteria;c__Alphaproteobacteria;o__Puniceispirillales;f__Puniceispirillaceae;g__UBA8309;s__UBA8309 sp3	94.83	1.46	80	2199957	373	7486	43846	347	6339	43846	7757	1520	58.8	2.43	92.29	1712	Medium quality	represented by alternative MAG
seawater	Not applicable	U_134476	See Glasl et al. ISME Journal 2020	This study	seawater_bettina_36326_bin_26	d__Bacteria;p__Bacteroidota;c__Bacteroidia;o__Flavobacteriales;f__UA16;g__UBA11663;s__	87.32	4.03	36.36	2227324	320	9882	38119	297	7499	39834	10852	2120	58.6	2.49	92.43	1784	Medium quality	1.53076
seawater	Not applicable	U_134485	See Glasl et al. ISME Journal 2020	This study	seawater_bettina_36326_bin_6	d__Bacteria;p__Proteobacteria;c__Alphaproteobacteria;o__Puniceispirillales;f__Puniceispirillaceae;g__;s__	95.53	0.87	0	1920064	186	17416	81907	121	15868	101320	24694	6320	59.5	3.53	93.58	1572	Medium quality	N/A
seawater	Not applicable	U_134486	See Glasl et al. ISME Journal 2020	This study	seawater_bettina_36326_bin_7	d__Bacteria;p__Bacteroidota;c__Bacteroidia;o__Flavobacteriales;f__Cryomorphaceae;g__UBA10364;s__	97.85	0	0	1948014	78	41271	151758	54	36074	220315	67165	2400	49	2.41	86.53	2832	High quality	0.24706
seawater	Not applicable	U_134491	See Glasl et al. ISME Journal 2020	This study	seawater_bettina_36327_bin_15	d__Bacteria;p__Bacteroidota;c__Bacteroidia;o__Flavobacteriales;f__Crocinitomicaceae;g__UBA952;s__	85.15	0.81	100	2098692	369	7525	37552	231	9085	44539	13925	13710	48.3	2.43	91.17	1774	Medium quality	represented by alternative MAG
seawater	Not applicable	U_134502	See Glasl et al. ISME Journal 2020	This study	seawater_bettina_36327_bin_2	d__Bacteria;p__Cyanobacteriota;c__Cyanobacteriia;o__Synechococcales_A;f__Cyanobiaceae;g__Cyanobium;s__	91.1	1.31	100	1883590	190	15443	54059	165	11415	65498	17793	2410	47.9	2.27	90.01	1897	Medium quality	0.104293
seawater	Not applicable	U_134507	See Glasl et al. ISME Journal 2020	This study	seawater_bettina_36327_bin_3	d__Bacteria;p__Proteobacteria;c__Alphaproteobacteria;o__Puniceispirillales;f__Puniceispirillaceae;g__;s__	95.8	1.11	50	1864281	210	12064	55984	166	11230	90635	14693	3590	51.7	2.68	88.87	2521	High quality	0.275819
seawater	Not applicable	U_134509	See Glasl et al. ISME Journal 2020	This study	seawater_bettina_36327_bin_4	d__Bacteria;p__Bacteroidota;c__Bacteroidia;o__Flavobacteriales;f__Flavobacteriaceae;g__UBA3478;s__	91.26	0.4	0	2163850	138	41142	76879	53	40827	157802	73160	8500	50.6	2.57	85.9	2648	Medium quality	represented by alternative MAG
seawater	Not applicable	U_134510	See Glasl et al. ISME Journal 2020	This study	seawater_bettina_36327_bin_6	d__Bacteria;p__Bacteroidota;c__Bacteroidia;o__Flavobacteriales;f__Flavobacteriaceae;g__MS024-2A;s__	96.74	1.59	50	1688607	142	18420	89526	124	13617	89526	21226	1350	43.3	1.91	84.63	2651	High quality	represented by alternative MAG
seawater	Not applicable	U_134511	See Glasl et al. ISME Journal 2020	This study	seawater_bettina_36327_bin_7	d__Bacteria;p__Bacteroidota;c__Bacteroidia;o__Flavobacteriales;f__Flavobacteriaceae;g__MS024-2A;s__	91.02	1.66	0	1841985	93	35522	90144	80	23024	90144	41626	940	64.5	2.44	93.43	2284	High quality	represented by alternative MAG
seawater	Not applicable	U_134527	See Glasl et al. ISME Journal 2020	This study	seawater_bettina_36328_bin_2	d__Bacteria;p__Proteobacteria;c__Alphaproteobacteria;o__Puniceispirillales;f__Puniceispirillaceae;g__UBA8309;s__UBA8309 sp3	92.38	0.01	100	2114997	352	8115	39276	311	6800	39276	9003	3290	50.3	1.99	84.89	3554	High quality	0.768177
seawater	Not applicable	U_134531	See Glasl et al. ISME Journal 2020	This study	seawater_bettina_36328_bin_3	d__Bacteria;p__Proteobacteria;c__Alphaproteobacteria;o__Rhodobacterales;f__Rhodobacteraceae;g__HIMB11;s__GCA_001510135.1	97.54	0.54	40	3148791	339	14700	79008	252	12495	89123	20444	8070	43.3	1.63	84.47	2597	High quality	represented by alternative MAG
seawater	Not applicable	U_134528	See Glasl et al. ISME Journal 2020	This study	seawater_bettina_36328_bin_30	d__Bacteria;p__Proteobacteria;c__Alphaproteobacteria;o__Rhodobacterales;f__Rhodobacteraceae;g__TMED111;s__	85.34	2.8	12.5	2483385	326	11462	63826	253	9815	99403	14905	7210	50.4	2.34	85.15	3222	High quality	represented by alternative MAG
seawater	Not applicable	U_134532	See Glasl et al. ISME Journal 2020	This study	seawater_bettina_36328_bin_5	d__Bacteria;p__Planctomycetota;c__UBA8108;o__UBA1146;f__UBA1146;g__UBA12191;s__	85.86	1.61	0	2530404	431	7090	30306	413	6126	30306	7235	1260	43.3	1.5	84.22	2578	High quality	1.89989
seawater	Not applicable	U_134534	See Glasl et al. ISME Journal 2020	This study	seawater_bettina_36328_bin_7	d__Bacteria;p__Proteobacteria;c__Alphaproteobacteria;o__Puniceispirillales;f__Puniceispirillaceae;g__;s__	92	0	0	1842106	200	15028	59669	162	11371	59669	17917	3620	56.9	2.46	88	2862	High quality	represented by alternative MAG
seawater	Not applicable	U_134535	See Glasl et al. ISME Journal 2020	This study	seawater_bettina_36328_bin_8	d__Bacteria;p__Proteobacteria;c__Gammaproteobacteria;o__Xanthomonadales;f__;g__;s__	93.77	3.64	0	3083111	315	13399	59092	260	11858	59092	17203	4960	56.9	2.15	87.83	2801	High quality	0.402585
seawater	Not applicable	U_134547	SAMN15855603	This study	seawater_seasim_SB9152_S1_bin_1	d__Bacteria;p__Proteobacteria;c__Gammaproteobacteria;o__Pseudomonadales;f__Pseudohongiellaceae;g__UBA9145;s__	92.96	0.8	0	3471152	96	59345	174396	89	39001	202132	59652	459	50.1	3.52	88.05	2606	Medium quality	0.233934
seawater	Not applicable	U_134539	SAMN15855604	This study	seawater_seasim_SB9152_S1_bin_12	d__Archaea;p__Nanoarchaeota;c__Woesearchaeia;o__SM23-78;f__21-14-0-10-32-9;g__;s__	86.21	0	0	1640986	17	161022	338661	17	96528	338661	161022	0	63	2.85	88.58	3156	High quality	represented by alternative MAG
seawater	Not applicable	U_134545	SAMN15855605	This study	seawater_seasim_SB9152_S1_bin_18	d__Bacteria;p__Proteobacteria;c__Alphaproteobacteria;o__Rhodobacterales;f__Rhodobacteraceae;g__Boseongicola;s__	90.52	3.34	8.7	3370224	553	8343	63097	464	7263	63097	9144	890	62.4	2.67	87.65	3465	High quality	1.17842
seawater	Not applicable	U_134546	SAMN15855606	This study	seawater_seasim_SB9152_S1_bin_19	d__Bacteria;p__Bdellovibrionota;c__Oligoflexia;o__Oligoflexales;f__;g__;s__	90.28	1.68	0	3116515	328	14530	46300	314	9925	49572	14733	140	59.6	2.36	89.52	2469	High quality	0.728225
seawater	Not applicable	U_134556	SAMN15855607	This study	seawater_seasim_SB9152_S1_bin_2	d__Bacteria;p__Myxococcota;c__Polyangia;o__Polyangiales;f__;g__;s__	95.48	1.77	0	10536587	1432	10221	49348	1316	8006	49348	10880	39456	62.9	2.79	88.11	3234	Medium quality	represented by alternative MAG
seawater	Not applicable	U_134561	SAMN15855608	This study	seawater_seasim_SB9152_S1_bin_3	d__Bacteria;p__Proteobacteria;c__Alphaproteobacteria;o__UBA1280;f__;g__;s__	89.96	0	0	1508216	142	13898	47200	135	11171	47200	14805	428	62.4	2.73	87.72	3590	High quality	represented by alternative MAG
seawater	Not applicable	U_134562	SAMN15855609	This study	seawater_seasim_SB9152_S1_bin_4	d__Bacteria;p__Marinisomatota;c__Marinisomatia;o__Marinisomatales;f__TCS55;g__TCS55;s__	98.9	0	0	1867125	79	51809	145253	70	26673	183460	64586	2583	62.7	2.56	87.94	3420	High quality	represented by alternative MAG
seawater	Not applicable	U_134565	SAMN15855610	This study	seawater_seasim_SB9152_S1_bin_8	d__Bacteria;p__Proteobacteria;c__Alphaproteobacteria;o__UBA8366;f__GCA-2717185;g__GCA-2717185;s__	90.18	2.49	12.5	5840836	789	10312	48083	721	8101	48600	11261	1306	64.1	4.02	93.5	2238	High quality	12.44
seawater	Not applicable	U_134567	SAMN15855611	This study	seawater_seasim_SB9153_S2_bin_10	d__Bacteria;p__Proteobacteria;c__Alphaproteobacteria;o__Rhodobacterales;f__Rhodobacteraceae;g__Boseongicola;s__	87.31	3.47	14.29	3217568	626	6764	43684	510	6308	48435	8021	1160	64	3.27	90.8	1958	Medium quality	represented by alternative MAG
seawater	Not applicable	U_134569	SAMN15855612	This study	seawater_seasim_SB9153_S2_bin_13	d__Bacteria;p__Myxococcota;c__Polyangia;o__Polyangiales;f__;g__;s__	91.14	4.27	9.09	8317373	1402	8109	36527	1201	6925	45748	9116	2010	63.3	2.97	89.46	2719	High quality	represented by alternative MAG
seawater	Not applicable	U_134575	SAMN15855613	This study	seawater_seasim_SB9153_S2_bin_2	d__Bacteria;p__Proteobacteria;c__Alphaproteobacteria;o__UBA1280;f__;g__;s__	89.64	0	0	1576965	100	25524	77312	95	16599	77312	25738	50	63.2	3.23	89.36	2636	High quality	14.5334
seawater	Not applicable	U_134576	SAMN15855614	This study	seawater_seasim_SB9153_S2_bin_4	d__Bacteria;p__Myxococcota;c__Polyangia;o__Polyangiales;f__;g__;s__	93.92	1.45	0	10038090	1423	9572	66484	1242	8082	66484	10811	57704	64.3	2.02	93.81	2154	High quality	represented by alternative MAG
seawater	Not applicable	U_134582	SAMN15855615	This study	seawater_seasim_SB9154_S3_bin_1	d__Bacteria;p__Proteobacteria;c__Alphaproteobacteria;o__Rhizobiales;f__Rhizobiaceae;g__R2A130;s__	99.2	0.4	0	3535588	48	137589	350957	46	76860	350957	162004	865	64.7	2.24	93.51	2038	High quality	represented by alternative MAG
seawater	Not applicable	U_134583	SAMN15855616	This study	seawater_seasim_SB9154_S3_bin_3	d__Bacteria;p__Myxococcota;c__Polyangia;o__Polyangiales;f__;g__;s__	93.28	1.77	0	11144318	1190	13024	61016	1110	10039	64976	13782	22206	63.7	3.68	89.3	1972	Medium quality	represented by alternative MAG
seawater	Not applicable	U_134584	SAMN15855617	This study	seawater_seasim_SB9154_S3_bin_4	d__Bacteria;p__Gemmatimonadota;c__Gemmatimonadetes;o__SG8-23;f__UBA6960;g__;s__	95.6	2.75	0	3198579	220	25454	169871	178	17969	169871	27904	545	64	2.45	93.71	2251	High quality	represented by alternative MAG
seawater	Not applicable	U_134588	SAMN15855618	This study	seawater_seasim_SB9155_S4_bin_12	d__Bacteria;p__Myxococcota;c__Polyangia;o__Polyangiales;f__;g__;s__	92.63	5.88	13.33	8573137	1110	11065	60385	941	9110	60385	12907	1982	63.9	2.81	89.33	2462	High quality	0.728628
seawater	Not applicable	U_134593	SAMN15855619	This study	seawater_seasim_SB9155_S4_bin_4	d__Bacteria;p__Proteobacteria;c__Alphaproteobacteria;o__Micavibrionales;f__;g__;s__	92.92	4.35	0	2497191	191	21184	63286	158	15805	112282	24598	330	64.2	2.94	90.25	2391	Medium quality	represented by alternative MAG
seawater	Not applicable	U_134594	SAMN15855620	This study	seawater_seasim_SB9155_S4_bin_5	d__Bacteria;p__Gemmatimonadota;c__Gemmatimonadetes;o__SG8-23;f__UBA6960;g__;s__	97.8	4.4	0	3226299	59	101691	292321	52	62044	401485	110212	127	47.5	1.9	88.83	2572	High quality	N/A
seawater	Not applicable	U_134598	SAMN15855621	This study	seawater_seasim_SB9156_S5_bin_14	d__Bacteria;p__Cyanobacteriota;c__Vampirovibrionia;o__Caenarcaniphilales;f__;g__;s__	91.88	0.57	0	2016041	270	9412	57221	240	8400	57221	10418	1353	63.6	3.92	91.7	2245	Medium quality	represented by alternative MAG
seawater	Not applicable	U_134601	SAMN15855622	This study	seawater_seasim_SB9156_S5_bin_20	d__Bacteria;p__Bacteroidota;c__Rhodothermia;o__Rhodothermales;f__UBA10348;g__;s__	87.37	8.47	15.79	2478592	403	8323	49180	327	7579	49180	9607	760	63.6	1.56	92.15	2202	Medium quality	represented by alternative MAG
seawater	Not applicable	U_134604	SAMN15855623	This study	seawater_seasim_SB9156_S5_bin_3	d__Bacteria;p__Proteobacteria;c__Gammaproteobacteria;o__Pseudomonadales;f__Pseudohongiellaceae;g__UBA9145;s__	90.9	1.67	33.33	3421801	243	23988	127351	210	16294	127351	26045	1146	63.8	1.88	91.77	2171	Medium quality	represented by alternative MAG
seawater	Not applicable	U_134605	SAMN15855624	This study	seawater_seasim_SB9156_S5_bin_4	d__Bacteria;p__Marinisomatota;c__Marinisomatia;o__Marinisomatales;f__TCS55;g__TCS55;s__	98.9	0	0	1871687	84	47693	98828	76	24627	142518	49481	1522	63.7	1.83	91.49	2216	Medium quality	1.37709
seawater	Not applicable	U_134607	SAMN15855625	This study	seawater_seasim_SB9156_S5_bin_6	d__Bacteria;p__Proteobacteria;c__Gammaproteobacteria;o__;f__;g__;s__	85.47	3.27	42.86	2235741	405	7252	32113	330	6774	32868	8375	750	64.8	2.29	93.78	2684	Medium quality	0.856939
seawater	Not applicable	U_134608	SAMN15855626	This study	seawater_seasim_SB9156_S5_bin_8	d__Bacteria;p__Proteobacteria;c__Alphaproteobacteria;o__UBA8366;f__GCA-2717185;g__GCA-2717185;s__	97.57	3.15	20	6159366	407	25560	106667	337	18277	106667	30597	2613	64.2	2	93.51	2694	Medium quality	represented by alternative MAG
seawater	Not applicable	U_134613	SAMN15855627	This study	seawater_seasim_SB9157_S6_bin_13	d__Bacteria;p__Proteobacteria;c__Alphaproteobacteria;o__UBA8366;f__GCA-2717185;g__GCA-2717185;s__	88.13	4.4	7.14	5556177	1081	6761	30444	906	6132	31351	7685	2111	64.5	2.5	93.64	2603	Medium quality	represented by alternative MAG
seawater	Not applicable	U_134620	SAMN15855628	This study	seawater_seasim_SB9157_S6_bin_2	d__Bacteria;p__Marinisomatota;c__Marinisomatia;o__Marinisomatales;f__TCS55;g__TCS55;s__	98.9	0	0	1885755	86	42951	124402	79	23870	144442	45472	3534	65.2	1.95	94.68	2452	Medium quality	represented by alternative MAG
seawater	Not applicable	U_134624	SAMN15855629	This study	seawater_seasim_SB9157_S6_bin_7	d__Bacteria;p__Proteobacteria;c__Gammaproteobacteria;o__Pseudomonadales;f__Pseudohongiellaceae;g__UBA9145;s__	88.88	1.89	36.36	3322747	373	12980	53720	325	10223	58473	14077	480	64.6	5.34	93.83	2676	Medium quality	represented by alternative MAG
seawater	Not applicable	U_134630	SAMN15855630	This study	seawater_seasim_SB9158_S7_bin_9	d__Bacteria;p__Proteobacteria;c__Alphaproteobacteria;o__Rhodospirillales;f__Casp-alpha2;g__UBA3470;s__	86.96	2.04	0	3212991	396	12985	40607	312	10298	42583	16100	840	65.1	2.92	91.22	2119	Medium quality	represented by alternative MAG
seawater	Not applicable	U_134635	SAMN15855631	This study	seawater_seasim_SB9160_S9_bin_11	d__Bacteria;p__Gemmatimonadota;c__Gemmatimonadetes;o__SG8-23;f__UBA6960;g__;s__	97.05	3.3	0	3145817	179	28155	117583	140	22470	117583	37271	390	64.6	2.73	93.41	2523	Medium quality	represented by alternative MAG
seawater	Not applicable	U_134640	SAMN15855632	This study	seawater_seasim_SB9160_S9_bin_9	d__Bacteria;p__Verrucomicrobiota;c__Verrucomicrobiae;o__Pedosphaerales;f__UBA1096;g__UBA1096;s__	88.48	0.37	0	3315555	671	6781	30897	524	6327	34482	7751	4101	64.9	2.04	94.37	2488	Medium quality	4.02751
sponge	Spongia officinalis	U_134269	GCA_900079515.1	Alex et al. 2019 Frontiers in Microbiology	SPOO_alexAntunes_GCF_900079515.1_Shewanella_sp.Alg231_23_genomic	d__Bacteria;p__Proteobacteria;c__Gammaproteobacteria;o__Enterobacterales;f__Shewanellaceae;g__Shewanella;s__Shewanella woodyi	99.84	0	0	5817724	23	502833	1830006	23	252944	1830006	502833	0	64.3	2.26	93.62	3154	High quality	1.21573
sponge	Spongia officinalis	U_134280	FZLQ01	Karimi et al. 2017 Frontiers in Microbiology	SPOO_karimiCosta_FZLQ01	d__Bacteria;p__Proteobacteria;c__Alphaproteobacteria;o__Parvibaculales;f__RS24;g__UBA8337;s__GCA_002689525.1	97.25	0	0	1792566	157	20176	60648	157	11417	60648	20176	0	64.5	1.97	94.05	2589	Medium quality	represented by alternative MAG
sponge	Spongia officinalis	U_134281	FZLR01	Karimi et al. 2017 Frontiers in Microbiology	SPOO_karimiCosta_FZLR01	d__Bacteria;p__Proteobacteria;c__Alphaproteobacteria;o__bin65;f__bin65;g__bin65;s__	96.94	1.3	0	4060854	323	24896	94913	323	12572	94913	24896	0	64.7	2.07	94.64	1968	Medium quality	represented by alternative MAG
sponge	Spongia officinalis	U_134282	FZLS01	Karimi et al. 2017 Frontiers in Microbiology	SPOO_karimiCosta_FZLS01	d__Bacteria;p__Proteobacteria;c__Alphaproteobacteria;o__Rhodobacterales;f__Rhodobacteraceae;g__Amylibacter;s__	91.44	8.16	3.51	3617015	274	30799	195517	274	13200	195517	30799	0	64.1	3.35	92.04	2694	Medium quality	represented by alternative MAG
sponge	Spongia officinalis	U_134270	GCA_900143525.1	Karimi et al. 2019 Scientific Reports	SPOO_karimiCosta2019_GCF_900143525.1_Ruegeria_sp._Alg231_54_genomic	d__Bacteria;p__Proteobacteria;c__Alphaproteobacteria;o__Rhodobacterales;f__Rhodobacteraceae;g__Ruegeria;s__	99.25	0.11	0	4922849	35	290461	917259	35	140652	917259	290461	0	64.7	3.54	93.81	2519	Medium quality	0.962729
sponge	Spongia officinalis	U_134271	GCA_900143535.1	Karimi et al. 2019 Scientific Reports	SPOO_karimiCosta2019_GCF_900143535.1_Tateyamaria_sp._Alg231_49_genomic	d__Bacteria;p__Proteobacteria;c__Alphaproteobacteria;o__Rhodobacterales;f__Rhodobacteraceae;g__Tateyamaria;s__	99.68	0.8	0	4506054	39	272279	740553	39	115539	740553	272279	0	64.2	2.07	93.82	2704	Medium quality	represented by alternative MAG
sponge	Spongia officinalis	U_134272	GCA_900143545.1	Karimi et al. 2019 Scientific Reports	SPOO_karimiCosta2019_GCF_900143545.1_Loktanella_sp._Alg231_35_genomic	d__Bacteria;p__Proteobacteria;c__Alphaproteobacteria;o__Rhodobacterales;f__Rhodobacteraceae;g__Loktanella;s__	99.09	0.23	33.33	3914133	15	587906	717567	15	260942	717567	587906	0	64.8	2.02	92.91	2461	Medium quality	represented by alternative MAG
sponge	Spongia officinalis	U_134273	GCA_900143555.1	Karimi et al. 2019 Scientific Reports	SPOO_karimiCosta2019_GCF_900143555.1_Labrenzia_sp._Alg231_36_genomic	d__Bacteria;p__Proteobacteria;c__Alphaproteobacteria;o__Rhizobiales;f__Stappiaceae;g__Labrenzia;s__Labrenzia alba	99.68	0.63	0	7393951	24	657429	1253412	24	308081	1253412	657429	17	64	1.65	91.98	2706	Medium quality	1.84085
sponge	Spongia officinalis	U_134274	GCA_900143565.1	Karimi et al. 2019 Scientific Reports	SPOO_karimiCosta2019_GCF_900143565.1_Pseudovibrio_sp._Alg231_02_genomic	d__Bacteria;p__Proteobacteria;c__Alphaproteobacteria;o__Rhizobiales;f__Stappiaceae;g__Pseudovibrio;s__GCF_001623225.1	99.94	0.05	0	5963068	26	437146	1273068	26	229348	1273068	437146	0	64.3	2.15	94.05	2633	Medium quality	represented by alternative MAG
sponge	Spongia officinalis	U_134275	GCA_900143615.1	Karimi et al. 2019 Scientific Reports	SPOO_karimiCosta2019_GCF_900143615.1_Rhodobacteraceae_bacterium_Alg231_30_genomic	d__Bacteria;p__Proteobacteria;c__Alphaproteobacteria;o__Rhodobacterales;f__Rhodobacteraceae;g__Shimia;s__	99.25	0.32	0	4538961	10	804568	1118318	10	453896	1118318	804568	0	64.9	1.65	94.43	2027	Medium quality	2.99842
sponge	Spongia officinalis	U_134276	GCA_900143635.1	Karimi et al. 2019 Scientific Reports	SPOO_karimiCosta2019_GCF_900143635.1_Rhodobacteraceae_bacterium_Alg231_04_genomic	d__Bacteria;p__Proteobacteria;c__Alphaproteobacteria;o__Rhodobacterales;f__Rhodobacteraceae;g__56-14-T64;s__	99.2	0.32	0	4809428	29	472120	750389	29	165842	750389	472120	0	64.8	1.75	93.89	2626	Medium quality	represented by alternative MAG
sponge	Spongia officinalis	U_134277	GCA_900149685.1	Karimi et al. 2019 Scientific Reports	SPOO_karimiCosta2019_GCF_900149685.1_Erythrobacter_sp._Alg231_14_genomic	d__Bacteria;p__Proteobacteria;c__Alphaproteobacteria;o__Sphingomonadales;f__Sphingomonadaceae;g__Erythrobacter;s__	99.59	0.17	0	3137103	2	3131738	3131738	2	1568551	3131738	3131738	0	64.3	2.69	93.69	2732	Medium quality	represented by alternative MAG
sponge	Spongia officinalis	U_134278	GCA_900149695.1	Karimi et al. 2019 Scientific Reports	SPOO_karimiCosta2019_GCF_900149695.1_Anderseniella_sp._Alg231_50_genomic	d__Bacteria;p__Proteobacteria;c__Alphaproteobacteria;o__Rhizobiales;f__Thermopetrobacteraceae;g__;s__	100	0.22	0	4613965	8	2658047	2658047	8	576745	2658047	2658047	0	58.2	11.3	73.09	2650	Medium quality	represented by alternative MAG
sponge	Spongia officinalis	U_134279	GCA_900149705.1	Karimi et al. 2019 Scientific Reports	SPOO_karimiCosta2019_GCF_900149705.1_Sphingorhabdus_sp._Alg231_15_genomic	d__Bacteria;p__Proteobacteria;c__Alphaproteobacteria;o__Sphingomonadales;f__Sphingomonadaceae;g__Sphingorhabdus;s__	99.14	0.79	0	3622901	2	3616401	3616401	2	1811450	3616401	3616401	0	64.6	3.62	89.03	1792	Medium quality	2.5323
sponge	Stylissa flabelliformis	U_134284	SAMN15855634	This study	STY1_bin_1	d__Bacteria;p__Proteobacteria;c__Gammaproteobacteria;o__UBA10353;f__LS-SOB;g__;s__	95.12	0.61	0	2230335	118	30266	102798	113	19737	102798	31738	201	65.3	3.44	89.63	1617	Medium quality	represented by alternative MAG
sponge	Stylissa flabelliformis	U_134283	SAMN15855633	This study	STY1_bin_10	d__Bacteria;p__Proteobacteria;c__Gammaproteobacteria;o__UBA10353;f__LS-SOB;g__;s__	64.39	1.32	0	1772284	530	3994	21607	431	4112	21607	4366	1739	65	3.4	89.09	1786	Medium quality	represented by alternative MAG
sponge	Stylissa flabelliformis	U_134285	SAMN15855635	This study	STY1_bin_2	d__Bacteria;p__Proteobacteria;c__Gammaproteobacteria;o__UBA10353;f__LS-SOB;g__;s__	92.07	1.22	0	2964229	223	21867	134355	210	14115	134355	22577	3872	55.5	2.37	90.22	4130	High quality	0.254032
sponge	Stylissa flabelliformis	U_134286	SAMN15855636	This study	STY1_bin_3	d__Bacteria;p__Nitrospirota;c__Nitrospiria;o__Nitrospirales;f__UBA8639;g__bin75;s__	95.62	0.91	0	2205379	162	24281	81578	131	16834	101496	29500	2308	57.5	3.15	90.9	2750	Medium quality	represented by alternative MAG
sponge	Stylissa flabelliformis	U_134287	SAMN15855637	This study	STY1_bin_4	d__Bacteria;p__Proteobacteria;c__Gammaproteobacteria;o__TsSOB;f__;g__;s__	77.42	0	0	1373220	229	8919	22868	155	8859	39725	12081	13858	57.5	2.93	90.89	2536	Medium quality	2.18481
sponge	Stylissa flabelliformis	U_134288	SAMN15855638	This study	STY1_bin_5	d__Archaea;p__Crenarchaeota;c__Nitrososphaeria;o__Nitrososphaerales;f__Nitrosopumilaceae;g__Cenarchaeum;s__	92.72	0	0	1878376	212	14062	47976	193	9732	47976	14868	4728	57.2	3.54	90.76	2728	Medium quality	represented by alternative MAG
sponge	Stylissa flabelliformis	U_134289	SAMN15855639	This study	STY1_bin_6	d__Bacteria;p__Proteobacteria;c__Gammaproteobacteria;o__UBA4486;f__;g__;s__	86.65	1.29	33.33	3507566	683	6946	79675	649	5404	79675	7311	4756	58.5	2.13	91.59	2226	Medium quality	represented by alternative MAG
sponge	Stylissa flabelliformis	U_134290	SAMN15855640	This study	STY1_bin_7	d__Bacteria;p__Cyanobacteriota;c__Cyanobacteriia;o__Synechococcales_A;f__Cyanobiaceae;g__Synechococcus_C;s__GCA_001628295.1	98.73	0	0	1856131	105	30224	78770	82	22635	100085	37764	5560	56.9	2.16	92.85	2748	Medium quality	represented by alternative MAG
sponge	Stylissa flabelliformis	U_134291	SAMN15855641	This study	STY1_bin_8	d__Bacteria;p__Myxococcota;c__UBA9160;o__UBA9160;f__UBA6930;g__;s__	87.65	0.84	0	2797949	72	140422	389125	67	41760	389125	140422	392	58	2.88	93.11	2766	Medium quality	0.218064
sponge	Stylissa flabelliformis	U_134292	SAMN15855642	This study	STY1_bin_9	d__Bacteria;p__Proteobacteria;c__Alphaproteobacteria;o__Parvibaculales;f__RS24;g__;s__	78.87	0.11	100	1357630	341	4514	15986	295	4602	19664	5082	953	55.6	2.86	90.96	4646	High quality	0.676798
sponge	Stylissa flabelliformis	U_134293	SAMN15855643	This study	STY2_bin_1	d__Bacteria;p__Proteobacteria;c__Gammaproteobacteria;o__UBA10353;f__LS-SOB;g__;s__	92.68	0.61	0	2863131	167	30550	125914	160	17894	125914	30550	2195	56.3	3.06	89.8	4166	Medium quality	represented by alternative MAG
sponge	Stylissa flabelliformis	U_134294	SAMN15855644	This study	STY2_bin_2	d__Bacteria;p__Proteobacteria;c__Gammaproteobacteria;o__UBA10353;f__LS-SOB;g__;s__	94.82	0.61	0	2132983	123	24895	112532	119	17924	112532	24895	197	55.7	2.94	90.7	4602	High quality	represented by alternative MAG
sponge	Stylissa flabelliformis	U_134295	SAMN15855645	This study	STY2_bin_3	d__Bacteria;p__Proteobacteria;c__Gammaproteobacteria;o__TsSOB;f__;g__;s__	81.96	0.53	50	1666770	125	18814	64135	103	16182	64135	21197	4096	64.6	1.63	93.91	1922	Medium quality	0.436214
sponge	Stylissa flabelliformis	U_134296	SAMN15855646	This study	STY2_bin_4	d__Archaea;p__Crenarchaeota;c__Nitrososphaeria;o__Nitrososphaerales;f__Nitrosopumilaceae;g__Cenarchaeum;s__	97.57	0	0	1761966	95	31136	115194	87	20252	115194	35383	1662	63.2	2.66	91.75	3621	Medium quality	0.275392
sponge	Stylissa flabelliformis	U_134297	SAMN15855647	This study	STY2_bin_5	d__Bacteria;p__Myxococcota;c__UBA9160;o__UBA9160;f__UBA6930;g__;s__	84.01	0.84	0	2358933	256	12721	41395	185	12750	51190	18042	20682	67.1	2.15	88.28	3094	Medium quality	0.148652
sponge	Stylissa flabelliformis	U_134298	SAMN15855648	This study	STY2_bin_6	d__Bacteria;p__Proteobacteria;c__Gammaproteobacteria;o__UBA4486;f__;g__;s__	86.56	0.35	100	2023887	206	13051	66551	199	10170	66551	13203	2346	62.8	2.46	90.69	3790	Medium quality	0.0968411
sponge	Stylissa flabelliformis	U_134299	SAMN15855649	This study	STY2_bin_7	d__Bacteria;p__Cyanobacteriota;c__Cyanobacteriia;o__Synechococcales_A;f__Cyanobiaceae;g__Synechococcus_C;s__GCA_001628295.1	98.23	0.54	50	1853986	125	23883	67069	102	18176	72641	29525	5665	62.9	2.19	89.36	4622	Medium quality	0.193599
sponge	Stylissa flabelliformis	U_134300	SAMN15855650	This study	STY3_bin_1	d__Bacteria;p__Proteobacteria;c__Gammaproteobacteria;o__UBA10353;f__LS-SOB;g__;s__	92.78	0.61	0	2018755	182	15540	68758	166	12161	68758	16543	7120	62.7	2.37	90.49	4608	Medium quality	represented by alternative MAG
sponge	Stylissa flabelliformis	U_134301	SAMN15855651	This study	STY3_bin_2	d__Bacteria;p__Proteobacteria;c__Gammaproteobacteria;o__UBA4486;f__;g__;s__	83.04	0.49	33.33	1790111	220	10620	61009	204	8775	61009	11376	2136	63	1.59	87.77	6020	Medium quality	0.117311
sponge	Stylissa flabelliformis	U_134302	SAMN15855652	This study	STY3_bin_3	d__Bacteria;p__Nitrospirota;c__Nitrospiria;o__Nitrospirales;f__UBA8639;g__bin75;s__	96.53	0.91	0	2280034	99	45659	178494	84	27143	188775	60952	1818	62.1	2.84	88.83	5253	Medium quality	represented by alternative MAG
sponge	Stylissa flabelliformis	U_134303	SAMN15855653	This study	STY3_bin_4	d__Bacteria;p__Proteobacteria;c__Gammaproteobacteria;o__TsSOB;f__;g__;s__	84.27	0.35	100	1819917	60	46761	129580	58	31377	129580	46761	192	68.1	2.28	87.33	5325	Medium quality	0.309682
sponge	Stylissa flabelliformis	U_134304	SAMN15855654	This study	STY3_bin_5	d__Bacteria;p__Myxococcota;c__UBA9160;o__UBA9160;f__UBA6930;g__;s__	84.57	0.86	0	2654674	309	13667	42053	241	11015	77443	17716	17679	60.6	1.6	92.33	2928	High quality	0.376319
sponge	Stylissa flabelliformis	U_134305	SAMN15855655	This study	STY3_bin_6	d__Archaea;p__Crenarchaeota;c__Nitrososphaeria;o__Nitrososphaerales;f__Nitrosopumilaceae;g__Cenarchaeum;s__	98.54	0	0	1488362	123	20677	76110	100	14883	93182	26624	4639	66.7	1.48	88.9	4157	High quality	0.106651
sponge	Stylissa flabelliformis	U_134306	SAMN15855656	This study	STY3_bin_7	d__Bacteria;p__Proteobacteria;c__Gammaproteobacteria;o__UBA10353;f__LS-SOB;g__;s__	64.54	0.61	0	2046507	572	4088	34030	417	4907	34030	5363	35486	68.2	3.03	91.07	6283	High quality	0.105011
sponge	Stylissa flabelliformis	U_134309	SAMN15855659	This study	STY4_bin_1	d__Bacteria;p__Proteobacteria;c__Gammaproteobacteria;o__UBA10353;f__LS-SOB;g__;s__	94.51	0.61	0	2295470	75	45416	187527	75	30606	187527	45416	0	68.5	2.32	91.29	5298	Medium quality	represented by alternative MAG
sponge	Stylissa flabelliformis	U_134307	SAMN15855657	This study	STY4_bin_10	d__Bacteria;p__Proteobacteria;c__Alphaproteobacteria;o__Parvibaculales;f__RS24;g__;s__	66.25	0.7	75	1328506	328	5238	14862	238	5581	20806	6330	26957	68.5	1.99	91.41	5981	Medium quality	represented by alternative MAG
sponge	Stylissa flabelliformis	U_134308	SAMN15855658	This study	STY4_bin_11	d__Bacteria;p__Patescibacteria;c__Paceibacteria;o__UBA9983;f__Kaiserbacteraceae;g__;s__	77.72	0	0	566427	18	55443	76397	17	33319	76397	55443	10	68.3	1.74	91.72	5583	High quality	0.208887
sponge	Stylissa flabelliformis	U_134310	SAMN15855660	This study	STY4_bin_2	d__Bacteria;p__Nitrospirota;c__Nitrospiria;o__Nitrospirales;f__UBA8639;g__bin75;s__	95.17	0.91	0	3235487	315	20240	117741	274	11808	201516	22571	17950	67.4	2.51	88.22	5192	High quality	1.76866
sponge	Stylissa flabelliformis	U_134311	SAMN15855661	This study	STY4_bin_3	d__Bacteria;p__Proteobacteria;c__Gammaproteobacteria;o__UBA4486;f__;g__;s__	86.21	0.47	50	2042455	229	11521	73803	216	9455	73803	12356	1653	68.7	2.73	88.18	3547	Medium quality	represented by alternative MAG
sponge	Stylissa flabelliformis	U_134312	SAMN15855662	This study	STY4_bin_4	d__Bacteria;p__Proteobacteria;c__Gammaproteobacteria;o__UBA10353;f__LS-SOB;g__;s__	91.41	1.83	0	2519836	309	14786	59712	220	11453	59712	17920	7367	67.3	2.85	87.73	5194	Medium quality	represented by alternative MAG
sponge	Stylissa flabelliformis	U_134313	SAMN15855663	This study	STY4_bin_5	d__Bacteria;p__Proteobacteria;c__Gammaproteobacteria;o__TsSOB;f__;g__;s__	81.88	0.35	0	1514481	151	14545	43326	102	14847	63396	21686	8002	67.4	1.85	90.63	4337	High quality	0.408748
sponge	Stylissa flabelliformis	U_134314	SAMN15855664	This study	STY4_bin_6	d__Bacteria;p__Myxococcota;c__UBA9160;o__UBA9160;f__UBA6930;g__;s__	80.71	0.84	0	2335752	263	11657	52096	163	14329	83560	19574	22312	63.4	2.01	91.69	2451	Medium quality	represented by alternative MAG
sponge	Stylissa flabelliformis	U_134315	SAMN15855665	This study	STY4_bin_7	d__Archaea;p__Crenarchaeota;c__Nitrososphaeria;o__Nitrososphaerales;f__Nitrosopumilaceae;g__Cenarchaeum;s__	95.79	0	0	1607924	111	23728	82413	80	20099	106329	30481	8631	62.3	2.47	90.01	5317	Medium quality	represented by alternative MAG
sponge	Stylissa flabelliformis	U_134316	SAMN15855666	This study	STY4_bin_8	d__Bacteria;p__Proteobacteria;c__Gammaproteobacteria;o__UBA10353;f__LS-SOB;g__;s__	88.31	0.61	0	2555681	397	8201	31627	352	7260	32548	9311	9884	62.8	1.97	89.42	4908	Medium quality	0.344425
sponge	Stylissa flabelliformis	U_134317	SAMN15855667	This study	STY4_bin_9	d__Bacteria;p__Cyanobacteriota;c__Cyanobacteriia;o__Synechococcales_A;f__Cyanobiaceae;g__Synechococcus_C;s__GCA_001628295.1	93.75	0.82	33.33	1737816	153	17851	60032	116	14981	69177	22065	9221	58.4	2.17	90.16	5072	Medium quality	represented by alternative MAG
sponge	Suberites sp	U_134318	GCA_001541925.1	Tian et al. 2017 mSystems	SUB_tianQian_GCA_001541925.1_ASM154192v1_genomic	d__Archaea;p__Crenarchaeota;c__Nitrososphaeria;o__Nitrososphaerales;f__Nitrosopumilaceae;g__Nitrosopumilus;s__GCF_001541925.1	100	0	0	1383621	26	91269	200414	26	53216	200414	91269	0	58.1	2.04	90.13	5160	Medium quality	0.396148
sponge	Suberites sp	U_134319	GCA_002007405.1	Tian et al. 2017 mSystems	SUB_tianQian_GCA_002007405.1_ASM200740v1_genomic	d__Bacteria;p__Proteobacteria;c__Gammaproteobacteria;o__Thiomicrospirales;f__Thioglobaceae;g__Gsub;s__GCA_002007405.1	98.01	0	0	1371853	14	103257	211559	14	97989	211559	103257	0	57.8	1.51	89.99	5163	High quality	0.281103
sponge	Tedania sp.	U_134320	GCF_002573675.1	Braun et al. 2018 Microbiology Resource Announcements	TED_braunBugni_GCF_002573675.1_ASM257367v1_genomic	d__Bacteria;p__Actinobacteriota;c__Actinobacteria;o__Corynebacteriales;f__Micromonosporaceae;g__Micromonospora;s__Micromonospora sediminicola	99.47	2.11	40	6444826	10	4110435	4110435	10	644482	4110435	4110435	0	65.7	2.63	88.01	4484	High quality	0.933564
sponge	Tedania sp.	U_134321	2606217184	Esteves et al. 2016 Frotiers in Microbiology	TED_estevesThomas2016_Aquimarina_spAU119_2606217184	d__Bacteria;p__Bacteroidota;c__Bacteroidia;o__Flavobacteriales;f__Flavobacteriaceae;g__Aquimarina;s__	99.62	1.77	0	6503066	40	354106	808037	39	166745	808037	354106	707	65.5	1.98	88.5	4889	Medium quality	0.530263
sponge	Tedania sp.	U_134322	2606217188	Esteves et al. 2016 Frotiers in Microbiology	TED_estevesThomas2016_Aquimarina_spAU474_2606217188	d__Bacteria;p__Bacteroidota;c__Bacteroidia;o__Flavobacteriales;f__Flavobacteriaceae;g__Aquimarina;s__	99.62	0.57	0	4838585	11	850590	1757330	11	439871	1757330	850590	0	66.5	2.63	91.55	3990	Medium quality	0.321453
sponge	Tedania sp.	U_134323	2606217182	Esteves et al. 2016 Frotiers in Microbiology	TED_estevesThomas2016_Aquimarina_spAU58_IMGid2606217182	d__Bacteria;p__Bacteroidota;c__Bacteroidia;o__Flavobacteriales;f__Flavobacteriaceae;g__Aquimarina;s__Aquimarina megaterium_A	99.62	0.76	0	6185987	18	3445825	3445825	16	386624	3445825	3445825	228	66.9	2.16	91.64	2202	Medium quality	represented by alternative MAG
sponge	Tedania sp.	U_134324	2606217183	Esteves et al. 2016 Frotiers in Microbiology	TED_estevesThomas2016_Ruegeria_spAU67_2606217183	d__Bacteria;p__Proteobacteria;c__Alphaproteobacteria;o__Rhodobacterales;f__Rhodobacteraceae;g__Ruegeria;s__Ruegeria atlantica	99.89	0.11	0	4626214	44	263287	451347	44	105141	451347	263287	0	65.9	2.46	90.56	2116	Medium quality	0.152708
sponge	Theonella Swinhonei	U_134325	GCA_001483205.1	Britstein et al. 2015 Applied and Environmental Microbiology	THES_britsteinSteindler_GCA_001483205.1_ASM148320v1_genomic	d__Bacteria;p__Proteobacteria;c__Alphaproteobacteria;o__Rhodobacterales;f__Rhodobacteraceae;g__3107;s__GCA_001483205.1	84.56	0.44	33.33	2168838	337	8357	26726	337	6435	26726	8357	0	65.7	2.73	88.53	2677	Medium quality	represented by alternative MAG
sponge	Theonella Swinhonei	U_134326	GCA_001007665.1	Britstein et al. 2015 Applied and Environmental Microbiology	THES_burgsdorfSteindler_GCA_001007665.1_ASM100766v1_genomic	d__Bacteria;p__Cyanobacteriota;c__Cyanobacteriia;o__Synechococcales_A;f__Cyanobiaceae;g__Synechococcus_B;s__Synechococcus_B spongiarum_B	96.06	0.36	0	2129964	117	27311	86948	117	18204	86948	27311	0	66.8	1.83	91.57	2595	Medium quality	represented by alternative MAG
sponge	Theonella Swinhonei	U_134327	GCA_002631715.1	Lavy et al. 2017 Environmental Microbiology	THES_lavyIlan_GCA_002631715.1_ASM263171v1_genomic	d__Bacteria;p__Proteobacteria;c__Gammaproteobacteria;o__TsSOB;f__TsSOB;g__TsSOB;s__GCA_002631715.1	85.96	1.06	0	1596591	21	153662	444506	21	76028	444506	153662	0	66.2	2.23	90.2	3839	High quality	0.718209
sponge	Theonella Swinhonei	U_134328	FKIO01	Liu et al. 2016 Frontiers in Microbiology	THES_liuLi2016_entotheonella_FKIO01	d__Bacteria;p__Entotheonellota;c__Entotheonellia;o__Entotheonellales;f__Entotheonellaceae;g__Entotheonella;s__	69.21	5.98	0	6108902	1354	5105	23554	1354	4511	23554	5105	0	65.4	2.27	89.59	4497	Medium quality	2.83905
sponge	Theonella Swinhonei	U_134329	FKIP01	Liu et al. 2016 Frontiers in Microbiology	THES_liuLi2016_entotheonella_FKIP01	d__Bacteria;p__Entotheonellota;c__Entotheonellia;o__Entotheonellales;f__Entotheonellaceae;g__Entotheonella;s__Entotheonella palauensis	79.33	5.13	0	7898184	1378	6763	47373	1378	5731	47373	6763	0	63.1	1.77	90.67	2131	Medium quality	0.769909
sponge	Theonella Swinhonei	U_134330	GCA_000522425.1_v3_genomic.fna	Wilson et al. 2014 Nature	THES_wilsonPiel_GCA_000522425.1_v3_genomic	d__Bacteria;p__Entotheonellota;c__Entotheonellia;o__Entotheonellales;f__Entotheonellaceae;g__Entotheonella;s__	91.07	8.55	0	9695168	1820	8370	48845	962	10078	106923	21890	566969	54.3	1.23	85.99	1682	High quality	0.73407
sponge	Theonella Swinhonei	U_134331	GCA_000522445.1_v3_genomic.fna	Wilson et al. 2014 Nature	THES_wilsonPiel_GCA_000522445.1_v3_genomic	d__Bacteria;p__Entotheonellota;c__Entotheonellia;o__Entotheonellales;f__Entotheonellaceae;g__Entotheonella;s__Entotheonella palauensis	81.43	9.15	0	9947785	3270	4173	27101	1914	5197	71972	12485	744194	58.4	2.85	93.13	3062	Medium quality	0.996329
sponge	unknown sponge	U_134332	GCA_003676335.1	Alex et al. 2019 Frontiers in Microbiology	unknown_alexAntunes_GCF_003676335.1_ASM367633v1_genomic	d__Bacteria;p__Proteobacteria;c__Gammaproteobacteria;o__Enterobacterales;f__Shewanellaceae;g__Shewanella;s__	92.07	1.6	16.67	4967152	318	31328	87003	310	16023	87003	32582	80	39.2	2.02	93.56	3088	High quality	0.342369

## Sheet: Table S2. CAZY enrichment stats
Table S2: CAZY enrichment statistics
annotation	group_1	group_2	group_1_mean	group_2_mean	score	pvalue	corrected_pvalue	description	enriched-in	mean fold change
AA12	sponge	seawater	0.0977444	0.0348837	32364.5	0.0372264	0.139029	NA	sponge	2.80201
AA3	sponge	seawater	2.49123	2.24419	30314.5	0.0352482	0.134384	NA	sponge	1.11008
AA4	sponge	seawater	0.0313283	0.0116279	33894.5	0.234815	0.567308	NA	sponge	2.69424
AA7	sponge	seawater	0.0413534	0.0232558	34295	0.487266	0.852981	NA	sponge	1.7782
CBM13	sponge	seawater	0.00125313	0	NA	1	1	NA	sponge	#DIV/0!
CBM20	sponge	seawater	0.0363409	0.0232558	34117	0.380497	0.762445	NA	sponge	1.56266
CBM37	sponge	seawater	0.00125313	0	NA	1	1	NA	sponge	#DIV/0!
CBM4	sponge	seawater	0.00125313	0	NA	1	1	NA	sponge	#DIV/0!
CBM48	sponge	seawater	0.00250627	0	NA	1	1	NA	sponge	#DIV/0!
CBM67	sponge	seawater	0.0037594	0	NA	1	1	NA	sponge	#DIV/0!
CBM9	sponge	seawater	0.204261	0.0232558	31767	0.0110637	0.0533598	NA	sponge	8.78321
CE10	sponge	seawater	1.69674	1.2093	29305	0.00988737	0.0502608	NA	sponge	1.40307
CE15	sponge	seawater	0.200501	0.0697674	30960	0.0060922	0.033784	NA	sponge	2.87385
CE16	sponge	seawater	0.00250627	0	NA	1	1	NA	sponge	#DIV/0!
CE4	sponge	seawater	0.0137845	0.0116279	34240	0.435258	0.812777	NA	sponge	1.18546
CE7	sponge	seawater	0.275689	0	NA	1	1	NA	sponge	#DIV/0!
CE9	sponge	seawater	0.309524	0.267442	33264	0.27301	0.632417	NA	sponge	1.15735
cohesin	sponge	seawater	0.00125313	0	NA	1	1	NA	sponge	#DIV/0!
GH10	sponge	seawater	0.0802005	0.0697674	32791	0.0699435	0.225039	NA	sponge	1.14954
GH100	sponge	seawater	0.0238095	0.0116279	33896	0.235603	0.567308	NA	sponge	2.04762
GH104	sponge	seawater	0.0150376	0	NA	1	1	NA	sponge	#DIV/0!
GH106	sponge	seawater	0.037594	0.0348837	34199.5	0.43367	0.812777	NA	sponge	1.07769
GH109	sponge	seawater	0.0776942	0.0581395	34010	0.376578	0.762445	NA	sponge	1.33634
GH110	sponge	seawater	0.00877193	0	NA	1	1	NA	sponge	#DIV/0!
GH116	sponge	seawater	0.0037594	0	NA	1	1	NA	sponge	#DIV/0!
GH123	sponge	seawater	0.00250627	0	NA	1	1	NA	sponge	#DIV/0!
GH127	sponge	seawater	0.27193	0.0116279	29093.5	8.58442e-05	0.000981843	NA	sponge	23.386
GH129	sponge	seawater	0.0125313	0	NA	1	1	NA	sponge	#DIV/0!
GH13_11	sponge	seawater	0.00125313	0	NA	1	1	NA	sponge	#DIV/0!
GH13_16	sponge	seawater	0.00125313	0	NA	1	1	NA	sponge	#DIV/0!
GH13_20	sponge	seawater	0.00626566	0	NA	1	1	NA	sponge	#DIV/0!
GH139	sponge	seawater	0.00877193	0	NA	1	1	NA	sponge	#DIV/0!
GH140	sponge	seawater	0.106516	0.0232558	32808	0.054953	0.182843	NA	sponge	4.5802
GH141	sponge	seawater	0.0175439	0	NA	1	1	NA	sponge	#DIV/0!
GH142	sponge	seawater	0.0037594	0	NA	1	1	NA	sponge	#DIV/0!
GH145	sponge	seawater	0.00125313	0	NA	1	1	NA	sponge	#DIV/0!
GH15	sponge	seawater	0.00626566	0	NA	1	1	NA	sponge	#DIV/0!
GH20	sponge	seawater	0.00125313	0	NA	1	1	NA	sponge	#DIV/0!
GH29	sponge	seawater	0.596491	0.151163	30480.5	0.00525663	0.0300613	NA	sponge	3.94602
GH30_8	sponge	seawater	0.00125313	0	NA	1	1	NA	sponge	#DIV/0!
GH32	sponge	seawater	0.0676692	0.0116279	32433.5	0.0219789	0.0975631	NA	sponge	5.81955
GH33	sponge	seawater	1.1604	0.325581	27210.5	9.6107e-05	0.00103456	NA	sponge	3.56409
GH4	sponge	seawater	0.0162907	0	NA	1	1	NA	sponge	#DIV/0!
GH43	sponge	seawater	0.0325815	0.0232558	34078	0.360288	0.740816	NA	sponge	1.401
GH43_11	sponge	seawater	0.00250627	0	NA	1	1	NA	sponge	#DIV/0!
GH43_19	sponge	seawater	0.0037594	0	NA	1	1	NA	sponge	#DIV/0!
GH43_33	sponge	seawater	0.00250627	0	NA	1	1	NA	sponge	#DIV/0!
GH5_12	sponge	seawater	0.0551378	0	NA	1	1	NA	sponge	#DIV/0!
GH5_13	sponge	seawater	0.0639098	0.0232558	32961	0.0700942	0.225039	NA	sponge	2.74812
GH5_19	sponge	seawater	0.00250627	0	NA	1	1	NA	sponge	#DIV/0!
GH5_42	sponge	seawater	0.00877193	0	NA	1	1	NA	sponge	#DIV/0!
GH5_48	sponge	seawater	0.037594	0	NA	1	1	NA	sponge	#DIV/0!
GH50	sponge	seawater	0.00877193	0	NA	1	1	NA	sponge	#DIV/0!
GH51	sponge	seawater	0.244361	0.0232558	29563	0.00029952	0.00259574	NA	sponge	10.5075
GH57	sponge	seawater	0.0438596	0.0232558	33607	0.182633	0.484374	NA	sponge	1.88596
GH65	sponge	seawater	0.00125313	0	NA	1	1	NA	sponge	#DIV/0!
GH67	sponge	seawater	0.00501253	0	NA	1	1	NA	sponge	#DIV/0!
GH74	sponge	seawater	0.00125313	0	NA	1	1	NA	sponge	#DIV/0!
GH77	sponge	seawater	0.16792	0.0232558	29392	0.000223385	0.00215155	NA	sponge	7.22055
GH78	sponge	seawater	0.0037594	0	NA	1	1	NA	sponge	#DIV/0!
GH84	sponge	seawater	0.00877193	0	NA	1	1	NA	sponge	#DIV/0!
GH88	sponge	seawater	0.238095	0.0232558	27993	1.7937e-05	0.000234462	NA	sponge	10.2381
GH89	sponge	seawater	0.00125313	0	NA	1	1	NA	sponge	#DIV/0!
GH95	sponge	seawater	0.0964912	0	NA	1	1	NA	sponge	#DIV/0!
GH96	sponge	seawater	0.0526316	0.0116279	32907	0.0466829	0.167509	NA	sponge	4.52632
GT1	sponge	seawater	0.444862	0.27907	30484.5	0.0214649	0.0975631	NA	sponge	1.59409
GT101	sponge	seawater	0.00250627	0	NA	1	1	NA	sponge	#DIV/0!
GT17	sponge	seawater	0.00125313	0	NA	1	1	NA	sponge	#DIV/0!
GT20	sponge	seawater	0.195489	0.174419	33910.5	0.394721	0.762445	NA	sponge	1.1208
GT21	sponge	seawater	0.0426065	0.0232558	33650	0.194483	0.508435	NA	sponge	1.83208
GT22	sponge	seawater	0.0100251	0	NA	1	1	NA	sponge	#DIV/0!
GT27	sponge	seawater	0.166667	0.104651	33046.5	0.17158	0.468645	NA	sponge	1.59259
GT35	sponge	seawater	0.106516	0.0930233	33851	0.349434	0.726664	NA	sponge	1.14505
GT45	sponge	seawater	0.00250627	0	NA	1	1	NA	sponge	#DIV/0!
GT5	sponge	seawater	0.266917	0.232558	33601.5	0.33416	0.726664	NA	sponge	1.14774
GT59	sponge	seawater	0.00250627	0	NA	1	1	NA	sponge	#DIV/0!
GT6	sponge	seawater	0.00250627	0	NA	1	1	NA	sponge	#DIV/0!
GT66	sponge	seawater	0.0551378	0	NA	1	1	NA	sponge	#DIV/0!
GT75	sponge	seawater	0.0125313	0	NA	1	1	NA	sponge	#DIV/0!
GT8	sponge	seawater	0.0526316	0.0232558	32970	0.0525447	0.181173	NA	sponge	2.26316
GT81	sponge	seawater	0.0676692	0.0465116	33588	0.226038	0.558987	NA	sponge	1.45489
GT82	sponge	seawater	0.00125313	0	NA	1	1	NA	sponge	#DIV/0!
GT94	sponge	seawater	0.0952381	0.0348837	32616.5	0.0534609	0.181173	NA	sponge	2.73016
PL1	sponge	seawater	0.00250627	0	NA	1	1	NA	sponge	#DIV/0!
PL11_2	sponge	seawater	0.00626566	0	NA	1	1	NA	sponge	#DIV/0!
PL2	sponge	seawater	0.0325815	0	NA	1	1	NA	sponge	#DIV/0!
PL22	sponge	seawater	0.00250627	0	NA	1	1	NA	sponge	#DIV/0!
PL22_1	sponge	seawater	0.00250627	0	NA	1	1	NA	sponge	#DIV/0!
PL25	sponge	seawater	0.0225564	0.0116279	34109	0.342248	0.726664	NA	sponge	1.93985
PL5	sponge	seawater	0.00125313	0	NA	1	1	NA	sponge	#DIV/0!
PL6	sponge	seawater	0.0137845	0.0116279	34240	0.435258	0.812777	NA	sponge	1.18546
[truncated: 92 more rows]

## Sheet: Table S3. Pfam enrichment stats
Table S3: Pfam enrichment statistics
[truncated: 6,893 more rows]

[truncated: 2 more sheets: Table S4.  KEGG module comp, Table S5.  MetaChip LGT list]
